# Supplementary material for: Interpretable Differential Abundance Signature (iDAS)
Source: Small Methods. 2025 May 27;10(2):e2500572. doi: 10.1002/smtd.202500572 (PMC12825360; doi:10.1002/smtd.202500572)
Supplement: Supplementary file 2 — Supporting Information [file SMTD-10-e2500572-s002.zip]

Archive with 2 entries (2 files):
- iDAS_Supplementary_File1_20250321.xlsx
- iDAS_Supplementary_File2_20250428.xlsx
