# Supplementary material for: Interpretable Differential Abundance Signature (iDAS)
Source: Small Methods. 2025 May 27;10(2):e2500572. doi: 10.1002/smtd.202500572 (PMC12825360; doi:10.1002/smtd.202500572)
Supplement: Supplementary file 2 — Supporting Information [file SMTD-10-e2500572-s002.zip › iDAS_Supplementary_File1_20250321.xlsx]

## Sheet: A_2factor_result
Gene	Sig_pvalue	Interaction_pvalue	F1_pvalue	F2_pvalue	Sig0	Sig1
ISG15	0.00600931	0.86624	2.35882e-07	0.134319	sig	F1
CDA	0.0077713	0.000212083	0.0456314	0.443579	sig	Int
ALPL	4.23734e-08	9.94301e-09	0.00263454	0.000499703	sig	Int
E2F2	0.00275725	0.0916713	9.49932e-06	0.456065	sig	F1
FAM110D	0.00119838	2.04094e-05	0.03479	0.307454	sig	Int
FCN3	0.003522	0.000124087	0.0351413	0.229839	sig	Int
GJA4	0.00318752	9.68063e-05	0.0354411	0.26329	sig	Int
CLSPN	2.93013e-05	0.290716	7.41951e-10	0.77857	sig	F1
USP1	1.00307e-07	0.00465878	6.76861e-11	0.769305	sig	Int
GBP3	0.0072762	0.650389	8.8206e-07	0.125293	sig	F1
GBP1	3.92581e-06	0.559747	7.11888e-12	0.164111	sig	F1
GBP4	0.00147192	0.610177	2.62082e-07	0.354128	sig	F1
CKS1B	0.00230914	0.354685	2.37471e-06	0.0537086	sig	F1
MPZ	0.00151748	0.135624	4.26535e-06	0.327976	sig	F1
NUF2	0.000579286	0.654567	1.27364e-08	0.873411	sig	F1
ABL2	0.00180731	0.766632	0.0226468	3.95514e-09	sig	F2
TOR1AIP2	0.00725452	0.505636	0.204395	9.70392e-09	sig	F2
UBE2T	1.45914e-05	0.314643	5.26085e-10	0.0860709	sig	F1
INTS7	0.00013247	0.000102432	0.00237858	0.00429522	sig	Int
DTL	4.69418e-05	0.801579	1.16189e-10	0.885571	sig	F1
SUSD4	0.00415257	0.000221257	0.0366817	0.110593	sig	Int
EXO1	0.00169612	0.399892	2.97661e-07	0.49599	sig	F1
CMPK2	1.9531e-05	0.981065	2.32789e-11	0.554119	sig	F1
RRM2	0.00478627	0.722959	4.01404e-07	0.26664	sig	F1
RHOB	0.0107226	0.0379729	0.00606359	0.00139153	sig	Add
CHAC2	0.00122799	0.106497	1.53782e-06	0.76336	sig	F1
HTRA2	0.015692	0.00606327	0.108601	0.00109839	sig	Int
NCAPH	3.27771e-05	0.0180553	8.67944e-08	0.457504	sig	F1
COX5B	0.00242708	0.989069	0.055762	1.67015e-10	sig	F2
BUB1	0.0018232	0.516169	2.45893e-07	0.14054	sig	F1
CKAP2L	0.003522	0.718023	1.99688e-07	0.683208	sig	F1
MCM6	0.0158247	0.204053	3.97758e-05	0.741912	sig	F1
NMI	0.013589	0.350201	1.36011e-05	0.971796	sig	F1
PLA2R1	2.97466e-05	0.000532928	6.46447e-06	0.224288	sig	Int
SPC25	4.32822e-05	0.551086	3.47833e-10	0.688369	sig	F1
BARD1	0.003522	0.439317	8.10127e-07	0.60018	sig	F1
SP110	0.00178347	0.149922	4.32501e-06	0.00502643	sig	Add
SP100	0.00778971	0.0874557	0.00310618	7.49922e-05	sig	Add
HJURP	0.00024362	0.230159	3.51836e-08	0.330755	sig	F1
FANCD2	4.42525e-06	0.158802	1.36219e-10	0.574363	sig	F1
KIF15	3.17391e-06	0.00243421	6.54893e-08	0.0874811	sig	Int
CLEC3B	0.00528352	0.000121309	0.0499301	0.395552	sig	Int
CDC25A	0.000576739	0.063784	2.32708e-06	0.090451	sig	F1
TRAIP	0.000337727	0.0237943	4.04383e-06	0.117471	sig	F1
POC1A	0.000148912	0.0282608	5.44279e-07	0.30629	sig	F1
SPCS1	0.013589	0.669103	0.039701	1.49286e-06	sig	F2
POLQ	0.000244909	0.0514954	3.78448e-07	0.813367	sig	F1
PARP14	0.00638876	0.753924	4.42321e-07	0.240758	sig	F1
MCM2	0.000221908	0.277873	3.7986e-08	0.158089	sig	F1
SLCO2A1	0.0018671	7.12846e-05	0.0259506	0.206957	sig	Int
RFC4	0.00029647	0.225013	1.14251e-07	0.0712615	sig	F1
LAP3	3.79031e-05	0.711374	2.16811e-08	0.00110448	sig	Add
NCAPG	0.000817165	0.0275369	6.68685e-06	0.530064	sig	F1
PI4K2B	0.0116416	0.00435065	0.0420305	0.0235766	sig	Int
CXCL10	0.000321831	0.724557	1.22629e-08	0.43675	sig	F1
ZGRF1	6.87284e-06	0.547769	3.19107e-11	0.187576	sig	F1
MAD2L1	5.8875e-05	0.246136	2.73882e-09	0.717693	sig	F1
CCNA2	0.00122799	0.0422378	1.03878e-05	0.21479	sig	F1
EDNRA	1.24528e-06	5.08175e-06	1.29515e-05	0.321655	sig	Int
MND1	8.41864e-05	0.95516	1.1184e-10	0.937444	sig	F1
C4orf46	0.0100339	0.00633773	0.0191116	0.00528863	sig	Int
DDX60	0.0077713	0.255502	8.50785e-06	0.0658543	sig	F1
NEIL3	4.8006e-07	0.177029	4.23236e-12	0.537828	sig	F1
CENPU	6.38862e-08	0.158813	2.72608e-13	0.203733	sig	F1
TRIP13	0.000593544	0.288948	4.97172e-07	0.0183241	sig	F1
C5orf51	0.0120888	0.705584	0.137367	1.50392e-08	sig	F2
CENPK	7.38515e-05	0.18568	2.41571e-08	0.0412372	sig	F1
CENPH	0.00432913	0.730068	2.88066e-07	0.589583	sig	F1
ARSB	0.015914	0.00709389	0.085716	0.00515225	sig	Int
DHFR	0.000112011	0.185739	2.07797e-08	0.202045	sig	F1
COX7C	0.000627852	0.899052	0.00612482	4.10696e-10	sig	Add
LMNB1	0.00100741	0.43912	1.13109e-07	0.423236	sig	F1
HINT1	0.00549301	0.845278	0.019356	2.10121e-08	sig	F2
CDC25C	3.16601e-05	0.197893	5.70878e-09	0.0336366	sig	F1
PDGFRB	2.98687e-29	2.12369e-23	2.0011e-12	0.0583334	sig	Int
CD74	0.00592704	0.880368	6.38443e-06	0.019882	sig	F1
RNF130	0.00592704	0.685476	0.638218	4.0962e-10	sig	F2
FLT4	0.00349947	0.000211575	0.0324141	0.0727394	sig	Int
TMEM14C	2.89448e-05	0.410802	0.234164	5.74218e-13	sig	F2
DEK	0.00036454	0.102011	3.27134e-07	0.307362	sig	F1
GMNN	1.41742e-05	0.238526	9.51297e-10	0.0467414	sig	F1
HIST1H3B	0.000168312	2.48566e-05	0.0148654	0.00666691	sig	Int
HIST1H1E	0.0071798	0.0242325	0.00477531	0.00198758	sig	Add
BTN3A1	0.00828069	0.467907	7.93396e-06	0.311829	sig	F1
NRM	0.00241786	0.0562656	1.3907e-05	0.536858	sig	F1
TUBB	0.00567542	0.213933	0.000113065	0.00337728	sig	Add
TCF19	8.69224e-12	0.00303254	1.97708e-15	0.00421561	sig	Int
LSM2	0.00414098	0.361009	0.0170169	1.33982e-07	sig	F2
RNF5	0.000885314	0.0216924	0.898171	1.77643e-08	sig	F2
HLA-DRB1	0.000375921	0.874995	5.13931e-08	0.0384149	sig	F1
TAP2	0.000652239	0.377629	7.9688e-08	0.732784	sig	F1
PSMB8	0.00478627	0.307918	0.000935133	0.000488181	sig	Add
PSMB9	1.31431e-05	0.346406	1.2923e-06	6.33826e-06	sig	Add
TAP1	1.46999e-05	0.430672	4.85599e-08	0.00048759	sig	Add
HLA-DPA1	0.00863074	0.931539	6.80321e-07	0.626865	sig	F1
HSD17B8	0.000183365	0.00900072	0.205632	1.43198e-08	sig	Int
TAPBP	0.00155355	0.932963	7.19175e-08	0.247118	sig	F1
KIFC1	0.000593544	0.348484	7.84938e-08	0.396888	sig	F1
CCND3	0.00468923	0.025956	0.615872	6.0346e-07	sig	F2
KLHDC3	0.0081397	0.321209	0.296112	2.10913e-08	sig	F2
CENPQ	0.000621161	0.111708	4.43863e-06	0.00773527	sig	Add
MCM3	0.000621161	0.098182	7.69314e-06	0.00659107	sig	Add
COL19A1	0.0105833	0.618842	1.98734e-05	0.00764511	sig	Add
FILIP1	0.000118752	0.00146712	1.95517e-05	0.157862	sig	Int
PHIP	0.013589	0.29559	0.00329324	1.12133e-05	sig	Add
MTFR2	0.000391324	0.0872578	6.98826e-07	0.128767	sig	F1
FBXO5	0.000271067	0.602343	5.14341e-09	0.940811	sig	F1
TAGAP	0.00469573	0.00974906	0.00286178	0.0581235	sig	Int
NUDT1	0.00130669	0.743606	6.25589e-08	0.256504	sig	F1
RPA3	0.0072762	0.335021	7.50913e-06	0.180391	sig	F1
SCRN1	0.0041643	0.857287	0.408471	1.05151e-10	sig	F2
GGCT	0.0118765	0.885889	3.42619e-06	0.0149419	sig	F1
RFC2	0.000173177	0.0354461	5.07862e-07	0.358078	sig	F1
HGF	0.00432832	0.00531121	0.00120012	0.120354	sig	Int
MCM7	0.00147192	0.510581	1.87428e-07	0.197919	sig	F1
GIMAP4	0.0104287	0.00241563	0.148555	0.000935067	sig	Int
RHEB	0.00135409	0.050749	0.000100391	0.00636408	sig	Add
XRCC2	0.0141802	0.253505	2.0622e-05	0.968507	sig	F1
NCAPG2	0.00226272	0.816186	6.25241e-08	0.624771	sig	F1
GFRA2	0.0012239	3.81674e-05	0.0471541	0.0641985	sig	Int
CDCA2	0.0120624	0.209364	2.39127e-05	0.688912	sig	F1
ESCO2	0.00023427	0.241477	2.75344e-08	0.980885	sig	F1
PBK	0.00953674	0.932994	3.5768e-07	0.637839	sig	F1
MYBL1	0.0100339	0.458018	7.86256e-06	0.0549159	sig	F1
DECR1	0.00156397	0.640061	0.224176	7.97924e-10	sig	F2
NECAB1	0.000889247	0.00272075	0.000286478	0.0606208	sig	Int
RAD54B	0.00157698	0.513585	5.07638e-07	0.052531	sig	F1
DSCC1	0.00458002	0.634707	1.10498e-06	0.0817554	sig	F1
ATAD2	0.00506979	0.888777	1.5461e-07	0.71748	sig	F1
MELK	1.41742e-05	0.871709	1.12145e-11	0.800212	sig	F1
CKS2	0.00582223	0.837611	3.1579e-06	0.0041694	sig	Add
CENPP	0.000958981	0.0262985	1.37802e-05	0.209812	sig	F1
ZNF367	0.0072762	0.243453	1.2318e-05	0.205813	sig	F1
WDR34	0.0143819	0.564634	2.74793e-05	0.0115069	sig	F1
ZDHHC12	0.00788204	0.147846	8.11607e-05	0.00938299	sig	Add
RRM1	6.29641e-05	0.0968753	5.83606e-08	0.0318186	sig	F1
GALNT18	1.45914e-05	9.55055e-06	0.0150383	0.000557402	sig	Int
ARNTL	0.0122957	0.00021912	0.108269	0.336055	sig	Int
E2F8	0.0011386	0.0558323	4.67133e-06	0.252579	sig	F1
CCDC34	1.04758e-05	0.0447573	2.81282e-07	6.48138e-05	sig	Add
TIMM10	0.000146105	0.0131215	0.0443084	1.89432e-08	sig	F2
FAM111B	0.00228855	0.362074	5.30045e-07	0.630733	sig	F1
FEN1	1.05e-05	0.117677	1.67335e-09	0.096056	sig	F1
RARRES3	0.00144032	0.930169	3.16583e-08	0.693392	sig	F1
CDCA5	0.000266026	0.237822	3.92021e-08	0.671891	sig	F1
PCSK7	0.000132372	0.0523174	0.0539924	6.70539e-09	sig	F2
ARCN1	0.0126602	0.383016	0.0124192	8.76695e-07	sig	F2
THY1	0.000579286	0.605091	3.31983e-08	0.0742681	sig	F1
APLP2	0.0136899	0.982227	0.180327	5.59378e-10	sig	F2
RBM17	0.00765357	0.165656	0.00671818	2.82217e-05	sig	Add
DHTKD1	0.00228855	0.148681	1.60626e-05	0.0426657	sig	F1
MCM10	0.000168025	0.00592298	5.61112e-06	0.250752	sig	Int
MASTL	0.00638876	0.0237017	0.000169527	0.989067	sig	F1
ZWINT	8.41864e-05	0.0713743	4.50845e-08	0.483297	sig	F1
CDK1	1.55248e-05	0.643514	5.15753e-11	0.622902	sig	F1
IFIT2	0.00254042	0.995976	2.87373e-08	0.917619	sig	F1
IFIT3	0.000860371	0.972485	1.19789e-08	0.430774	sig	F1
FOXM1	0.00017711	0.496287	5.56385e-09	0.121267	sig	F1
RAD51AP1	9.15808e-05	0.495762	1.78558e-09	0.316317	sig	F1
NCAPD2	0.0157605	0.570597	6.49095e-06	0.444257	sig	F1
CDCA3	0.00023427	0.457117	1.08392e-08	0.33284	sig	F1
RERG	0.00411197	0.233666	3.21813e-06	0.683984	sig	F1
TSPAN11	0.0076638	0.00076409	0.0151341	0.388601	sig	Int
TMEM106C	0.0100339	0.811576	1.05927e-06	0.286942	sig	F1
TUBA1B	0.00744111	0.875899	5.24186e-07	0.0674659	sig	F1
RACGAP1	0.00219902	0.756123	7.73851e-08	0.715486	sig	F1
KRT18	0.0147539	0.669022	0.318814	9.99871e-09	sig	F2
TIMELESS	0.0136802	0.159771	4.12559e-05	0.789261	sig	F1
RBMS2	0.0113049	0.5547	4.47316e-06	0.0889738	sig	F1
PARPBP	0.00127932	0.259969	6.32409e-07	0.183451	sig	F1
ISCU	0.00179765	0.664616	0.801072	5.13856e-11	sig	F2
OAS3	0.0109281	0.241746	2.20068e-05	0.0256018	sig	F1
CABP1	0.00638876	0.000414922	0.0363404	0.0729254	sig	Int
KNTC1	0.00484482	0.64486	4.64635e-07	0.597713	sig	F1
POLE	0.00061017	0.0101835	1.31344e-05	0.392862	sig	F1
SKA3	1.44182e-08	0.000450211	4.93581e-10	0.0128542	sig	Int
MIPEP	0.00946529	0.168175	0.026138	1.59689e-05	sig	F2
HMGB1	0.00135409	0.00819898	0.000543627	0.0122896	sig	Int
BRCA2	0.00230914	0.950025	3.03151e-08	0.488731	sig	F1
RFC3	0.00226272	0.271698	1.05809e-06	0.523969	sig	F1
EPSTI1	0.0100339	0.918236	4.84576e-07	0.632012	sig	F1
SLC25A30	0.0147539	0.00142407	0.0188063	0.30322	sig	Int
RNASEH2B	0.00671746	0.132048	0.000356263	0.00677208	sig	Add
CKAP2	0.00180731	0.592484	1.51474e-07	0.403878	sig	F1
DIAPH3	0.0158403	0.503973	7.73834e-06	0.555161	sig	F1
TFDP1	0.00823884	0.00490996	0.096861	0.000457444	sig	Int
PSME1	8.37975e-05	0.303343	1.45835e-06	0.000418667	sig	Add
PSME2	0.000273392	0.899625	7.23468e-09	0.189848	sig	F1
CLEC14A	0.00711115	0.000195738	0.058733	0.190868	sig	Int
LRR1	0.000231574	0.0996913	1.17618e-07	0.928806	sig	F1
POLE2	0.000632704	0.000828165	0.000321341	0.600634	sig	Int
CDKN3	0.00204892	0.755484	7.03468e-08	0.851208	sig	F1
ERH	0.00344667	0.484176	0.00342471	1.0461e-06	sig	Add
UBR7	0.000146105	0.295615	1.11637e-08	0.481946	sig	F1
VRK1	0.00230914	0.158922	2.35315e-06	0.742407	sig	F1
WARS	0.00318752	0.324714	1.06424e-06	0.187446	sig	F1
BUB1B	0.0135375	0.375762	1.0313e-05	0.552381	sig	F1
OIP5	6.7871e-11	0.000308408	8.60355e-13	0.00505099	sig	Int
NUSAP1	0.0014003	0.42868	1.64805e-07	0.749911	sig	F1
WDR76	3.80194e-09	3.591e-05	9.91898e-10	0.0751855	sig	Int
B2M	0.0152446	0.522223	0.0102925	6.20699e-05	sig	F2
DUT	1.28302e-06	0.0938325	6.8769e-08	7.23955e-07	sig	Add
MNS1	2.89448e-05	0.000295323	0.000124423	0.00371058	sig	Int
HAPLN3	0.000168312	0.704407	3.49036e-09	0.638465	sig	F1
FANCI	3.96053e-07	0.410632	5.02323e-13	0.974188	sig	F1
BLM	0.00191505	0.58792	1.52451e-07	0.689769	sig	F1
POLR3K	0.0120624	0.171045	0.00460825	0.000412388	sig	Add
SNRNP25	0.000893836	0.0379551	4.57544e-06	0.577957	sig	F1
PKMYT1	2.39203e-05	0.121537	6.38284e-09	0.0579391	sig	F1
RMI2	0.000228869	0.123549	6.71613e-07	0.00783692	sig	Add
NDUFAB1	0.0109281	0.817051	0.0886573	2.33965e-08	sig	F2
KIF22	0.000958981	0.0628695	1.12601e-05	0.0278513	sig	F1
ORC6	0.00790097	0.25497	8.52617e-06	0.651916	sig	F1
NUDT21	0.00057468	0.302853	0.0014633	2.22341e-07	sig	Add
FAM192A	0.00330914	0.00019961	0.0144506	0.98407	sig	Int
MIS12	0.0153483	0.0821717	0.000149214	0.358274	sig	F1
AURKB	0.00744111	0.829942	5.0836e-07	0.280196	sig	F1
NUFIP2	0.000307932	0.492636	0.00577292	6.88699e-10	sig	Add
CDC6	0.000244909	0.433278	9.48706e-09	0.843066	sig	F1
TOP2A	0.00143797	0.797637	6.67814e-08	0.0427806	sig	F1
PSMC3IP	0.00192926	0.206914	1.49792e-06	0.208142	sig	F1
BRCA1	0.003522	0.79769	1.55695e-07	0.297758	sig	F1
ABI3	9.89153e-06	5.02637e-06	0.00111723	0.00620234	sig	Int
NGFR	0.0130152	0.127677	7.10202e-05	0.198897	sig	F1
COL1A1	1.16739e-07	0.0114642	2.62283e-10	0.00416358	sig	Add
SYNGR2	0.00189348	0.128078	3.08802e-06	0.542469	sig	F1
TK1	0.000180306	0.76791	1.20906e-09	0.802128	sig	F1
RNF213	0.0072762	0.786562	1.17094e-05	5.6644e-05	sig	Add
SIRT7	0.0135375	0.147867	0.403903	1.2593e-07	sig	F2
TYMS	0.000290351	0.304415	1.74397e-07	0.0112475	sig	F1
NDC80	8.37975e-05	0.605389	7.22013e-10	0.407147	sig	F1
RBBP8	0.000817165	0.84018	1.0475e-08	0.41148	sig	F1
SKA1	4.71693e-05	0.45336	6.27846e-10	0.971629	sig	F1
PCNA	3.18246e-07	0.0206645	4.77642e-10	0.00623082	sig	Add
MCM8	0.0132265	0.59445	3.20201e-06	0.972308	sig	F1
TPX2	0.00849903	0.464211	3.38493e-06	0.241213	sig	F1
E2F1	0.00671746	0.761684	5.10011e-07	0.383872	sig	F1
DSN1	0.000735452	0.321088	2.26858e-07	0.10546	sig	F1
RBL1	5.5396e-06	0.0588984	1.08526e-09	0.127623	sig	F1
FAM83D	0.00242708	0.0347259	8.32508e-05	0.0767271	sig	F1
UBE2C	0.000168774	0.334239	2.01051e-08	0.118596	sig	F1
UHRF1	0.0157605	0.728808	4.52842e-06	0.190281	sig	F1
TUBB4A	0.000957196	0.913834	0.378862	4.74272e-12	sig	F2
DNMT1	0.00180731	0.353046	3.83408e-07	0.525104	sig	F1
SPC24	1.6587e-06	0.251349	1.95829e-11	0.170682	sig	F1
CNN1	0.00913216	0.000575653	0.0249146	0.421388	sig	Int
C19orf57	3.96053e-07	1.48661e-06	5.11132e-05	0.0130398	sig	Int
ASF1B	0.000103934	0.2231	1.01336e-08	0.456712	sig	F1
PLVAP	1.01255e-06	2.19353e-08	0.00421009	0.104066	sig	Int
SUGP2	0.00735442	0.521051	7.0172e-05	0.000177962	sig	Add
ZNF681	0.0114472	0.000605788	0.165059	0.00934782	sig	Int
WDR62	0.0136802	0.409177	1.5115e-05	0.0669155	sig	F1
LIG1	0.00122799	0.747934	5.80398e-08	0.131949	sig	F1
POLD1	0.0147539	0.044393	0.00048094	0.207589	sig	F1
ZNF135	0.0118765	0.0852048	0.450203	2.38108e-07	sig	F2
CDC45	0.000216129	0.577837	3.71644e-09	0.933594	sig	F1
MCM5	0.0141802	0.707008	3.18454e-06	0.381887	sig	F1
APOL1	0.00226272	0.572373	7.3182e-07	0.332199	sig	F1
SGSM3	0.00735442	0.0289915	0.00611735	0.00100145	sig	Add
CENPM	1.7806e-07	0.317214	3.05843e-13	0.457249	sig	F1
NCAPH2	0.00565432	0.310383	2.91433e-06	0.646081	sig	F1
JAM2	1.13524e-09	4.09963e-11	0.00079923	0.04344	sig	Int
DONSON	8.37975e-05	0.0367702	2.63462e-07	0.0742597	sig	F1
RCAN1	0.00115519	0.473313	0.000862041	3.86394e-08	sig	Add
C21orf58	0.00162971	0.429638	2.02558e-07	0.837432	sig	F1
CYP4X1	0.0081397	0.000451672	0.0433712	0.112646	sig	Int
HLA-DRB5	0.0120624	0.574103	0.000106006	0.0150538	sig	F1
CD3E	4.33518e-06	1.19103e-05	0.0106013	1.72016e-05	sig	Int
TGFA	0.000410773	0.000186768	0.00156897	0.110581	sig	Int
HIST1H2AL	7.13383e-07	8.68531e-08	0.00279263	0.00983745	sig	Int
SOX1	0.00653542	0.0161534	0.203299	1.6426e-05	sig	F2
CTNNA3	0.00228855	0.000124294	0.0293652	0.102891	sig	Int
PNMT	0.00500691	0.000203905	0.040493	0.0443656	sig	Int
HIST2H2AB	2.35924e-06	1.36922e-07	0.00721266	0.0159705	sig	Int
FBN3	0.0100445	0.000984079	0.0560691	0.02311	sig	Int
PTPRCAP	0.0100445	0.000419328	0.0655668	0.0869211	sig	Int
C4orf36	0.00926547	0.000850171	0.0479066	0.0317047	sig	Int
KCNK9	0.00132605	5.87869e-05	0.0216256	0.151464	sig	Int
PRSS3	0.00189348	0.00010652	0.0254867	0.0934277	sig	Int
XKR5	0.00600931	0.000385638	0.0388628	0.0676543	sig	Int
GDAP1L1	0.00991844	0.00266528	0.0600855	0.00301201	sig	Int

## Sheet: B_3factor_result
Gene	Sig0_pvalue	Intornotint_pvalue	F1_pvalue	F2_pvalue	F3_pvalue	twowaysorthreeways_pvalue	F1F2_pvalue	F2F3_pvalue	F1F3_pvalue	Sig0	Sig1	notInt	Int	twoways
ISG15	2.51759e-11	1	9.98075e-18	1.55638e-17	1	NA	NA	NA	NA	Sig	notInt	F3	NA	NA
ICMT	0.0105697	1	3.54039e-16	9.74995e-16	1	NA	NA	NA	NA	Sig	notInt	F3	NA	NA
ENO1	8.99437e-05	1	1.77978e-12	4.82394e-12	1	NA	NA	NA	NA	Sig	notInt	F3	NA	NA
STMN1	1.44751e-07	1	1.49197e-18	3.21522e-18	1	NA	NA	NA	NA	Sig	notInt	F3	NA	NA
SH3BGRL3	0.00320646	1	1.40648e-10	1.99413e-10	1	NA	NA	NA	NA	Sig	notInt	F3	NA	NA
HMGN2	0.0313431	1	2.02225e-10	4.63488e-10	1	NA	NA	NA	NA	Sig	notInt	F3	NA	NA
IFI6	1.61266e-08	0.00428363	NA	NA	NA	0.00129695	NA	NA	NA	Sig	Int	NA	threeways	NA
CLSPN	9.85115e-20	1	2.7128e-35	5.37401e-35	1	NA	NA	NA	NA	Sig	notInt	F3	NA	NA
SLC2A1	0.00124017	1	1.03782e-09	2.30299e-09	1	NA	NA	NA	NA	Sig	notInt	F3	NA	NA
NASP	1.24333e-08	1	5.25538e-20	2.86401e-19	1	NA	NA	NA	NA	Sig	notInt	F3	NA	NA
USP1	7.81158e-13	1	1.12815e-26	8.68987e-27	1	NA	NA	NA	NA	Sig	notInt	F3	NA	NA
DEPDC1	0.0166578	1	1.25131e-13	2.80843e-13	1	NA	NA	NA	NA	Sig	notInt	F3	NA	NA
IFI44L	0.00148618	1	1.1419e-07	3.94773e-08	0.823341	NA	NA	NA	NA	Sig	notInt	F3	NA	NA
GBP1	5.88849e-16	1	2.81661e-27	1.24479e-26	1	NA	NA	NA	NA	Sig	notInt	F3	NA	NA
GBP2	4.58013e-09	1	2.36886e-19	1.19277e-18	1	NA	NA	NA	NA	Sig	notInt	F3	NA	NA
GBP4	6.00694e-09	1	1.1584e-20	4.37703e-20	1	NA	NA	NA	NA	Sig	notInt	F3	NA	NA
GSTM3	0.000819598	1	2.89362e-12	5.96905e-12	1	NA	NA	NA	NA	Sig	notInt	F3	NA	NA
CHI3L2	0.000990312	1.81644e-13	NA	NA	NA	5.37117e-24	NA	NA	NA	Sig	Int	NA	threeways	NA
CTSS	0.00202062	1	3.99322e-17	4.3355e-16	1	NA	NA	NA	NA	Sig	notInt	F3	NA	NA
S100A10	0.000569814	1	1.08493e-09	3.8646e-09	1	NA	NA	NA	NA	Sig	notInt	F3	NA	NA
S100A11	0.000749512	1	2.04265e-14	5.6733e-14	1	NA	NA	NA	NA	Sig	notInt	F3	NA	NA
S100A6	5.96703e-11	0.171526	2.1005e-15	1.82903e-14	1	NA	NA	NA	NA	Sig	notInt	F3	NA	NA
S100A4	1.16058e-08	1	3.41071e-15	1.62415e-14	1	NA	NA	NA	NA	Sig	notInt	F3	NA	NA
S100A1	6.41009e-05	1	1.68056e-11	2.6542e-10	1	NA	NA	NA	NA	Sig	notInt	F3	NA	NA
CKS1B	2.85272e-07	1	8.64856e-17	1.61744e-16	1	NA	NA	NA	NA	Sig	notInt	F3	NA	NA
RGS5	1.54308e-05	0.00185838	NA	NA	NA	2.28332e-06	NA	NA	NA	Sig	Int	NA	threeways	NA
NUF2	2.96462e-06	1	7.99833e-20	1.06069e-19	1	NA	NA	NA	NA	Sig	notInt	F3	NA	NA
ASPM	1.03388e-05	1	2.00867e-12	9.98413e-12	1	NA	NA	NA	NA	Sig	notInt	F3	NA	NA
UBE2T	7.46501e-16	1	6.99507e-29	1.115e-28	1	NA	NA	NA	NA	Sig	notInt	F3	NA	NA
NUCKS1	0.00874177	1	2.69146e-13	4.37871e-12	1	NA	NA	NA	NA	Sig	notInt	F3	NA	NA
DTL	5.48903e-17	1	1.83036e-34	2.80139e-34	1	NA	NA	NA	NA	Sig	notInt	F3	NA	NA
CENPF	3.22631e-11	0.495991	9.9909e-17	3.2983e-16	1	NA	NA	NA	NA	Sig	notInt	F3	NA	NA
LYST	0.0379757	1	1.96945e-07	1.05416e-07	1	NA	NA	NA	NA	Sig	notInt	F3	NA	NA
EXO1	8.57424e-12	1	1.94787e-33	1.94586e-33	1	NA	NA	NA	NA	Sig	notInt	F3	NA	NA
RRM2	1.11934e-19	1	5.0905e-35	7.73073e-35	1	NA	NA	NA	NA	Sig	notInt	F3	NA	NA
PPM1G	0.00092907	1	1.94675e-15	5.66348e-15	1	NA	NA	NA	NA	Sig	notInt	F3	NA	NA
VIT	0.0151597	1.43249e-06	NA	NA	NA	3.67216e-14	NA	NA	NA	Sig	Int	NA	threeways	NA
NCAPH	2.72844e-05	1	7.62976e-21	6.22732e-21	1	NA	NA	NA	NA	Sig	notInt	F3	NA	NA
SLC20A1	0.000446234	1	4.38671e-11	1.00919e-10	1	NA	NA	NA	NA	Sig	notInt	F3	NA	NA
CKAP2L	0.0414775	1	8.29945e-16	7.89991e-16	1	NA	NA	NA	NA	Sig	notInt	F3	NA	NA
MCM6	1.90141e-10	1	7.20945e-26	9.41644e-26	1	NA	NA	NA	NA	Sig	notInt	F3	NA	NA
IFIH1	0.00172175	1	5.09781e-14	2.59702e-13	1	NA	NA	NA	NA	Sig	notInt	F3	NA	NA
SPC25	3.18629e-07	1	8.18473e-25	1.06623e-24	1	NA	NA	NA	NA	Sig	notInt	F3	NA	NA
COL3A1	2.49499e-19	1	1.68529e-28	3.94217e-27	1	NA	NA	NA	NA	Sig	notInt	F3	NA	NA
COL5A2	3.46972e-06	1	2.87064e-15	5.76064e-14	1	NA	NA	NA	NA	Sig	notInt	F3	NA	NA
STAT1	6.6158e-10	1	2.05824e-21	1.66327e-20	1	NA	NA	NA	NA	Sig	notInt	F3	NA	NA
BARD1	5.67894e-08	1	3.64095e-22	4.60905e-22	1	NA	NA	NA	NA	Sig	notInt	F3	NA	NA
FN1	6.39269e-09	1	1.36355e-14	1.34852e-13	1	NA	NA	NA	NA	Sig	notInt	F3	NA	NA
IGFBP2	0.000235482	0.476009	3.69384e-05	4.13483e-07	0.0230521	NA	NA	NA	NA	Sig	notInt	Add	NA	NA
IGFBP5	0.000188789	0.476009	2.87333e-07	4.70114e-07	1	NA	NA	NA	NA	Sig	notInt	F3	NA	NA
SERPINE2	1.70874e-05	1	3.04693e-10	5.3265e-10	1	NA	NA	NA	NA	Sig	notInt	F3	NA	NA
HJURP	0.000329595	1	4.83073e-19	9.77041e-19	1	NA	NA	NA	NA	Sig	notInt	F3	NA	NA
COL6A3	5.52487e-05	1	6.11002e-15	1.62807e-15	0.935591	NA	NA	NA	NA	Sig	notInt	F3	NA	NA
DTYMK	3.3829e-06	1	2.67966e-19	4.29803e-19	1	NA	NA	NA	NA	Sig	notInt	F3	NA	NA
FANCD2	3.20436e-11	1	2.97229e-24	5.14e-24	1	NA	NA	NA	NA	Sig	notInt	F3	NA	NA
NKTR	0.000148951	1	6.23055e-14	5.39125e-15	0.120404	NA	NA	NA	NA	Sig	notInt	F3	NA	NA
KIF15	5.27521e-09	1	4.17178e-25	5.33715e-25	1	NA	NA	NA	NA	Sig	notInt	F3	NA	NA
POC1A	0.00122259	1	8.82976e-20	4.27662e-20	1	NA	NA	NA	NA	Sig	notInt	F3	NA	NA
FLNB	0.00295204	1	1.19329e-12	5.99081e-13	1	NA	NA	NA	NA	Sig	notInt	F3	NA	NA
DCBLD2	7.33548e-05	1	6.69163e-14	7.09444e-14	1	NA	NA	NA	NA	Sig	notInt	F3	NA	NA
CCDC80	0.000386656	1	1.06948e-11	1.0356e-10	1	NA	NA	NA	NA	Sig	notInt	F3	NA	NA
FAM162A	0.010933	1	9.81764e-09	3.92672e-08	1	NA	NA	NA	NA	Sig	notInt	F3	NA	NA
PARP9	0.0156628	1	1.2612e-09	6.19687e-09	1	NA	NA	NA	NA	Sig	notInt	F3	NA	NA
DTX3L	0.000960121	1	9.02279e-14	8.43589e-13	1	NA	NA	NA	NA	Sig	notInt	F3	NA	NA
PARP14	4.79273e-08	1	1.7915e-17	7.33224e-17	1	NA	NA	NA	NA	Sig	notInt	F3	NA	NA
CHCHD6	0.00899991	1	8.09848e-10	1.3642e-09	1	NA	NA	NA	NA	Sig	notInt	F3	NA	NA
MCM2	1.04007e-05	1	2.25348e-22	2.55349e-22	1	NA	NA	NA	NA	Sig	notInt	F3	NA	NA
GMPS	0.0015247	1	1.41827e-17	1.28083e-17	1	NA	NA	NA	NA	Sig	notInt	F3	NA	NA
SMC4	1.01954e-15	1	8.41789e-27	1.55819e-26	1	NA	NA	NA	NA	Sig	notInt	F3	NA	NA
RFC4	5.75412e-09	1	3.42636e-23	6.14319e-23	1	NA	NA	NA	NA	Sig	notInt	F3	NA	NA
RNF168	0.00113216	1	1.35313e-13	1.09339e-12	1	NA	NA	NA	NA	Sig	notInt	F3	NA	NA
SLBP	0.0433394	1	7.06918e-12	5.09319e-12	1	NA	NA	NA	NA	Sig	notInt	F3	NA	NA
TACC3	2.76819e-05	1	2.62263e-21	3.18816e-21	1	NA	NA	NA	NA	Sig	notInt	F3	NA	NA
LAP3	4.58013e-09	1	5.93815e-23	1.15677e-22	1	NA	NA	NA	NA	Sig	notInt	F3	NA	NA
NCAPG	9.22866e-08	1	4.67494e-21	6.31548e-21	1	NA	NA	NA	NA	Sig	notInt	F3	NA	NA
IGFBP7	0.00307052	1	6.2403e-08	6.63788e-08	1	NA	NA	NA	NA	Sig	notInt	F3	NA	NA
CXCL10	3.05784e-18	1	7.25221e-35	1.18314e-34	1	NA	NA	NA	NA	Sig	notInt	F3	NA	NA
H2AFZ	1.00148e-15	1	1.00651e-24	1.72594e-24	1	NA	NA	NA	NA	Sig	notInt	F3	NA	NA
MAD2L1	3.41553e-13	1	2.76268e-26	3.91147e-26	1	NA	NA	NA	NA	Sig	notInt	F3	NA	NA
CCNA2	0.000394253	1	2.17995e-14	2.98246e-14	1	NA	NA	NA	NA	Sig	notInt	F3	NA	NA
MND1	9.62661e-10	1	4.47587e-25	7.39116e-25	1	NA	NA	NA	NA	Sig	notInt	F3	NA	NA
HMGB2	1.67083e-11	1	6.70052e-23	1.74076e-22	1	NA	NA	NA	NA	Sig	notInt	F3	NA	NA
NEIL3	0.0428205	1	4.9656e-17	3.51484e-17	1	NA	NA	NA	NA	Sig	notInt	F3	NA	NA
CENPU	7.67897e-19	1	9.43108e-31	9.19343e-31	1	NA	NA	NA	NA	Sig	notInt	F3	NA	NA
MYO10	0.00387145	1	3.6528e-07	7.81455e-07	1	NA	NA	NA	NA	Sig	notInt	F3	NA	NA
ITGA1	0.028467	1	7.55158e-12	4.49816e-12	1	NA	NA	NA	NA	Sig	notInt	F3	NA	NA
CENPK	1.06641e-11	1	2.88634e-23	5.76036e-23	1	NA	NA	NA	NA	Sig	notInt	F3	NA	NA
CENPH	1.86966e-08	1	4.42517e-23	6.07843e-23	1	NA	NA	NA	NA	Sig	notInt	F3	NA	NA
MAP1B	0.0234685	1	1.33669e-08	1.61975e-10	0.0353655	NA	NA	NA	NA	Sig	notInt	Add	NA	NA
DHFR	7.77343e-24	1	4.54484e-39	4.15792e-39	1	NA	NA	NA	NA	Sig	notInt	F3	NA	NA
VCAN	0.0171686	1	4.70842e-09	1.24772e-08	1	NA	NA	NA	NA	Sig	notInt	F3	NA	NA
LMNB1	1.87779e-09	1	1.5014e-23	2.40104e-23	1	NA	NA	NA	NA	Sig	notInt	F3	NA	NA
HINT1	0.00540747	1	2.04755e-10	9.94566e-10	1	NA	NA	NA	NA	Sig	notInt	F3	NA	NA
P4HA2	0.00474745	1	4.47911e-10	4.21326e-10	1	NA	NA	NA	NA	Sig	notInt	F3	NA	NA
IRF1	1.23103e-07	1	1.42033e-14	6.69329e-14	1	NA	NA	NA	NA	Sig	notInt	F3	NA	NA
PDGFRB	3.34509e-07	1	1.03651e-21	1.03874e-20	1	NA	NA	NA	NA	Sig	notInt	F3	NA	NA
CD74	3.80063e-16	1	1.46846e-25	1.21273e-23	0.797251	NA	NA	NA	NA	Sig	notInt	F3	NA	NA
SPARC	0.000378261	1	6.6873e-11	2.92048e-10	0.823341	NA	NA	NA	NA	Sig	notInt	F3	NA	NA
HNRNPAB	8.81848e-05	1	3.54039e-16	8.48588e-16	1	NA	NA	NA	NA	Sig	notInt	F3	NA	NA
DEK	8.76405e-15	1	5.77759e-26	1.31643e-25	1	NA	NA	NA	NA	Sig	notInt	F3	NA	NA
GMNN	6.24519e-13	1	3.43784e-22	3.2187e-22	1	NA	NA	NA	NA	Sig	notInt	F3	NA	NA
HIST1H3B	0.00281507	0.00263599	NA	NA	NA	0.000179401	NA	NA	NA	Sig	Int	NA	threeways	NA
HIST1H4C	2.4672e-17	1	5.25e-26	2.19373e-25	1	NA	NA	NA	NA	Sig	notInt	F3	NA	NA
HIST1H1E	2.35656e-08	1	7.81526e-15	1.50828e-14	1	NA	NA	NA	NA	Sig	notInt	F3	NA	NA
HLA-F	1.62934e-06	1	1.22358e-14	1.36164e-13	1	NA	NA	NA	NA	Sig	notInt	F3	NA	NA
HLA-A	3.34771e-07	1	7.51322e-13	5.84662e-12	1	NA	NA	NA	NA	Sig	notInt	F3	NA	NA
HLA-E	6.72011e-07	0.927594	6.41046e-12	6.73834e-11	1	NA	NA	NA	NA	Sig	notInt	F3	NA	NA
NRM	0.00114092	1	1.5796e-14	1.66606e-14	1	NA	NA	NA	NA	Sig	notInt	F3	NA	NA
TUBB	3.42722e-12	1	4.05624e-24	7.77422e-24	1	NA	NA	NA	NA	Sig	notInt	F3	NA	NA
IER3	0.00100143	1	3.35596e-09	2.44567e-08	0.867426	NA	NA	NA	NA	Sig	notInt	F3	NA	NA
TCF19	4.23108e-13	1	5.43292e-32	1.62203e-31	1	NA	NA	NA	NA	Sig	notInt	F3	NA	NA
HLA-C	3.01194e-11	0.453469	9.86587e-17	5.81422e-15	1	NA	NA	NA	NA	Sig	notInt	F3	NA	NA
HLA-B	2.04068e-13	0.0445287	NA	NA	NA	0.00132032	NA	NA	NA	Sig	Int	NA	threeways	NA
HLA-DRA	5.78022e-15	1	6.51061e-25	1.21273e-23	1	NA	NA	NA	NA	Sig	notInt	F3	NA	NA
HLA-DRB1	1.45641e-13	1	5.53675e-24	6.59502e-23	1	NA	NA	NA	NA	Sig	notInt	F3	NA	NA
HLA-DQA1	0.00022843	1	4.87076e-18	1.16914e-17	1	NA	NA	NA	NA	Sig	notInt	F3	NA	NA
HLA-DQB1	6.19798e-06	1	6.90228e-21	6.29038e-20	1	NA	NA	NA	NA	Sig	notInt	F3	NA	NA
TAP2	0.0493995	1	1.79913e-14	4.23723e-14	1	NA	NA	NA	NA	Sig	notInt	F3	NA	NA
PSMB8	5.44743e-05	1	2.88136e-14	1.2969e-12	1	NA	NA	NA	NA	Sig	notInt	F3	NA	NA
PSMB9	8.88891e-10	1	2.40261e-18	1.79754e-15	0.351754	NA	NA	NA	NA	Sig	notInt	F3	NA	NA
TAP1	7.40163e-16	1	2.96676e-27	2.17365e-25	1	NA	NA	NA	NA	Sig	notInt	F3	NA	NA
HLA-DMA	0.00426591	1	8.87931e-14	1.89162e-13	1	NA	NA	NA	NA	Sig	notInt	F3	NA	NA
HLA-DPA1	7.46501e-16	1	3.5538e-29	3.24523e-28	1	NA	NA	NA	NA	Sig	notInt	F3	NA	NA
HLA-DPB1	2.16149e-12	1	2.81484e-25	4.00448e-24	1	NA	NA	NA	NA	Sig	notInt	F3	NA	NA
TAPBP	8.40837e-10	1	5.11535e-21	1.84549e-21	0.12153	NA	NA	NA	NA	Sig	notInt	F3	NA	NA
KIFC1	4.0072e-09	1	1.84846e-24	2.57926e-24	1	NA	NA	NA	NA	Sig	notInt	F3	NA	NA
VEGFA	3.07126e-13	0.243701	1.62642e-18	4.42581e-18	1	NA	NA	NA	NA	Sig	notInt	F3	NA	NA
MCM3	2.57809e-17	1	2.89661e-30	7.74097e-31	1	NA	NA	NA	NA	Sig	notInt	F3	NA	NA
EEF1A1	3.73933e-07	1	6.73396e-15	1.7056e-14	1	NA	NA	NA	NA	Sig	notInt	F3	NA	NA
CENPW	6.03664e-05	1	2.80485e-16	3.18588e-16	1	NA	NA	NA	NA	Sig	notInt	F3	NA	NA
FBXO5	0.00146314	1	5.09963e-16	7.62768e-16	1	NA	NA	NA	NA	Sig	notInt	F3	NA	NA
TAGAP	0.0100429	1.05481e-14	NA	NA	NA	3.71189e-37	NA	NA	NA	Sig	Int	NA	threeways	NA
FAM20C	0.0208614	1	3.17143e-06	4.02896e-06	1	NA	NA	NA	NA	Sig	notInt	F3	NA	NA
NUDT1	4.75311e-05	1	6.09413e-17	1.92931e-16	1	NA	NA	NA	NA	Sig	notInt	F3	NA	NA
RPA3	2.14459e-08	1	1.30511e-18	4.67047e-18	1	NA	NA	NA	NA	Sig	notInt	F3	NA	NA
NDUFA4	0.0042008	1	3.90968e-13	1.68881e-13	0.823341	NA	NA	NA	NA	Sig	notInt	F3	NA	NA
TOMM7	0.00473026	1	2.3236e-09	2.09868e-10	0.0310641	NA	NA	NA	NA	Sig	notInt	Add	NA	NA
GGCT	2.28998e-05	1	5.28112e-16	1.62807e-15	1	NA	NA	NA	NA	Sig	notInt	F3	NA	NA
ANLN	5.32957e-08	1	2.61711e-21	5.74851e-21	1	NA	NA	NA	NA	Sig	notInt	F3	NA	NA
H2AFV	6.35256e-05	1	1.06482e-16	1.12341e-16	1	NA	NA	NA	NA	Sig	notInt	F3	NA	NA
IGFBP3	1.29866e-05	0.0445287	NA	NA	NA	9.24007e-05	NA	NA	NA	Sig	Int	NA	threeways	NA
RFC2	4.55891e-09	1	1.3174e-23	2.40104e-23	1	NA	NA	NA	NA	Sig	notInt	F3	NA	NA
SAMD9L	0.00718284	1	4.71352e-14	2.25337e-13	1	NA	NA	NA	NA	Sig	notInt	F3	NA	NA
COL1A2	5.77935e-13	1	5.03384e-19	3.30051e-18	0.0256367	NA	NA	NA	NA	Sig	notInt	Add	NA	NA
MCM7	7.04499e-15	1	2.38323e-29	3.07795e-29	1	NA	NA	NA	NA	Sig	notInt	F3	NA	NA
PCOLCE	0.0220784	1	4.95768e-07	1.32113e-07	1	NA	NA	NA	NA	Sig	notInt	F3	NA	NA
IQUB	0.0334549	1.99709e-13	NA	NA	NA	6.47585e-27	NA	NA	NA	Sig	Int	NA	threeways	NA
HILPDA	0.0263031	1	1.58503e-08	1.52664e-08	1	NA	NA	NA	NA	Sig	notInt	F3	NA	NA
EZH2	1.31629e-05	1	1.48522e-16	3.2983e-16	1	NA	NA	NA	NA	Sig	notInt	F3	NA	NA
RARRES2	0.0120239	1	2.2907e-13	5.0388e-13	1	NA	NA	NA	NA	Sig	notInt	F3	NA	NA
XRCC2	4.45272e-06	1	1.70248e-20	4.74632e-20	1	NA	NA	NA	NA	Sig	notInt	F3	NA	NA
NCAPG2	1.44974e-09	1	7.79945e-27	1.08612e-26	1	NA	NA	NA	NA	Sig	notInt	F3	NA	NA
ESCO2	1.42386e-23	1	1.96323e-45	1.87443e-45	1	NA	NA	NA	NA	Sig	notInt	F3	NA	NA
PBK	1.34736e-15	1	8.08284e-30	9.91744e-30	1	NA	NA	NA	NA	Sig	notInt	F3	NA	NA
GINS4	0.0429522	1	6.92341e-15	1.12871e-14	1	NA	NA	NA	NA	Sig	notInt	F3	NA	NA
PRKDC	0.0013923	1	4.48011e-16	1.36126e-15	1	NA	NA	NA	NA	Sig	notInt	F3	NA	NA
MCM4	1.78825e-15	1	9.40684e-30	9.67098e-30	1	NA	NA	NA	NA	Sig	notInt	F3	NA	NA
SDCBP	0.00647589	1	2.47469e-07	6.99013e-07	1	NA	NA	NA	NA	Sig	notInt	F3	NA	NA
GGH	2.53919e-09	1	6.37933e-22	5.43792e-21	1	NA	NA	NA	NA	Sig	notInt	F3	NA	NA
MYBL1	4.79273e-08	1	3.32847e-24	5.83293e-24	1	NA	NA	NA	NA	Sig	notInt	F3	NA	NA
CCNE2	0.00111837	1	3.79708e-19	9.11e-19	1	NA	NA	NA	NA	Sig	notInt	F3	NA	NA
UQCRB	0.000481953	0.171526	3.37304e-06	9.09499e-06	1	NA	NA	NA	NA	Sig	notInt	F3	NA	NA
EIF3E	0.0264555	1	2.65893e-11	1.1589e-10	1	NA	NA	NA	NA	Sig	notInt	F3	NA	NA
RAD21	0.0393214	1	1.13152e-11	7.01247e-12	1	NA	NA	NA	NA	Sig	notInt	F3	NA	NA
DSCC1	0.0115525	1	9.40737e-21	1.5531e-20	1	NA	NA	NA	NA	Sig	notInt	F3	NA	NA
ATAD2	3.22274e-24	1	3.68746e-39	5.08165e-39	1	NA	NA	NA	NA	Sig	notInt	F3	NA	NA
NDRG1	0.000885114	1	3.8099e-11	1.19246e-10	1	NA	NA	NA	NA	Sig	notInt	F3	NA	NA
LY6E	2.84599e-05	0.25737	2.49749e-08	6.76802e-08	1	NA	NA	NA	NA	Sig	notInt	F3	NA	NA
TONSL	8.43337e-05	1	1.77383e-19	1.01932e-19	1	NA	NA	NA	NA	Sig	notInt	F3	NA	NA
RECQL4	3.83505e-06	1	1.14567e-24	1.29856e-24	1	NA	NA	NA	NA	Sig	notInt	F3	NA	NA
MLANA	1.08039e-06	1	1.69147e-14	5.76064e-14	1	NA	NA	NA	NA	Sig	notInt	F3	NA	NA
PSIP1	0.000693842	1	2.35759e-15	1.26613e-14	1	NA	NA	NA	NA	Sig	notInt	F3	NA	NA
MELK	3.65043e-06	1	1.14835e-23	5.56622e-24	1	NA	NA	NA	NA	Sig	notInt	F3	NA	NA
ANXA1	1.48716e-07	1	1.25777e-15	6.57679e-15	1	NA	NA	NA	NA	Sig	notInt	F3	NA	NA
CKS2	0.0131847	1	7.66109e-09	3.54702e-09	1	NA	NA	NA	NA	Sig	notInt	F3	NA	NA
SMC2	6.6158e-10	1	8.47926e-24	1.03713e-23	1	NA	NA	NA	NA	Sig	notInt	F3	NA	NA
TNC	3.46714e-07	1	8.1425e-15	5.64106e-15	1	NA	NA	NA	NA	Sig	notInt	F3	NA	NA
PHF19	3.29961e-08	1	5.33195e-20	1.4027e-19	1	NA	NA	NA	NA	Sig	notInt	F3	NA	NA
WDR34	0.00636339	1	2.87064e-15	3.08802e-15	1	NA	NA	NA	NA	Sig	notInt	F3	NA	NA
COL5A1	0.0259303	1	2.12629e-18	8.03858e-18	1	NA	NA	NA	NA	Sig	notInt	F3	NA	NA
TUBB4B	0.000101525	1	6.27108e-15	1.71188e-14	1	NA	NA	NA	NA	Sig	notInt	F3	NA	NA
IFITM1	0.00154446	1	3.47845e-10	6.15696e-10	1	NA	NA	NA	NA	Sig	notInt	F3	NA	NA
IFITM3	2.76819e-05	1	3.68911e-11	6.0662e-11	1	NA	NA	NA	NA	Sig	notInt	F3	NA	NA
PHLDA2	0.0311095	1	7.56258e-08	1.57122e-07	1	NA	NA	NA	NA	Sig	notInt	F3	NA	NA
RRM1	4.43979e-11	1	1.89714e-25	1.26401e-25	1	NA	NA	NA	NA	Sig	notInt	F3	NA	NA
ADM	0.00923127	1	3.41448e-10	6.74945e-10	1	NA	NA	NA	NA	Sig	notInt	F3	NA	NA
CCDC34	1.87307e-08	1	1.60182e-21	1.20187e-21	1	NA	NA	NA	NA	Sig	notInt	F3	NA	NA
UBE2L6	0.000235482	1	3.71507e-14	1.47632e-13	1	NA	NA	NA	NA	Sig	notInt	F3	NA	NA
SERPING1	0.00218535	1	4.42217e-11	7.0642e-11	1	NA	NA	NA	NA	Sig	notInt	F3	NA	NA
FAM111B	3.4487e-07	1	2.36159e-20	9.02504e-20	1	NA	NA	NA	NA	Sig	notInt	F3	NA	NA
FAM111A	0.0145335	1	1.95979e-13	2.24203e-13	1	NA	NA	NA	NA	Sig	notInt	F3	NA	NA
FEN1	3.04598e-11	1	1.94621e-23	3.2397e-23	1	NA	NA	NA	NA	Sig	notInt	F3	NA	NA
AHNAK	0.000154655	1	0.0248137	7.72588e-09	2.18836e-08	NA	NA	NA	NA	Sig	notInt	Add	NA	NA
RARRES3	3.10311e-07	1	5.20577e-17	2.39004e-18	0.0230521	NA	NA	NA	NA	Sig	notInt	Add	NA	NA
CDCA5	2.53919e-09	1	1.3174e-23	2.70357e-23	1	NA	NA	NA	NA	Sig	notInt	F3	NA	NA
POLD3	0.000442469	1	9.80736e-14	1.32544e-13	1	NA	NA	NA	NA	Sig	notInt	F3	NA	NA
CADM1	0.0170765	1	0.000197679	9.10047e-06	0.280657	NA	NA	NA	NA	Sig	notInt	F3	NA	NA
THY1	6.50492e-08	1	9.64751e-20	7.51226e-20	1	NA	NA	NA	NA	Sig	notInt	F3	NA	NA
CHEK1	1.26449e-07	1	1.12088e-23	3.66172e-23	1	NA	NA	NA	NA	Sig	notInt	F3	NA	NA
NCAPD3	0.000575568	1	4.29668e-19	6.11962e-18	1	NA	NA	NA	NA	Sig	notInt	F3	NA	NA
MCM10	6.74504e-06	1	4.02702e-23	3.31066e-23	1	NA	NA	NA	NA	Sig	notInt	F3	NA	NA
VIM	1.73934e-05	1	3.98659e-12	1.07987e-11	1	NA	NA	NA	NA	Sig	notInt	F3	NA	NA
MASTL	0.0134682	1	6.93382e-18	1.28083e-17	1	NA	NA	NA	NA	Sig	notInt	F3	NA	NA
ZWINT	3.29961e-08	1	1.3698e-24	1.86778e-24	1	NA	NA	NA	NA	Sig	notInt	F3	NA	NA
CDK1	7.0797e-12	1	1.57212e-25	2.52894e-25	1	NA	NA	NA	NA	Sig	notInt	F3	NA	NA
P4HA1	0.0156305	1	4.57062e-09	2.7531e-09	1	NA	NA	NA	NA	Sig	notInt	F3	NA	NA
DNAJC9	0.00722333	1	1.0461e-13	1.77979e-13	1	NA	NA	NA	NA	Sig	notInt	F3	NA	NA
IFIT2	0.00621179	1	6.22174e-16	1.59056e-15	1	NA	NA	NA	NA	Sig	notInt	F3	NA	NA
IFIT3	0.000185822	1	3.34913e-16	9.21492e-16	1	NA	NA	NA	NA	Sig	notInt	F3	NA	NA
KIF20B	0.00148618	1	2.15389e-15	7.03069e-15	1	NA	NA	NA	NA	Sig	notInt	F3	NA	NA
KIF11	2.96851e-07	1	6.02047e-26	1.89344e-25	1	NA	NA	NA	NA	Sig	notInt	F3	NA	NA
HELLS	2.71541e-12	1	1.12815e-26	3.91147e-26	1	NA	NA	NA	NA	Sig	notInt	F3	NA	NA
SMC3	0.038126	1	1.28529e-14	1.34852e-13	1	NA	NA	NA	NA	Sig	notInt	F3	NA	NA
MKI67	8.5761e-08	1	1.41899e-17	5.95709e-17	1	NA	NA	NA	NA	Sig	notInt	F3	NA	NA
FOXM1	1.09765e-08	1	2.8773e-24	5.14043e-24	1	NA	NA	NA	NA	Sig	notInt	F3	NA	NA
RAD51AP1	1.5524e-13	1	6.24159e-32	1.12366e-31	1	NA	NA	NA	NA	Sig	notInt	F3	NA	NA
GAPDH	1.15404e-06	1	2.44045e-14	1.59244e-13	1	NA	NA	NA	NA	Sig	notInt	F3	NA	NA
CDCA3	0.000569814	1	2.97283e-18	6.04401e-18	1	NA	NA	NA	NA	Sig	notInt	F3	NA	NA
C1R	2.87233e-05	1	1.12562e-14	4.82368e-14	1	NA	NA	NA	NA	Sig	notInt	F3	NA	NA
A2M	2.66147e-05	0.0117426	NA	NA	NA	0.00116077	NA	NA	NA	Sig	Int	NA	threeways	NA
MGP	0.000829521	0.115042	0.000813673	0.000115157	0.131979	NA	NA	NA	NA	Sig	notInt	F3	NA	NA
PPFIBP1	0.0250583	1	1.14409e-08	3.7834e-08	1	NA	NA	NA	NA	Sig	notInt	F3	NA	NA
TMEM106C	9.24509e-06	1	9.59442e-17	1.49057e-16	1	NA	NA	NA	NA	Sig	notInt	F3	NA	NA
TUBA1B	1.66595e-14	1	7.00743e-26	1.62871e-25	1	NA	NA	NA	NA	Sig	notInt	F3	NA	NA
TUBA1A	0.0313431	1	7.57303e-07	1.23841e-06	1	NA	NA	NA	NA	Sig	notInt	F3	NA	NA
RACGAP1	9.53873e-05	1	2.62568e-18	2.39004e-18	1	NA	NA	NA	NA	Sig	notInt	F3	NA	NA
PFDN5	0.000698116	1	1.03929e-12	3.3119e-12	1	NA	NA	NA	NA	Sig	notInt	F3	NA	NA
PMEL	7.08363e-05	0.867345	2.15634e-08	2.69479e-08	1	NA	NA	NA	NA	Sig	notInt	F3	NA	NA
TIMELESS	0.000298518	1	2.24132e-18	3.22267e-18	1	NA	NA	NA	NA	Sig	notInt	F3	NA	NA
NACA	0.000285784	1	7.16458e-12	1.93745e-11	1	NA	NA	NA	NA	Sig	notInt	F3	NA	NA
NDUFA4L2	2.89773e-07	0.000792705	NA	NA	NA	0.281137	0.113653	4.4437e-09	1	Sig	Int	NA	twoways	F2F3
E2F7	1.79697e-07	1	4.60726e-27	6.34113e-27	1	NA	NA	NA	NA	Sig	notInt	F3	NA	NA
LUM	1.59559e-07	1	1.54452e-17	2.15151e-16	1	NA	NA	NA	NA	Sig	notInt	F3	NA	NA
DCN	2.20803e-06	1	6.60819e-14	3.69705e-13	1	NA	NA	NA	NA	Sig	notInt	F3	NA	NA
TMPO	5.73066e-10	1	1.39158e-22	1.52936e-22	1	NA	NA	NA	NA	Sig	notInt	F3	NA	NA
RAN	0.0136668	1	3.14304e-10	1.73821e-10	1	NA	NA	NA	NA	Sig	notInt	F3	NA	NA
SKA3	2.29501e-11	1	4.70187e-23	5.14585e-23	1	NA	NA	NA	NA	Sig	notInt	F3	NA	NA
HMGB1	1.37984e-06	1	9.53581e-18	5.42067e-18	1	NA	NA	NA	NA	Sig	notInt	F3	NA	NA
BRCA2	4.46742e-16	1	7.25221e-35	1.47224e-34	1	NA	NA	NA	NA	Sig	notInt	F3	NA	NA
N4BP2L2	1.83421e-05	1	1.46468e-15	3.17875e-15	1	NA	NA	NA	NA	Sig	notInt	F3	NA	NA
RFC3	6.3499e-11	1	4.64588e-24	8.63029e-24	1	NA	NA	NA	NA	Sig	notInt	F3	NA	NA
TPT1	0.00962715	1	9.34917e-09	9.88183e-09	1	NA	NA	NA	NA	Sig	notInt	F3	NA	NA
CKAP2	4.41408e-05	1	1.89351e-17	4.12078e-17	1	NA	NA	NA	NA	Sig	notInt	F3	NA	NA
DIAPH3	4.6612e-09	1	3.26055e-24	5.37161e-24	1	NA	NA	NA	NA	Sig	notInt	F3	NA	NA
DCT	1.03246e-11	0.0332594	NA	NA	NA	0.00976549	NA	NA	NA	Sig	Int	NA	threeways	NA
TNFSF13B	0.00418392	1	4.41909e-13	1.47728e-12	1	NA	NA	NA	NA	Sig	notInt	F3	NA	NA
COL4A1	8.97455e-09	1	2.29434e-20	4.74632e-20	0.540789	NA	NA	NA	NA	Sig	notInt	F3	NA	NA
COL4A2	1.66508e-05	1	4.71352e-14	1.36164e-13	0.461016	NA	NA	NA	NA	Sig	notInt	F3	NA	NA
PSME1	4.25658e-05	1	1.30511e-18	4.86483e-17	1	NA	NA	NA	NA	Sig	notInt	F3	NA	NA
PSME2	1.36308e-10	1	4.04938e-21	7.3364e-20	1	NA	NA	NA	NA	Sig	notInt	F3	NA	NA
CDKN3	0.000698116	1	2.10614e-13	2.25337e-13	1	NA	NA	NA	NA	Sig	notInt	F3	NA	NA
WARS	5.91191e-14	1	9.23041e-23	2.41402e-22	1	NA	NA	NA	NA	Sig	notInt	F3	NA	NA
SIVA1	0.0100053	1	1.66958e-12	2.30725e-12	1	NA	NA	NA	NA	Sig	notInt	F3	NA	NA
CDCA4	0.00146314	1	8.37043e-19	9.47313e-19	1	NA	NA	NA	NA	Sig	notInt	F3	NA	NA
NUSAP1	1.07381e-13	1	1.66417e-26	3.38317e-26	1	NA	NA	NA	NA	Sig	notInt	F3	NA	NA
WDR76	2.18918e-06	1	2.54832e-24	4.02773e-24	1	NA	NA	NA	NA	Sig	notInt	F3	NA	NA
B2M	1.55209e-08	0.25737	6.68067e-12	3.3666e-11	0.243489	NA	NA	NA	NA	Sig	notInt	F3	NA	NA
DUT	8.51143e-18	1	3.83464e-31	7.74097e-31	1	NA	NA	NA	NA	Sig	notInt	F3	NA	NA
MNS1	7.1205e-08	1	2.12326e-22	2.196e-22	1	NA	NA	NA	NA	Sig	notInt	F3	NA	NA
KIF23	0.0105697	1	1.34901e-14	2.61706e-14	1	NA	NA	NA	NA	Sig	notInt	F3	NA	NA
PKM	0.00191695	1	1.32458e-10	2.38943e-10	1	NA	NA	NA	NA	Sig	notInt	F3	NA	NA
FANCI	6.49216e-19	1	7.25221e-35	1.47224e-34	1	NA	NA	NA	NA	Sig	notInt	F3	NA	NA
BLM	2.33248e-14	1	3.22299e-30	8.3797e-30	1	NA	NA	NA	NA	Sig	notInt	F3	NA	NA
PRC1	0.0354034	1	2.39063e-16	5.59133e-16	1	NA	NA	NA	NA	Sig	notInt	F3	NA	NA
PKMYT1	2.18344e-15	1	4.66915e-32	2.73819e-32	1	NA	NA	NA	NA	Sig	notInt	F3	NA	NA
PAQR4	0.0249054	1	8.14466e-18	1.13391e-17	1	NA	NA	NA	NA	Sig	notInt	F3	NA	NA
TNFRSF12A	6.1375e-06	1	1.69681e-13	4.43182e-13	1	NA	NA	NA	NA	Sig	notInt	F3	NA	NA
CARHSP1	2.28355e-05	1	1.6694e-15	4.5074e-15	1	NA	NA	NA	NA	Sig	notInt	F3	NA	NA
NUPR1	0.0492513	1	1.20237e-06	2.68599e-06	1	NA	NA	NA	NA	Sig	notInt	F3	NA	NA
KIF22	4.31027e-05	1	1.36593e-19	2.42465e-19	1	NA	NA	NA	NA	Sig	notInt	F3	NA	NA
HIRIP3	0.000597698	1	4.60894e-18	2.71381e-18	1	NA	NA	NA	NA	Sig	notInt	F3	NA	NA
FUS	1.53862e-09	1	2.91677e-19	8.79345e-19	1	NA	NA	NA	NA	Sig	notInt	F3	NA	NA
SHCBP1	0.0145218	1	2.00403e-18	2.49188e-18	1	NA	NA	NA	NA	Sig	notInt	F3	NA	NA
ORC6	5.28051e-09	1	1.37737e-23	3.24924e-23	1	NA	NA	NA	NA	Sig	notInt	F3	NA	NA
MT2A	1.49854e-06	0.452035	8.26133e-10	5.1204e-10	1	NA	NA	NA	NA	Sig	notInt	F3	NA	NA
CKLF	0.000849118	1	9.75647e-15	1.22207e-14	1	NA	NA	NA	NA	Sig	notInt	F3	NA	NA
CENPN	0.0013761	1	4.73728e-16	7.61564e-16	1	NA	NA	NA	NA	Sig	notInt	F3	NA	NA
GINS2	7.0797e-12	1	2.04884e-25	3.65482e-25	1	NA	NA	NA	NA	Sig	notInt	F3	NA	NA
CDT1	0.001027	1	3.74622e-18	7.88713e-18	1	NA	NA	NA	NA	Sig	notInt	F3	NA	NA
PFN1	0.000324789	1	5.4722e-13	5.22588e-12	1	NA	NA	NA	NA	Sig	notInt	F3	NA	NA
AURKB	2.64423e-05	1	1.07031e-20	2.80298e-20	1	NA	NA	NA	NA	Sig	notInt	F3	NA	NA
WSB1	0.00422463	1	4.07115e-10	1.12727e-09	1	NA	NA	NA	NA	Sig	notInt	F3	NA	NA
TMEM97	0.00473026	1	3.55694e-12	8.30353e-12	1	NA	NA	NA	NA	Sig	notInt	F3	NA	NA
ATAD5	8.97202e-06	1	1.58672e-19	7.12219e-19	1	NA	NA	NA	NA	Sig	notInt	F3	NA	NA
CDC6	1.91753e-10	1	1.45983e-26	2.71516e-26	1	NA	NA	NA	NA	Sig	notInt	F3	NA	NA
TOP2A	4.20465e-14	1	1.00685e-23	4.34472e-23	1	NA	NA	NA	NA	Sig	notInt	F3	NA	NA
IGFBP4	0.0209559	1	5.04861e-08	1.08406e-07	1	NA	NA	NA	NA	Sig	notInt	F3	NA	NA
TUBG1	8.90497e-06	1	2.87016e-20	1.04153e-20	1	NA	NA	NA	NA	Sig	notInt	F3	NA	NA
IFI35	7.1316e-07	1	6.09413e-17	1.75439e-16	1	NA	NA	NA	NA	Sig	notInt	F3	NA	NA
BRCA1	2.40345e-13	1	3.13018e-26	7.20365e-26	1	NA	NA	NA	NA	Sig	notInt	F3	NA	NA
ITGA3	0.0377431	1	8.28554e-07	1.57356e-07	1	NA	NA	NA	NA	Sig	notInt	F3	NA	NA
COL1A1	8.64778e-15	1	1.17308e-23	2.04187e-22	1	NA	NA	NA	NA	Sig	notInt	F3	NA	NA
VMP1	0.0191947	1	6.35568e-09	2.40795e-08	1	NA	NA	NA	NA	Sig	notInt	F3	NA	NA
BRIP1	0.000160473	1	5.29743e-22	1.02676e-21	1	NA	NA	NA	NA	Sig	notInt	F3	NA	NA
TK1	3.03817e-17	1	5.01255e-34	5.35779e-34	1	NA	NA	NA	NA	Sig	notInt	F3	NA	NA
BIRC5	4.78348e-07	1	7.14661e-18	1.54532e-17	1	NA	NA	NA	NA	Sig	notInt	F3	NA	NA
LGALS3BP	0.0234685	1	9.33044e-05	7.75286e-06	0.390865	NA	NA	NA	NA	Sig	notInt	F3	NA	NA
TYMS	3.50667e-23	1	5.0905e-35	8.66776e-35	1	NA	NA	NA	NA	Sig	notInt	F3	NA	NA
NDC80	4.6612e-09	1	1.3174e-23	1.52104e-23	1	NA	NA	NA	NA	Sig	notInt	F3	NA	NA
RBBP8	1.46183e-07	1	1.72418e-23	2.29281e-23	1	NA	NA	NA	NA	Sig	notInt	F3	NA	NA
TCF4	6.6158e-10	1	2.73246e-19	1.39024e-18	1	NA	NA	NA	NA	Sig	notInt	F3	NA	NA
CDH19	0.0272533	1	7.63916e-09	3.11278e-08	1	NA	NA	NA	NA	Sig	notInt	F3	NA	NA
PCNA	5.32047e-21	1	4.7299e-33	6.12865e-33	1	NA	NA	NA	NA	Sig	notInt	F3	NA	NA
MCM8	4.33579e-05	1	2.47097e-21	3.18816e-21	1	NA	NA	NA	NA	Sig	notInt	F3	NA	NA
CST3	0.000654187	1	1.55261e-09	7.84889e-09	1	NA	NA	NA	NA	Sig	notInt	F3	NA	NA
TPX2	1.62934e-06	1	2.66464e-16	9.01167e-16	1	NA	NA	NA	NA	Sig	notInt	F3	NA	NA
E2F1	1.1409e-05	1	3.9614e-21	7.95977e-21	1	NA	NA	NA	NA	Sig	notInt	F3	NA	NA
DSN1	3.32812e-05	1	1.82713e-20	1.73641e-20	1	NA	NA	NA	NA	Sig	notInt	F3	NA	NA
RBL1	2.28373e-08	1	3.26562e-25	7.44568e-25	1	NA	NA	NA	NA	Sig	notInt	F3	NA	NA
MYBL2	7.96618e-10	1	8.15198e-27	1.28824e-26	1	NA	NA	NA	NA	Sig	notInt	F3	NA	NA
UBE2C	4.98389e-08	1	5.98216e-16	9.14504e-16	1	NA	NA	NA	NA	Sig	notInt	F3	NA	NA
CASS4	0.00307379	4.92346e-14	NA	NA	NA	4.04739e-28	NA	NA	NA	Sig	Int	NA	threeways	NA
PMEPA1	1.78744e-08	0.176729	1.08934e-08	1.37336e-11	0.000279344	NA	NA	NA	NA	Sig	notInt	Add	NA	NA
CHAF1A	1.38843e-06	1	4.99522e-21	6.31777e-21	1	NA	NA	NA	NA	Sig	notInt	F3	NA	NA
UHRF1	0.000582336	1	1.51658e-18	1.39758e-18	1	NA	NA	NA	NA	Sig	notInt	F3	NA	NA
ANGPTL4	3.77864e-06	0.0251374	NA	NA	NA	0.000397418	NA	NA	NA	Sig	Int	NA	threeways	NA
DNMT1	3.09813e-15	1	6.11771e-30	1.08746e-29	1	NA	NA	NA	NA	Sig	notInt	F3	NA	NA
SPC24	1.01605e-07	1	9.18979e-24	3.22526e-24	1	NA	NA	NA	NA	Sig	notInt	F3	NA	NA
ASF1B	3.0761e-12	1	9.30518e-28	6.91247e-28	1	NA	NA	NA	NA	Sig	notInt	F3	NA	NA
BST2	2.72477e-06	0.175552	4.744e-09	1.09737e-08	1	NA	NA	NA	NA	Sig	notInt	F3	NA	NA
LSM4	0.00240984	1	5.79602e-16	1.66053e-15	1	NA	NA	NA	NA	Sig	notInt	F3	NA	NA
ACTN4	0.0139846	1	2.53708e-14	7.0831e-14	1	NA	NA	NA	NA	Sig	notInt	F3	NA	NA
PLAUR	0.0182802	1	7.74822e-07	1.71672e-06	1	NA	NA	NA	NA	Sig	notInt	F3	NA	NA
APOE	0.00837999	0.476009	0.00534692	0.000116031	0.0256367	NA	NA	NA	NA	Sig	notInt	Add	NA	NA
APOC1	0.0243298	0.487005	0.134951	0.000411171	0.00306254	NA	NA	NA	NA	Sig	notInt	F1	NA	NA
LIG1	2.37711e-06	1	6.69238e-21	2.26963e-21	1	NA	NA	NA	NA	Sig	notInt	F3	NA	NA
CDC45	1.53687e-09	1	3.6285e-26	6.49725e-27	0.987815	NA	NA	NA	NA	Sig	notInt	F3	NA	NA
RANBP1	1.06666e-09	1	1.14701e-21	2.60659e-21	1	NA	NA	NA	NA	Sig	notInt	F3	NA	NA
TIMP3	0.00409141	1	2.69256e-05	1.27905e-06	0.0856512	NA	NA	NA	NA	Sig	notInt	F3	NA	NA
MCM5	1.89211e-07	1	1.81006e-19	3.05436e-19	1	NA	NA	NA	NA	Sig	notInt	F3	NA	NA
APOL6	1.98571e-05	1	5.09963e-16	3.17887e-15	1	NA	NA	NA	NA	Sig	notInt	F3	NA	NA
APOL1	0.0137001	1	1.74296e-14	7.64689e-14	1	NA	NA	NA	NA	Sig	notInt	F3	NA	NA
LGALS1	0.00383785	1	3.53555e-11	6.73834e-11	1	NA	NA	NA	NA	Sig	notInt	F3	NA	NA
CENPM	3.27862e-13	1	7.58996e-29	1.115e-28	1	NA	NA	NA	NA	Sig	notInt	F3	NA	NA
GTSE1	0.00477521	1	2.84508e-13	7.35091e-13	1	NA	NA	NA	NA	Sig	notInt	F3	NA	NA
BTG3	0.0189261	1	9.90803e-09	2.13823e-08	1	NA	NA	NA	NA	Sig	notInt	F3	NA	NA
DONSON	0.000121669	1	1.46468e-15	1.50474e-15	1	NA	NA	NA	NA	Sig	notInt	F3	NA	NA
SLC5A3	0.0153678	1	2.732e-09	1.01886e-08	1	NA	NA	NA	NA	Sig	notInt	F3	NA	NA
DSCR4	1.53586e-17	1.27204e-31	NA	NA	NA	6.24806e-47	NA	NA	NA	Sig	Int	NA	threeways	NA
MX1	5.84501e-05	0.117846	7.43279e-07	1.70128e-06	1	NA	NA	NA	NA	Sig	notInt	F3	NA	NA
COL18A1	0.0364233	1	0.000237665	3.51946e-05	0.823341	NA	NA	NA	NA	Sig	notInt	F3	NA	NA
COL6A1	3.42722e-12	1	1.28898e-21	3.03102e-22	0.000279344	NA	NA	NA	NA	Sig	notInt	Add	NA	NA
COL6A2	7.81158e-13	1	1.07031e-20	9.22096e-20	0.461016	NA	NA	NA	NA	Sig	notInt	F3	NA	NA
C21orf58	3.19473e-05	1	5.84274e-19	2.51026e-18	1	NA	NA	NA	NA	Sig	notInt	F3	NA	NA
S100B	1.88639e-05	1	1.78561e-10	1.10335e-10	0.401305	NA	NA	NA	NA	Sig	notInt	F3	NA	NA
KCNK3	6.48947e-15	1.39893e-28	NA	NA	NA	2.23555e-47	NA	NA	NA	Sig	Int	NA	threeways	NA
HLA-DRB5	1.44998e-07	1	1.81006e-19	1.75137e-18	1	NA	NA	NA	NA	Sig	notInt	F3	NA	NA
CD5	3.07764e-13	5.44893e-30	NA	NA	NA	5.3392e-51	NA	NA	NA	Sig	Int	NA	threeways	NA
CHGB	4.2335e-46	2.53909e-60	NA	NA	NA	1.38652e-71	NA	NA	NA	Sig	Int	NA	threeways	NA
CAMP	4.55891e-09	2.53889e-20	NA	NA	NA	3.91761e-31	NA	NA	NA	Sig	Int	NA	threeways	NA

## Sheet: C_cellstate_hallmark_2factor
Neural Crest-like			Interferon Alpha Beta Response			MES			Antigen Presentation			Mitotic			Stress (hypoxia response)
Term	Adjusted P-value	Count	Term	Adjusted P-value	Count	Term	Adjusted P-value	Count	Term	Adjusted P-value	Count	Term	Adjusted P-value	Count	Term	Adjusted P-value	Count
E2F_TARGETS	1.3954e-26	31	G2M_CHECKPOINT	2.92679e-08	12	E2F_TARGETS	4.31219258785409e-20	21	INTERFERON_GAMMA_RESPONSE	8.91880519791484e-15	15	E2F_TARGETS	3.02795e-40	44	INTERFERON_GAMMA_RESPONSE	0.000469953	4
G2M_CHECKPOINT	4.40914e-16	23	E2F_TARGETS	2.17093e-07	11	G2M_CHECKPOINT	8.79327880101804e-06	10	INTERFERON_ALPHA_RESPONSE	2.79030928170256e-14	12	G2M_CHECKPOINT	2.27431e-23	32	INTERFERON_ALPHA_RESPONSE	0.000801156	3
MITOTIC_SPINDLE	0.000263495	11	INTERFERON_GAMMA_RESPONSE	0.000150383	8	MYC_TARGETS_V1	0.00329738	7				MITOTIC_SPINDLE	0.00083956	12
MYC_TARGETS_V1	0.0219471	8	INTERFERON_ALPHA_RESPONSE	0.000150383	6	DNA_REPAIR	0.00330835	6				DNA_REPAIR	0.00522361	9
			DNA_REPAIR	0.0101927	5							MYC_TARGETS_V1	0.00870329	10
Terms in red indicate concordance with the original publication.

## Sheet: D_cellstate_hallmark_3factor
Neural Crest-like			Interferon Alpha Beta Response			MES			Antigen Presentation			Mitotic			Stress (p53 response)			Stress (hypoxia response)
Term	Adjusted P-value	Count	Term	Adjusted P-value	Count	Term	Adjusted P-value	Count	Term	Adjusted P-value	Count	Term	Adjusted P-value	Count	Term	Adjusted P-value	Count	Term	Adjusted P-value	Count
E2F_TARGETS	3.39828928510039e-28	43	INTERFERON_ALPHA_RESPONSE	6.56051e-19	20	EPITHELIAL_MESENCHYMAL_TRANSITION	1.11926e-19	25	INTERFERON_ALPHA_RESPONSE	8.73740142716098e-31	29	E2F_TARGETS	6.26863136677447e-59	69	INTERFERON_ALPHA_RESPONSE	0.0168292	3	HYPOXIA	4.22649946870589e-07	10
G2M_CHECKPOINT	1.49832778711193e-20	36	INTERFERON_GAMMA_RESPONSE	6.17283e-14	21	ANGIOGENESIS	4.25737e-05	6	INTERFERON_GAMMA_RESPONSE	1.88877706103001e-29	35	G2M_CHECKPOINT	1.07064403003402e-35	52	ANGIOGENESIS	0.0239151	2	EPITHELIAL_MESENCHYMAL_TRANSITION	4.44963871805827e-06	9
MITOTIC_SPINDLE	1.71777271740208e-06	20	G2M_CHECKPOINT	0.0333714	8	E2F_TARGETS	0.00410307	9	ALLOGRAFT_REJECTION	6.67409510838622e-05	13	MITOTIC_SPINDLE	5.46730819533218e-06	21	GLYCOLYSIS	0.0336548	3	GLYCOLYSIS	0.00198283	6
EPITHELIAL_MESENCHYMAL_TRANSITION	3.06444318801798e-05	18				HYPOXIA	0.0146815	8				MYC_TARGETS_V1	0.00028251	18	INTERFERON_GAMMA_RESPONSE	0.0336548	3	MTORC1_SIGNALING	0.00198283	6
HYPOXIA	0.0159263	13				MYOGENESIS	0.0488027	7				INTERFERON_ALPHA_RESPONSE	0.00518925	10				COAGULATION	0.00217327	5
												DNA_REPAIR	0.0372689	11
Terms in red indicate concordance with the original publication.
