# Supplementary material for: Interpretable Differential Abundance Signature (iDAS)
Source: Small Methods. 2025 May 27;10(2):e2500572. doi: 10.1002/smtd.202500572 (PMC12825360; doi:10.1002/smtd.202500572)
Supplement: Supplementary file 2 — Supporting Information [file SMTD-10-e2500572-s002.zip › iDAS_Supplementary_File2_20250428.xlsx]

## Sheet: Intercept
logFC	AveExpr	t	P.Value	adj.P.Val	B
5.65144	5.46975	20.6516	3.18913e-32	4.48743e-28	62.5042
4.65078	4.73603	18.2854	5.57601e-29	3.923e-25	55.3084
4.10707	3.79701	16.8059	8.23504e-27	3.86251e-23	50.4614
3.59111	3.48017	16.4163	3.20644e-26	1.01071e-22	49.1385
3.15966	2.74878	16.3693	3.78337e-26	1.01071e-22	48.9773
4.91012	5.39655	16.3323	4.30975e-26	1.01071e-22	48.8505
3.01005	2.96911	15.798	2.88331e-25	5.79587e-22	46.9977
2.20363	2.09288	15.6915	4.23047e-25	7.44087e-22	46.6236
2.64919	2.59898	15.4375	1.06125e-24	1.64393e-21	45.7258
2.45141	2.30953	15.4111	1.16831e-24	1.64393e-21	45.6319
4.09117	3.63483	15.3186	1.63673e-24	2.09367e-21	45.3026
4.26671	3.9646	15.2701	1.95414e-24	2.29139e-21	45.1294
4.23335	4.15921	15.0933	3.73831e-24	4.00668e-21	44.4955
6.04782	5.70689	15.0758	3.98647e-24	4.00668e-21	44.4327
3.34416	3.10743	14.8206	1.0249e-23	9.40895e-21	43.5094
2.52233	2.10129	14.809	1.06988e-23	9.40895e-21	43.4674
3.59479	3.59869	14.7743	1.21732e-23	1.00759e-20	43.3411
3.39633	3.29073	14.7405	1.38063e-23	1.07927e-20	43.2179
3.81931	3.07622	14.4249	4.50263e-23	3.33455e-20	42.061
5.74928	5.70826	14.1011	1.53474e-22	1.07976e-19	40.8599
3.36048	3.05981	13.9201	3.06292e-22	2.0523e-19	40.1826
3.57604	3.31664	13.7465	5.96717e-22	3.81655e-19	39.5288
3.28566	2.53888	13.6549	8.49802e-22	5.19894e-19	39.1821
6.14254	6.3106	13.4586	1.81859e-21	1.06622e-18	38.4357
2.89596	2.83304	13.0447	9.1924e-21	5.17385e-18	36.8451
2.42236	2.21709	12.9533	1.31822e-20	7.13412e-18	36.4911
5.95411	5.42721	12.7746	2.67611e-20	1.39465e-17	35.7955
2.5979	2.54881	12.6031	5.30075e-20	2.66381e-17	35.1239
2.80748	2.60249	12.5722	5.99778e-20	2.91016e-17	35.0025
3.02166	2.83695	12.4688	9.07507e-20	4.25651e-17	34.5954
3.36	3.10502	12.3963	1.21395e-19	5.51015e-17	34.3094
2.93408	2.86794	12.3349	1.55391e-19	6.83284e-17	34.0666
2.69669	2.53538	12.3242	1.62265e-19	6.9189e-17	34.024
3.03587	2.85896	12.28	1.93894e-19	8.02437e-17	33.8489
3.11831	3.00247	12.0645	4.6375e-19	1.86441e-16	32.9913
3.04942	3.03789	11.9776	6.59937e-19	2.57944e-16	32.6442
2.91975	3.10215	11.92	8.34439e-19	3.17335e-16	32.4134
5.80513	6.20167	11.9	9.05568e-19	3.35322e-16	32.3329
3.27341	3.30423	11.8846	9.64066e-19	3.4783e-16	32.2713
4.02985	4.15654	11.8616	1.05895e-18	3.72513e-16	32.179
2.75151	3.04498	11.8545	1.09031e-18	3.74187e-16	32.1503
2.78772	2.98928	11.7981	1.3724e-18	4.51808e-16	31.9238
2.11824	1.66551	11.7955	1.38707e-18	4.51808e-16	31.9134
2.52576	1.8832	11.791	1.4128e-18	4.51808e-16	31.8953
2.51239	2.40914	11.7511	1.66371e-18	5.20224e-16	31.7344
6.12538	4.93498	11.7204	1.8869e-18	5.77185e-16	31.6105
2.74125	2.61405	11.6819	2.20892e-18	6.61312e-16	31.4555
3.6543	3.89034	11.6515	2.50301e-18	7.33746e-16	31.3324
3.85196	4.36703	11.6447	2.57341e-18	7.38989e-16	31.3051
1.99406	1.90424	11.6363	2.66407e-18	7.49722e-16	31.2711
2.56573	2.46016	11.5089	4.5e-18	1.24156e-15	30.7551
1.83986	1.7052	11.4942	4.77974e-18	1.28272e-15	30.6957
5.02117	5.25452	11.4916	4.83152e-18	1.28272e-15	30.6851
2.86691	2.73557	11.4092	6.78752e-18	1.76865e-15	30.3504
2.87425	3.25972	11.3965	7.15507e-18	1.83053e-15	30.2985
2.95961	2.65519	11.3768	7.76076e-18	1.95003e-15	30.2185
2.5599	2.44864	11.3694	8.0035e-18	1.97574e-15	30.1882
2.76532	2.92782	11.354	8.53085e-18	2.06961e-15	30.1254
2.70961	2.96994	11.3086	1.02927e-17	2.45471e-15	29.9405
1.97071	1.86561	11.288	1.12109e-17	2.62915e-15	29.8564
1.70268	1.52443	11.2573	1.27323e-17	2.93699e-15	29.7311
2.10568	2.34881	11.2513	1.30509e-17	2.96193e-15	29.7067
2.00881	1.41939	11.211	1.54294e-17	3.44615e-15	29.5419
2.86169	2.44288	11.1695	1.83352e-17	4.03116e-15	29.372
3.67205	3.46362	11.134	2.12485e-17	4.59981e-15	29.2267
1.90775	1.70949	11.076	2.70533e-17	5.76768e-15	28.9889
3.2315	3.33985	10.8889	5.91037e-17	1.24127e-14	28.2191
2.69287	2.61968	10.7973	8.67323e-17	1.79472e-14	27.8413
3.48159	3.1107	10.7831	9.20686e-17	1.86896e-14	27.7825
2.44258	2.37984	10.7807	9.29763e-17	1.86896e-14	27.7728
1.95615	1.63445	10.7686	9.78508e-17	1.93924e-14	27.7225
3.05633	3.13349	10.741	1.09831e-16	2.14644e-14	27.6087
2.5875	2.18866	10.6931	1.34357e-16	2.58977e-14	27.4102
2.15365	2.28576	10.68	1.41919e-16	2.69857e-14	27.3562
2.121	1.91194	10.6641	1.5174e-16	2.84311e-14	27.2903
2.38984	2.37075	10.6612	1.53626e-16	2.84311e-14	27.2781
2.70748	2.66243	10.6582	1.55582e-16	2.84311e-14	27.2656
2.48733	2.91234	10.6438	1.65264e-16	2.98131e-14	27.2062
2.57958	2.49256	10.6284	1.76367e-16	3.14134e-14	27.1421
2.66602	2.5485	10.6177	1.8446e-16	3.24442e-14	27.0979
2.46039	1.79658	10.5948	2.03159e-16	3.51552e-14	27.0028
1.89459	1.88217	10.5928	2.0487e-16	3.51552e-14	26.9945
2.40975	2.28433	10.5666	2.28792e-16	3.87871e-14	26.8857
4.74677	4.62434	10.5153	2.84085e-16	4.75876e-14	26.6724
2.59602	2.47716	10.4207	4.23651e-16	7.01317e-14	26.2786
3.49408	3.59984	10.3672	5.31199e-16	8.61635e-14	26.0557
3.70015	3.13905	10.3665	5.32743e-16	8.61635e-14	26.0528
3.60724	2.47401	10.3555	5.58255e-16	8.92637e-14	26.0068
2.15931	2.20219	10.3077	6.83491e-16	1.08061e-13	25.8073
3.72733	3.34835	10.3026	6.98396e-16	1.0919e-13	25.786
3.44678	3.5336	10.284	7.5565e-16	1.16843e-13	25.7084
3.00511	2.8977	10.2722	7.94234e-16	1.21475e-13	25.6593
2.78757	2.83509	10.22	9.91437e-16	1.50005e-13	25.4408
2.6691	2.46026	10.1928	1.11248e-15	1.66528e-13	25.3273
2.083	1.86781	10.1663	1.24533e-15	1.84452e-13	25.2161
2.04219	1.56503	10.1602	1.27819e-15	1.87349e-13	25.1904
1.51845	0.603321	10.1391	1.39774e-15	2.02758e-13	25.1023
3.20312	2.60863	10.0631	1.93149e-15	2.77327e-13	24.7835
2.54941	2.49209	10.0388	2.14243e-15	3.04506e-13	24.6814
2.09646	1.82489	10.0312	2.21221e-15	3.11279e-13	24.6498
2.46837	2.49383	10.0286	2.23686e-15	3.11632e-13	24.6389
5.2189	5.7781	10.0242	2.27903e-15	3.14394e-13	24.6205
1.69227	1.36945	10.011	2.41101e-15	3.24136e-13	24.565
2.11393	1.83719	10.0106	2.41501e-15	3.24136e-13	24.5634
2.43425	1.87286	10.0093	2.42872e-15	3.24136e-13	24.5578
3.45971	2.97211	10.0081	2.44179e-15	3.24136e-13	24.5525
2.63029	1.82003	9.99831	2.54534e-15	3.34724e-13	24.5116
4.15978	3.36627	9.97212	2.84605e-15	3.70803e-13	24.4015
1.84817	1.54479	9.96037	2.99222e-15	3.86271e-13	24.3521
2.33899	2.27879	9.94795	3.15501e-15	4.03583e-13	24.2999
3.02946	2.70472	9.93729	3.30181e-15	4.18557e-13	24.2551
1.97628	1.9505	9.91351	3.65449e-15	4.59128e-13	24.1551
1.66055	1.32179	9.91099	3.69411e-15	4.59998e-13	24.1445
2.21568	1.82653	9.87807	4.25153e-15	5.24766e-13	24.006
3.1004	2.74233	9.87463	4.3144e-15	5.27895e-13	23.9915
2.52132	2.18343	9.84553	4.8855e-15	5.9262e-13	23.869
2.1533	1.81179	9.8309	5.20083e-15	6.25477e-13	23.8073
2.55663	2.23316	9.79843	5.97511e-15	7.12507e-13	23.6705
2.25218	2.13077	9.77375	6.64036e-15	7.79933e-13	23.5665
3.94529	2.98033	9.77336	6.65141e-15	7.79933e-13	23.5649
2.13903	1.67046	9.74398	7.54239e-15	8.77099e-13	23.441
3.82068	3.49822	9.71481	8.54587e-15	9.85647e-13	23.3178
1.9371	1.81886	9.70337	8.97464e-15	1.02668e-12	23.2696
2.59572	2.24644	9.70059	9.08214e-15	1.0306e-12	23.2579
1.53307	1.48356	9.66605	1.05305e-14	1.18539e-12	23.112
2.95324	3.14536	9.62264	1.26843e-14	1.41651e-12	22.9286
1.89164	1.58495	9.61646	1.30248e-14	1.43329e-12	22.9025
1.58682	1.41504	9.61622	1.30382e-14	1.43329e-12	22.9015
1.88306	1.60812	9.57619	1.54803e-14	1.68856e-12	22.7323
2.1723	2.21286	9.56367	1.63347e-14	1.76805e-12	22.6793
1.95426	1.62842	9.55447	1.69923e-14	1.82518e-12	22.6404
2.15094	1.76652	9.54621	1.76061e-14	1.87678e-12	22.6055
2.66419	2.23817	9.53148	1.8755e-14	1.98422e-12	22.5432
2.0672	1.77587	9.52163	1.95653e-14	2.05048e-12	22.5015
2.8391	3.42211	9.52035	1.96727e-14	2.05048e-12	22.4961
3.69226	3.85763	9.51384	2.02309e-14	2.09316e-12	22.4685
1.86035	1.53579	9.50889	2.06654e-14	2.1225e-12	22.4476
3.627	3.88738	9.45495	2.60538e-14	2.65654e-12	22.2192
2.28149	1.89728	9.44841	2.67965e-14	2.71262e-12	22.1915
3.94963	3.05679	9.44527	2.71606e-14	2.72983e-12	22.1782
1.84609	1.48485	9.40788	3.18973e-14	3.18317e-12	22.0198
2.77439	2.50812	9.4057	3.21981e-14	3.19056e-12	22.0105
2.40505	1.9454	9.37632	3.65344e-14	3.59494e-12	21.886
2.10266	1.61652	9.37075	3.74195e-14	3.63555e-12	21.8624
1.2666	1.31107	9.36903	3.76973e-14	3.63555e-12	21.8551
2.25989	2.40523	9.36888	3.77223e-14	3.63555e-12	21.8544
2.11579	2.14228	9.36686	3.8051e-14	3.64228e-12	21.8459
1.79117	1.49788	9.36141	3.89549e-14	3.68998e-12	21.8228
3.21008	3.32014	9.3607	3.90738e-14	3.68998e-12	21.8197
1.9154	1.3184	9.35142	4.06652e-14	3.81467e-12	21.7804
2.31061	1.83151	9.34293	4.21782e-14	3.9304e-12	21.7444
3.13016	2.90039	9.3346	4.37183e-14	4.04711e-12	21.7091
3.40342	3.37111	9.33231	4.41514e-14	4.05886e-12	21.6993
2.89829	2.6698	9.33089	4.44222e-14	4.05886e-12	21.6933
1.99962	1.76506	9.32661	4.52481e-14	4.10766e-12	21.6752
1.92344	1.79164	9.31996	4.65613e-14	4.19977e-12	21.647
2.76839	2.7512	9.305	4.96593e-14	4.45068e-12	21.5835
1.69811	1.70086	9.28936	5.31175e-14	4.73048e-12	21.5171
3.18759	2.85169	9.286	5.38922e-14	4.76929e-12	21.5029
1.58481	1.22097	9.2775	5.59007e-14	4.91612e-12	21.4668
2.29713	2.03774	9.27491	5.65286e-14	4.94045e-12	21.4558
3.5158	3.1329	9.24122	6.53551e-14	5.67662e-12	21.3128
1.98743	1.68119	9.21309	7.3777e-14	6.36881e-12	21.1933
2.24578	1.89915	9.20374	7.68111e-14	6.5903e-12	21.1536
2.25921	2.16051	9.20088	7.77646e-14	6.63167e-12	21.1415
1.79914	1.71805	9.19402	8.00991e-14	6.7896e-12	21.1123
2.61949	2.59577	9.1777	8.5937e-14	7.24084e-12	21.043
1.39281	1.11701	9.15174	9.61156e-14	8.05025e-12	20.9327
3.58561	3.72122	9.14846	9.74817e-14	8.11636e-12	20.9188
3.88628	3.45788	9.1401	1.01061e-13	8.36486e-12	20.8832
2.91412	2.51698	9.11811	1.11118e-13	9.14355e-12	20.7897
1.69971	1.65208	9.10821	1.15966e-13	9.48693e-12	20.7477
3.04964	2.88693	9.10124	1.19506e-13	9.67431e-12	20.718
1.71772	1.43396	9.101	1.19631e-13	9.67431e-12	20.717
1.57899	1.2589	9.09616	1.22152e-13	9.8217e-12	20.6964
2.69309	1.96712	9.0944	1.23087e-13	9.84064e-12	20.6889
2.38101	2.16475	9.08664	1.27278e-13	1.01182e-11	20.6559
2.02325	2.02859	9.07406	1.34375e-13	1.06224e-11	20.6025
1.90623	2.03476	9.06953	1.37028e-13	1.07716e-11	20.5832
2.41086	2.25293	9.05694	1.44682e-13	1.13101e-11	20.5296
1.84255	1.6436	9.055	1.45898e-13	1.13421e-11	20.5214
2.99112	2.84826	9.03952	1.55976e-13	1.2059e-11	20.4556
2.46721	2.26616	9.02881	1.63356e-13	1.25606e-11	20.41
1.64711	1.35938	9.00775	1.78907e-13	1.36815e-11	20.3204
2.56467	1.9603	8.99937	1.85502e-13	1.41092e-11	20.2847
2.37948	2.35792	8.99717	1.87272e-13	1.41672e-11	20.2754
2.61806	2.55392	8.99455	1.89405e-13	1.4252e-11	20.2642
2.57904	2.22132	8.98985	1.93283e-13	1.44664e-11	20.2442
3.59046	3.33534	8.98696	1.95716e-13	1.4571e-11	20.2319
1.63958	1.30605	8.97328	2.07624e-13	1.53762e-11	20.1737
1.91525	1.27867	8.96659	2.1371e-13	1.5744e-11	20.1452
2.14632	1.99433	8.94024	2.39477e-13	1.75505e-11	20.0331
3.03464	2.42305	8.93569	2.4423e-13	1.7806e-11	20.0137
2.41941	2.26624	8.93421	2.45798e-13	1.7828e-11	20.0074
2.01292	1.75274	8.91923	2.62235e-13	1.88474e-11	19.9436
1.95854	1.82106	8.91896	2.62533e-13	1.88474e-11	19.9425
2.24879	2.00524	8.91404	2.68185e-13	1.91555e-11	19.9215
3.43922	3.01443	8.90289	2.81416e-13	1.9999e-11	19.874
2.63853	2.55555	8.9013	2.83353e-13	2.00355e-11	19.8673
2.0926	2.14051	8.87873	3.12388e-13	2.19781e-11	19.7712
1.87399	1.94282	8.87557	3.16685e-13	2.21695e-11	19.7577
2.30406	2.24958	8.86745	3.27997e-13	2.28478e-11	19.7231
2.95552	2.95051	8.85271	3.49574e-13	2.42308e-11	19.6604
1.98987	1.59431	8.82606	3.92265e-13	2.70567e-11	19.5468
2.83993	2.85435	8.81263	4.15724e-13	2.85349e-11	19.4896
2.01755	1.98198	8.81013	4.2023e-13	2.87042e-11	19.479
3.72218	3.67234	8.78791	4.62628e-13	3.14475e-11	19.3843
2.19671	2.38573	8.75672	5.2944e-13	3.58161e-11	19.2514
1.74176	1.30637	8.75295	5.38132e-13	3.62299e-11	19.2353
2.12493	2.22089	8.74554	5.55652e-13	3.72314e-11	19.2037
2.40369	2.92372	8.72987	5.94642e-13	3.9655e-11	19.1369
3.06317	2.53219	8.72629	6.03905e-13	4.00828e-11	19.1217
2.07642	1.60489	8.7211	6.17631e-13	4.08014e-11	19.0996
2.42522	2.51187	8.71051	6.46589e-13	4.24602e-11	19.0544
1.81295	1.65052	8.70973	6.48777e-13	4.24602e-11	19.0511
2.97596	3.33819	8.70377	6.65731e-13	4.33681e-11	19.0257
2.70825	2.44444	8.70044	6.75373e-13	4.37934e-11	19.0115
2.52587	2.74599	8.68773	7.13573e-13	4.60049e-11	18.9573
2.24887	2.01443	8.68694	7.16018e-13	4.60049e-11	18.9539
2.44592	2.14841	8.67451	7.5557e-13	4.83256e-11	18.901
1.92121	1.81494	8.67178	7.64558e-13	4.86165e-11	18.8893
2.0559	1.6214	8.67103	7.67029e-13	4.86165e-11	18.8861
1.5127	1.08105	8.66907	7.73562e-13	4.88107e-11	18.8778
2.6357	2.51082	8.66612	7.83498e-13	4.9217e-11	18.8652
1.55063	1.42475	8.65954	8.06139e-13	5.03032e-11	18.8371
1.87525	1.8236	8.65902	8.0794e-13	5.03032e-11	18.8349
2.2237	2.51152	8.65761	8.12894e-13	5.03887e-11	18.8289
2.49783	2.54635	8.64578	8.55588e-13	5.28025e-11	18.7785
1.36375	1.25052	8.63056	9.13842e-13	5.61514e-11	18.7136
3.26362	3.3205	8.62939	9.1849e-13	5.61916e-11	18.7086
1.47842	1.19078	8.62655	9.29873e-13	5.66418e-11	18.6965
1.66967	1.46412	8.61883	9.61449e-13	5.83127e-11	18.6636
2.24977	2.25583	8.61299	9.86049e-13	5.9548e-11	18.6387
1.99255	1.96641	8.60316	1.02893e-12	6.18721e-11	18.5968
1.45112	1.22999	8.5991	1.04716e-12	6.27004e-11	18.5795
2.33831	2.20499	8.59706	1.05646e-12	6.29894e-11	18.5707
1.97527	1.97322	8.58903	1.09382e-12	6.49233e-11	18.5365
2.16235	1.82154	8.58812	1.09813e-12	6.49233e-11	18.5326
1.83063	1.58067	8.58652	1.10578e-12	6.51023e-11	18.5258
1.72818	1.54562	8.56491	1.21422e-12	7.11886e-11	18.4336
2.42371	2.542	8.54878	1.302e-12	7.60186e-11	18.3649
1.57504	1.26833	8.54716	1.31119e-12	7.62387e-11	18.358
2.53955	2.16574	8.54025	1.35098e-12	7.78562e-11	18.3285
2.05405	2.10745	8.53999	1.35249e-12	7.78562e-11	18.3274
3.19538	2.94884	8.53946	1.35561e-12	7.78562e-11	18.3251
1.87541	1.51171	8.5358	1.37726e-12	7.87779e-11	18.3095
2.34417	1.46205	8.50993	1.54052e-12	8.77596e-11	18.1992
1.79556	1.94085	8.49785	1.6232e-12	9.20972e-11	18.1477
2.59576	2.6424	8.49408	1.64994e-12	9.3238e-11	18.1316
2.41979	2.30478	8.49307	1.65721e-12	9.32743e-11	18.1273
2.32787	1.88403	8.49098	1.67224e-12	9.37453e-11	18.1184
1.8332	1.53448	8.48753	1.6974e-12	9.47782e-11	18.1037
2.22316	2.22626	8.48548	1.71256e-12	9.51829e-11	18.0949
2.20299	1.977	8.48472	1.71818e-12	9.51829e-11	18.0917
1.9569	1.91295	8.48238	1.73569e-12	9.57763e-11	18.0817
2.49073	1.76869	8.48032	1.75126e-12	9.60086e-11	18.0729
2.13371	2.00576	8.48001	1.75355e-12	9.60086e-11	18.0716
1.98707	1.92452	8.47671	1.7788e-12	9.70136e-11	18.0575
1.98371	1.76092	8.45833	1.92619e-12	1.04646e-10	17.9791
1.78033	1.5723	8.4527	1.97371e-12	1.06816e-10	17.9551
1.52462	1.28946	8.44553	2.03597e-12	1.09763e-10	17.9245
2.8038	2.00251	8.43936	2.0911e-12	1.12305e-10	17.8982
1.64846	1.26472	8.43821	2.10151e-12	1.12435e-10	17.8933
1.8794	1.65497	8.43418	2.13855e-12	1.13983e-10	17.8761
1.51886	1.51732	8.42784	2.19806e-12	1.16713e-10	17.8491
1.95466	1.9053	8.42425	2.23252e-12	1.18097e-10	17.8338
2.21487	2.17869	8.41959	2.27797e-12	1.2005e-10	17.8139
1.74492	1.17426	8.41591	2.31463e-12	1.21527e-10	17.7982
2.17999	2.28933	8.40652	2.4106e-12	1.25916e-10	17.7582
1.43091	1.26633	8.406	2.41612e-12	1.25916e-10	17.7559
3.01171	2.75389	8.40052	2.47407e-12	1.2846e-10	17.7326
2.68817	3.02829	8.39493	2.53475e-12	1.31127e-10	17.7087
2.10627	1.68821	8.39307	2.5552e-12	1.317e-10	17.7008
2.1841	2.3508	8.38889	2.60195e-12	1.33371e-10	17.683
2.08454	2.13045	8.38848	2.60657e-12	1.33371e-10	17.6812
3.27504	2.92632	8.38075	2.6952e-12	1.37406e-10	17.6483
1.46838	1.26364	8.37804	2.72713e-12	1.38532e-10	17.6367
2.98137	3.59075	8.37699	2.73949e-12	1.3866e-10	17.6322
1.42015	1.61264	8.35772	2.9779e-12	1.50187e-10	17.55
2.92562	2.34187	8.33615	3.26953e-12	1.63957e-10	17.458
2.05667	2.27055	8.33582	3.27424e-12	1.63957e-10	17.4566
1.90707	2.02062	8.33132	3.33855e-12	1.66584e-10	17.4375
5.86807	4.67339	8.32886	3.37439e-12	1.67777e-10	17.427
2.22594	1.94171	8.32604	3.41578e-12	1.69237e-10	17.4149
1.90969	1.99092	8.3236	3.45214e-12	1.70332e-10	17.4045
1.8231	1.60067	8.32293	3.46207e-12	1.70332e-10	17.4017
1.84978	1.85867	8.31842	3.53042e-12	1.73089e-10	17.3824
1.78168	1.58949	8.31239	3.62385e-12	1.77053e-10	17.3567
1.97599	1.92183	8.31025	3.65753e-12	1.7808e-10	17.3476
1.66855	1.64556	8.30692	3.71069e-12	1.80045e-10	17.3334
3.31449	3.41876	8.2924	3.9515e-12	1.90726e-10	17.2715
1.86036	1.8182	8.29203	3.95793e-12	1.90726e-10	17.2699
1.42025	1.28024	8.29015	3.99027e-12	1.91628e-10	17.2619
1.73279	1.77057	8.283	4.11579e-12	1.96984e-10	17.2314
1.62272	1.54997	8.28179	4.13738e-12	1.97346e-10	17.2262
3.57375	4.18796	8.27443	4.27136e-12	2.03048e-10	17.1948
1.45772	1.56559	8.27302	4.29752e-12	2.03213e-10	17.1888
1.69504	1.33455	8.27269	4.30372e-12	2.03213e-10	17.1874
1.86828	1.80006	8.25729	4.60035e-12	2.16493e-10	17.1218
1.63669	1.46744	8.2557	4.63223e-12	2.16784e-10	17.115
1.48949	1.33843	8.25545	4.63734e-12	2.16784e-10	17.1139
1.71083	1.35211	8.2515	4.71719e-12	2.19438e-10	17.0971
2.40669	2.59109	8.25111	4.7253e-12	2.19438e-10	17.0954
1.33937	1.32042	8.24559	4.83961e-12	2.23536e-10	17.0718
2.17053	1.68593	8.24531	4.84532e-12	2.23536e-10	17.0707
2.30159	2.36462	8.23652	5.03345e-12	2.31456e-10	17.0332
2.72201	2.79776	8.22438	5.30514e-12	2.43155e-10	16.9814
1.79286	1.52281	8.2107	5.62878e-12	2.56596e-10	16.9231
2.10707	1.43224	8.21045	5.63487e-12	2.56596e-10	16.922
2.22471	2.02916	8.20913	5.66727e-12	2.57239e-10	16.9164
1.76599	1.69407	8.20686	5.72314e-12	2.5894e-10	16.9067
1.2579	1.1537	8.19989	5.89873e-12	2.66029e-10	16.877
1.91867	1.61574	8.18892	6.18564e-12	2.78077e-10	16.8302
2.59004	2.77693	8.18768	6.219e-12	2.78686e-10	16.8249
2.05155	1.74437	8.18421	6.31312e-12	2.82006e-10	16.8101
1.90014	1.61095	8.18174	6.38079e-12	2.84127e-10	16.7996
2.2788	2.18804	8.18032	6.4203e-12	2.84984e-10	16.7936
2.13659	1.69015	8.17954	6.44204e-12	2.8505e-10	16.7902
1.85871	1.47955	8.17415	6.59406e-12	2.90854e-10	16.7673
1.67186	1.45811	8.17343	6.61455e-12	2.90854e-10	16.7642
2.04035	1.83932	8.16817	6.76703e-12	2.96632e-10	16.7418
1.6342	1.15255	8.16588	6.83443e-12	2.98656e-10	16.732
2.27828	2.16011	8.16033	7.0006e-12	3.0497e-10	16.7084
3.25466	2.88619	8.14456	7.49534e-12	3.25515e-10	16.6411
1.39229	1.09828	8.13092	7.95124e-12	3.43731e-10	16.583
1.61946	1.21051	8.13057	7.96363e-12	3.43731e-10	16.5815
1.54804	1.09724	8.12279	8.23637e-12	3.54416e-10	16.5483
2.10056	1.57965	8.12052	8.31767e-12	3.56823e-10	16.5387
1.34462	0.939462	8.11886	8.37761e-12	3.58302e-10	16.5316
1.70045	1.6739	8.10812	8.77629e-12	3.74216e-10	16.4858
1.9145	1.67166	8.10121	9.04295e-12	3.84421e-10	16.4564
1.77273	1.55578	8.09852	9.14871e-12	3.87745e-10	16.4449
1.46566	1.21344	8.08985	9.4987e-12	4.01336e-10	16.408
2.04024	2.02214	8.08918	9.52641e-12	4.01336e-10	16.4051
1.79288	1.82805	8.08437	9.72672e-12	4.08551e-10	16.3846
1.21867	0.325866	8.0285	1.23877e-11	5.1877e-10	16.1466
3.92224	2.78976	8.02689	1.24746e-11	5.20861e-10	16.1397
2.22188	2.15053	8.02548	1.2551e-11	5.22499e-10	16.1337
2.45021	2.02509	8.02346	1.2661e-11	5.25524e-10	16.1251
2.18616	2.59435	8.0208	1.28077e-11	5.30049e-10	16.1137
2.25727	2.52695	8.01513	1.31254e-11	5.41607e-10	16.0896
3.06113	3.29302	8.0143	1.3173e-11	5.41979e-10	16.0861
3.82133	3.56554	8.0131	1.32412e-11	5.43199e-10	16.081
1.29088	1.05346	8.00684	1.3605e-11	5.56499e-10	16.0543
1.96619	1.71855	8.00028	1.39967e-11	5.70861e-10	16.0264
2.39582	2.149	7.995	1.43201e-11	5.82366e-10	16.0039
1.74004	1.75949	7.99196	1.45099e-11	5.88382e-10	15.9909
1.59251	1.50032	7.98546	1.49237e-11	6.03422e-10	15.9633
2.23399	2.03435	7.98408	1.50134e-11	6.05313e-10	15.9573
2.45766	2.22706	7.98049	1.52486e-11	6.13038e-10	15.942
1.61647	1.49734	7.97708	1.54747e-11	6.20354e-10	15.9276
1.51008	1.37875	7.97557	1.55761e-11	6.22648e-10	15.9211
3.48219	2.04035	7.97322	1.57357e-11	6.27243e-10	15.9111
1.78291	1.86769	7.97052	1.59205e-11	6.32816e-10	15.8996
3.15303	3.27355	7.968	1.60948e-11	6.37341e-10	15.8889
2.03966	1.96241	7.96757	1.61249e-11	6.37341e-10	15.8871
1.59905	1.38094	7.9635	1.64116e-11	6.46858e-10	15.8697
1.76839	1.57163	7.96066	1.66141e-11	6.53009e-10	15.8576
3.44106	3.47506	7.95386	1.71107e-11	6.70655e-10	15.8287
1.60255	1.35101	7.94821	1.75338e-11	6.85326e-10	15.8046
1.54638	1.319	7.94672	1.76475e-11	6.86849e-10	15.7983
3.08193	2.62954	7.94642	1.76703e-11	6.86849e-10	15.797
1.81459	1.40519	7.9355	1.85248e-11	7.1808e-10	15.7505
1.81797	1.703	7.93458	1.85988e-11	7.18967e-10	15.7466
1.89345	1.79249	7.9092	2.07566e-11	8.00183e-10	15.6386
1.92583	1.87353	7.89518	2.2055e-11	8.47912e-10	15.5789
1.61296	1.22711	7.89321	2.22435e-11	8.52242e-10	15.5705
1.69703	0.964719	7.89274	2.22888e-11	8.52242e-10	15.5685
2.49666	2.3304	7.88866	2.26856e-11	8.65064e-10	15.5511
2.70034	2.50144	7.88614	2.2934e-11	8.72174e-10	15.5404
1.94785	1.75986	7.88477	2.30705e-11	8.75001e-10	15.5346
1.36899	1.17429	7.88159	2.33899e-11	8.84728e-10	15.521
1.5068	1.03164	7.87795	2.37605e-11	8.95269e-10	15.5056
1.94903	1.84542	7.87761	2.37958e-11	8.95269e-10	15.5041
2.43788	2.64642	7.87679	2.38807e-11	8.96068e-10	15.5006
1.24386	1.24148	7.87234	2.43444e-11	9.11039e-10	15.4817
1.7255	1.31469	7.86406	2.52319e-11	9.41745e-10	15.4464
2.41168	1.48121	7.86114	2.55523e-11	9.5118e-10	15.434
2.17346	2.27406	7.85229	2.65488e-11	9.85667e-10	15.3964
1.70627	1.42023	7.84873	2.69613e-11	9.98349e-10	15.3812
1.48806	1.51565	7.84643	2.723e-11	1.00565e-09	15.3714
1.42599	1.29554	7.84294	2.76444e-11	1.01828e-09	15.3566
1.68688	1.70501	7.83567	2.85272e-11	1.04688e-09	15.3257
1.91205	1.21756	7.83533	2.85694e-11	1.04688e-09	15.3242
2.49209	2.90003	7.83267	2.88993e-11	1.05621e-09	15.3129
2.12275	1.98052	7.82995	2.92412e-11	1.06594e-09	15.3013
1.8203	1.83046	7.82586	2.97629e-11	1.08215e-09	15.2839
1.52597	1.31335	7.82482	2.98963e-11	1.0842e-09	15.2795
2.44743	2.35968	7.82183	3.02862e-11	1.09552e-09	15.2668
2.16355	2.22404	7.80104	3.31328e-11	1.19541e-09	15.1784
1.41546	1.17719	7.7976	3.36292e-11	1.21022e-09	15.1638
2.09729	2.28803	7.79551	3.39351e-11	1.21811e-09	15.1549
1.94216	1.57922	7.79357	3.42199e-11	1.22043e-09	15.1466
1.80583	1.98385	7.79337	3.42507e-11	1.22043e-09	15.1458
1.76307	1.39685	7.79285	3.43264e-11	1.22043e-09	15.1436
2.32617	1.99851	7.79272	3.43464e-11	1.22043e-09	15.143
1.61099	1.40589	7.77806	3.65934e-11	1.29699e-09	15.0807
1.89258	1.8387	7.77207	3.75526e-11	1.32764e-09	15.0552
1.31088	1.03848	7.76846	3.81423e-11	1.34511e-09	15.0399
1.93736	2.11535	7.76581	3.85826e-11	1.35724e-09	15.0286
2.47143	2.65154	7.76202	3.92194e-11	1.3762e-09	15.0125
1.46951	1.52793	7.7563	4.01998e-11	1.40709e-09	14.9882
1.50225	1.18937	7.74841	4.15943e-11	1.45229e-09	14.9546
2.53644	2.35446	7.74704	4.18416e-11	1.45731e-09	14.9488
2.4813	2.31065	7.74389	4.24137e-11	1.47359e-09	14.9355
2.33913	1.80453	7.73791	4.35252e-11	1.50848e-09	14.91
1.62295	1.39432	7.71608	4.78289e-11	1.65356e-09	14.8173
2.25261	2.75765	7.70947	4.92124e-11	1.69722e-09	14.7892
2.32616	2.31438	7.68302	5.5168e-11	1.89797e-09	14.6768
2.1292	1.97729	7.67163	5.79469e-11	1.98871e-09	14.6285
2.08245	1.72424	7.66727	5.90498e-11	2.02163e-09	14.61
1.62488	1.28747	7.66642	5.92659e-11	2.0241e-09	14.6064
1.99473	1.78381	7.66469	5.9711e-11	2.03437e-09	14.599
1.76915	1.4252	7.66394	5.99051e-11	2.03605e-09	14.5958
1.44233	1.26751	7.66017	6.0886e-11	2.05907e-09	14.5798
1.82614	2.06626	7.66004	6.09217e-11	2.05907e-09	14.5793
2.38964	1.99701	7.65966	6.10215e-11	2.05907e-09	14.5776
1.56465	1.44658	7.65731	6.1644e-11	2.0751e-09	14.5677
1.01312	0.632088	7.65458	6.23741e-11	2.09467e-09	14.5561
2.56273	2.2925	7.63323	6.83929e-11	2.29133e-09	14.4655
1.46816	1.38115	7.62563	7.06742e-11	2.36213e-09	14.4332
1.9667	2.19112	7.62129	7.20102e-11	2.40033e-09	14.4148
2.19496	2.17482	7.6205	7.2255e-11	2.40033e-09	14.4115
2.46543	2.70558	7.62027	7.2329e-11	2.40033e-09	14.4105
1.72109	1.66271	7.61453	7.41414e-11	2.45469e-09	14.3861
1.80338	1.455	7.61052	7.54345e-11	2.49164e-09	14.3691
1.38651	1.33509	7.60521	7.71836e-11	2.54344e-09	14.3466
1.49207	1.19449	7.59908	7.92513e-11	2.60263e-09	14.3206
1.61507	1.34552	7.59879	7.93495e-11	2.60263e-09	14.3194
1.33935	1.30743	7.59659	8.01074e-11	2.62138e-09	14.31
2.49319	2.63602	7.59529	8.05564e-11	2.62995e-09	14.3045
1.24209	0.983195	7.59368	8.11205e-11	2.64224e-09	14.2976
1.37872	1.18104	7.59168	8.18215e-11	2.65892e-09	14.2892
2.94422	2.41847	7.57688	8.72157e-11	2.82768e-09	14.2264
2.5904	2.18598	7.56922	9.01452e-11	2.91594e-09	14.1939
1.93444	1.81995	7.56705	9.09929e-11	2.93661e-09	14.1847
2.12643	1.81188	7.56406	9.21719e-11	2.96785e-09	14.1721
1.56257	1.51447	7.56231	9.28694e-11	2.98348e-09	14.1646
1.46468	1.3947	7.55389	9.63032e-11	3.08675e-09	14.1289
2.66023	2.60591	7.54907	9.83253e-11	3.1444e-09	14.1085
2.39037	2.30123	7.53554	1.04231e-10	3.3257e-09	14.0512
1.46477	1.17746	7.52253	1.10242e-10	3.50954e-09	13.996
2.07107	2.13673	7.51818	1.12327e-10	3.56785e-09	13.9776
3.43767	2.72811	7.51701	1.12897e-10	3.57788e-09	13.9726
4.41571	3.35825	7.51587	1.13453e-10	3.58742e-09	13.9678
1.5251	1.20576	7.51123	1.15746e-10	3.65171e-09	13.9481
1.29126	1.31716	7.50236	1.20256e-10	3.7855e-09	13.9105
2.04645	2.40113	7.50005	1.21456e-10	3.81474e-09	13.9008
1.49256	1.56549	7.49667	1.23237e-10	3.86207e-09	13.8865
1.97703	2.14069	7.49452	1.24385e-10	3.88939e-09	13.8774
1.9103	1.69832	7.48805	1.279e-10	3.99043e-09	13.85
1.55634	1.19741	7.48742	1.28246e-10	3.99238e-09	13.8473
1.58401	1.48079	7.47736	1.33931e-10	4.16013e-09	13.8047
1.65614	1.40497	7.47376	1.36021e-10	4.21575e-09	13.7894
1.35186	1.36475	7.47086	1.37731e-10	4.25938e-09	13.7772
1.51114	1.3588	7.46679	1.40168e-10	4.32521e-09	13.7599
1.70829	1.80022	7.46477	1.41394e-10	4.3535e-09	13.7514
1.4038	0.99686	7.45383	1.4821e-10	4.55342e-09	13.7051
1.538	1.32301	7.45266	1.48961e-10	4.56651e-09	13.7001
1.55297	1.73528	7.45196	1.49406e-10	4.57021e-09	13.6972
2.33163	2.17468	7.45123	1.49879e-10	4.57473e-09	13.6941
1.89943	1.655	7.44429	1.54422e-10	4.7032e-09	13.6647
1.19787	0.780631	7.44239	1.55696e-10	4.73015e-09	13.6566
1.40522	1.24918	7.44167	1.56178e-10	4.73015e-09	13.6536
1.66506	1.34596	7.44146	1.56316e-10	4.73015e-09	13.6527
1.39236	1.29654	7.43706	1.5931e-10	4.81041e-09	13.6341
1.31161	1.17088	7.43556	1.60341e-10	4.82403e-09	13.6277
1.38351	1.09021	7.4354	1.60447e-10	4.82403e-09	13.6271
1.42021	1.45824	7.43215	1.62709e-10	4.88163e-09	13.6133
2.23256	2.01543	7.43132	1.63295e-10	4.88792e-09	13.6098
1.53107	1.50162	7.43086	1.63614e-10	4.88792e-09	13.6079
2.7339	2.20753	7.42886	1.65034e-10	4.91991e-09	13.5994
2.19736	2.04327	7.42753	1.65976e-10	4.93753e-09	13.5938
1.56743	1.52809	7.42254	1.69584e-10	5.03422e-09	13.5726
2.00549	1.71411	7.41999	1.71452e-10	5.07894e-09	13.5619
1.84007	2.08501	7.41848	1.72568e-10	5.10128e-09	13.5555
1.67445	1.51409	7.41704	1.73647e-10	5.12241e-09	13.5494
1.84132	1.51074	7.41628	1.74209e-10	5.12823e-09	13.5462
3.21048	3.64087	7.41187	1.77552e-10	5.21572e-09	13.5275
1.62164	1.28976	7.40818	1.8039e-10	5.28807e-09	13.5119
1.83951	1.7581	7.40758	1.80856e-10	5.29071e-09	13.5094
1.62432	1.09234	7.40535	1.82604e-10	5.33074e-09	13.4999
1.8314	2.07353	7.39513	1.90815e-10	5.55891e-09	13.4567
1.81015	1.83637	7.39237	1.93087e-10	5.61348e-09	13.4451
1.69936	1.37417	7.3892	1.95742e-10	5.67895e-09	13.4316
2.08588	2.06893	7.38501	1.99304e-10	5.76012e-09	13.4139
2.49638	2.37071	7.38494	1.99359e-10	5.76012e-09	13.4137
2.75769	2.85659	7.38035	2.03332e-10	5.86289e-09	13.3943
1.53772	1.24216	7.37037	2.12257e-10	6.1077e-09	13.352
2.14687	1.97104	7.3611	2.20889e-10	6.34312e-09	13.3129
2.88918	2.54134	7.36036	2.21589e-10	6.35027e-09	13.3098
1.87674	1.80948	7.35529	2.26471e-10	6.47699e-09	13.2883
2.13935	1.90267	7.34497	2.36753e-10	6.75729e-09	13.2447
1.69818	1.69578	7.34348	2.38268e-10	6.78678e-09	13.2384
2.04641	1.85548	7.31891	2.64812e-10	7.52762e-09	13.1346
1.50666	1.42384	7.31404	2.70401e-10	7.671e-09	13.1141
1.41002	1.22387	7.31347	2.71064e-10	7.67434e-09	13.1117
2.38826	2.68465	7.31016	2.74956e-10	7.76887e-09	13.0977
1.36478	0.779565	7.30747	2.78144e-10	7.84323e-09	13.0864
1.63954	1.67124	7.30546	2.80566e-10	7.89567e-09	13.0779
2.19761	2.01239	7.29972	2.87568e-10	8.07658e-09	13.0536
2.21333	1.93931	7.29916	2.88253e-10	8.07971e-09	13.0513
1.94111	1.92608	7.29815	2.89508e-10	8.09875e-09	13.047
1.60612	1.11784	7.29759	2.90207e-10	8.10219e-09	13.0447
1.42304	1.38818	7.29582	2.92425e-10	8.13497e-09	13.0372
1.29391	1.09666	7.29573	2.92538e-10	8.13497e-09	13.0368
6.76851	4.94822	7.29155	2.97839e-10	8.26607e-09	13.0192
1.44474	1.36119	7.29068	2.98951e-10	8.28059e-09	13.0155
1.70672	1.55283	7.28928	3.00758e-10	8.31429e-09	13.0096
1.90186	1.92488	7.28444	3.07067e-10	8.47204e-09	12.9892
2.13506	2.14766	7.27574	3.18755e-10	8.7773e-09	12.9525
1.45747	1.27481	7.2673	3.30516e-10	9.08337e-09	12.9169
3.32843	2.98887	7.26368	3.35704e-10	9.20799e-09	12.9016
1.92627	1.36582	7.26247	3.37449e-10	9.23783e-09	12.8965
3.06753	2.95651	7.26095	3.39653e-10	9.28012e-09	12.8901
2.33011	2.24823	7.26015	3.40827e-10	9.29415e-09	12.8867
4.96059	4.0137	7.25828	3.43568e-10	9.35076e-09	12.8788
0.874057	0.195195	7.25748	3.44749e-10	9.36479e-09	12.8754
1.29189	1.02636	7.2558	3.47243e-10	9.41437e-09	12.8684
1.90998	2.09792	7.23275	3.83362e-10	1.03736e-08	12.7711
2.24505	2.00497	7.23126	3.85821e-10	1.04201e-08	12.7649
1.42072	1.65997	7.22906	3.89468e-10	1.04985e-08	12.7556
1.41681	1.02792	7.22166	4.02034e-10	1.08165e-08	12.7244
2.08707	1.08459	7.22046	4.04115e-10	1.08517e-08	12.7194
1.42157	0.83751	7.21176	4.19467e-10	1.12425e-08	12.6827
1.21789	1.0282	7.21093	4.20977e-10	1.12615e-08	12.6792
2.79618	2.41851	7.21002	4.22623e-10	1.12841e-08	12.6754
2.08795	1.88059	7.20916	4.24183e-10	1.13043e-08	12.6717
4.92662	4.08983	7.2035	4.34599e-10	1.15557e-08	12.6479
1.70113	1.62123	7.20315	4.35257e-10	1.15557e-08	12.6464
1.69473	1.50683	7.19781	4.45343e-10	1.18012e-08	12.6239
1.52731	1.48483	7.19721	4.46473e-10	1.18089e-08	12.6214
2.20024	1.9563	7.19569	4.49403e-10	1.18641e-08	12.615
1.46558	1.22931	7.19093	4.58674e-10	1.20861e-08	12.595
2.50426	2.20446	7.18357	4.73369e-10	1.24448e-08	12.564
2.55715	2.4907	7.18323	4.74055e-10	1.24448e-08	12.5626
1.64564	1.6871	7.18015	4.80363e-10	1.2587e-08	12.5496
2.76082	2.41797	7.17608	4.88813e-10	1.27846e-08	12.5324
1.43155	1.17029	7.17081	4.99969e-10	1.30521e-08	12.5103
1.74501	1.77612	7.16412	5.14529e-10	1.34073e-08	12.4821
2.30311	2.3062	7.1556	5.3364e-10	1.38796e-08	12.4463
4.61892	3.16378	7.15203	5.41882e-10	1.40679e-08	12.4312
1.30585	1.1453	7.13834	5.74595e-10	1.4871e-08	12.3737
2.20235	2.46349	7.13821	5.74929e-10	1.4871e-08	12.3731
1.22752	1.20902	7.12524	6.07754e-10	1.56912e-08	12.3186
1.87521	1.93911	7.12081	6.19385e-10	1.59622e-08	12.2999
1.45897	1.21777	7.11736	6.28611e-10	1.61704e-08	12.2854
2.3234	2.46196	7.11659	6.30689e-10	1.61942e-08	12.2822
1.48454	1.37426	7.11539	6.3394e-10	1.6248e-08	12.2771
1.59243	1.59956	7.11469	6.35849e-10	1.62673e-08	12.2742
1.24221	1.1003	7.11399	6.37758e-10	1.62866e-08	12.2712
1.61693	1.38355	7.10164	6.72372e-10	1.71394e-08	12.2193
2.302	2.26411	7.09466	6.92754e-10	1.7627e-08	12.19
1.90042	1.4794	7.08907	7.09514e-10	1.80209e-08	12.1665
1.46723	1.4267	7.08819	7.12185e-10	1.80561e-08	12.1628
1.72506	1.5548	7.0862	7.18284e-10	1.8178e-08	12.1545
2.03709	1.94044	7.08136	7.33314e-10	1.85251e-08	12.1341
2.68011	1.44339	7.07948	7.39234e-10	1.86411e-08	12.1262
1.72645	1.57535	7.07776	7.44704e-10	1.87455e-08	12.119
1.78363	1.70587	7.07715	7.46628e-10	1.87604e-08	12.1165
1.69312	1.45819	7.07475	7.54332e-10	1.89202e-08	12.1064
2.53937	1.59042	7.07309	7.59726e-10	1.90215e-08	12.0994
2.11833	1.72049	7.0693	7.72128e-10	1.92977e-08	12.0835
1.98049	1.70914	7.06794	7.76637e-10	1.9376e-08	12.0778
1.48119	1.31536	7.06568	7.84177e-10	1.95295e-08	12.0683
2.4178	1.8595	7.06425	7.88979e-10	1.95846e-08	12.0623
1.75274	1.8872	7.0642	7.89172e-10	1.95846e-08	12.0621
1.98062	1.72231	7.06332	7.92123e-10	1.96232e-08	12.0584
1.29831	1.08307	7.05994	8.03673e-10	1.98743e-08	12.0442
1.05785	0.685116	7.05651	8.15525e-10	2.01188e-08	12.0298
2.51725	0.744824	7.05626	8.1642e-10	2.01188e-08	12.0287
1.78794	1.61187	7.05194	8.31613e-10	2.04574e-08	12.0106
1.14781	1.27562	7.05009	8.38246e-10	2.05846e-08	12.0028
1.22531	1.12045	7.04572	8.54054e-10	2.09362e-08	11.9845
2.01791	1.88968	7.04147	8.69703e-10	2.12828e-08	11.9667
1.40361	1.34445	7.03141	9.07899e-10	2.21789e-08	11.9245
1.76318	1.52649	7.02893	9.17586e-10	2.23767e-08	11.914
1.13913	1.05182	7.02391	9.37474e-10	2.28221e-08	11.893
2.82913	2.63992	7.02164	9.46589e-10	2.30042e-08	11.8835
1.33644	1.16877	7.02077	9.50146e-10	2.30509e-08	11.8798
1.96	1.86464	7.01833	9.60092e-10	2.32485e-08	11.8696
1.48311	1.43731	7.01796	9.61596e-10	2.32485e-08	11.8681
1.22728	1.21096	7.01548	9.71857e-10	2.34563e-08	11.8576
1.35849	1.3121	7.0118	9.87242e-10	2.37868e-08	11.8422
1.42722	1.20367	7.01134	9.89176e-10	2.37926e-08	11.8403
1.39192	0.972916	7.00902	9.99051e-10	2.39892e-08	11.8305
1.49771	1.19415	7.00573	1.01318e-09	2.42871e-08	11.8168
1.19184	0.668801	6.9958	1.05707e-09	2.52961e-08	11.7751
1.42101	1.34913	6.99458	1.06256e-09	2.53445e-08	11.7701
1.77015	1.65462	6.99455	1.0627e-09	2.53445e-08	11.7699
2.31436	2.09637	6.99353	1.06736e-09	2.54126e-08	11.7656
1.28808	0.980023	6.98824	1.09175e-09	2.59171e-08	11.7434
1.69523	1.56702	6.98813	1.09224e-09	2.59171e-08	11.743
1.47552	1.52679	6.98249	1.11884e-09	2.65038e-08	11.7194
2.00581	1.90243	6.9808	1.12694e-09	2.66507e-08	11.7123
1.44356	1.23839	6.98016	1.13003e-09	2.66789e-08	11.7096
1.86367	1.69967	6.97965	1.13249e-09	2.66922e-08	11.7075
1.3955	1.26575	6.97769	1.14203e-09	2.68721e-08	11.6993
1.34561	1.3877	6.9764	1.14835e-09	2.69608e-08	11.6938
1.42696	1.10537	6.97613	1.14963e-09	2.69608e-08	11.6927
1.31257	1.11267	6.97534	1.15352e-09	2.70068e-08	11.6894
1.67248	1.66702	6.97347	1.16279e-09	2.71787e-08	11.6816
1.6353	1.62801	6.97288	1.16569e-09	2.72013e-08	11.6791
2.35637	2.28769	6.96644	1.19816e-09	2.79127e-08	11.6522
2.13995	2.10103	6.96539	1.20356e-09	2.79923e-08	11.6477
1.70905	1.35833	6.96296	1.21613e-09	2.82378e-08	11.6376
1.60513	1.41987	6.96126	1.22495e-09	2.83959e-08	11.6305
1.7436	2.0111	6.95821	1.24101e-09	2.87208e-08	11.6177
2.42974	2.30782	6.95596	1.25298e-09	2.89219e-08	11.6083
1.54309	1.47494	6.95565	1.25461e-09	2.89219e-08	11.607
1.73948	1.85112	6.95542	1.25586e-09	2.89219e-08	11.606
3.06624	2.71265	6.9488	1.29182e-09	2.97012e-08	11.5783
1.35775	1.41308	6.94421	1.31736e-09	3.02391e-08	11.5591
1.60575	1.82647	6.94359	1.32087e-09	3.02703e-08	11.5565
1.0533	0.851926	6.94084	1.33641e-09	3.05767e-08	11.545
1.56288	1.30064	6.9373	1.35673e-09	3.09912e-08	11.5302
1.24161	0.234735	6.93648	1.36153e-09	3.10505e-08	11.5267
1.84667	1.72288	6.93371	1.37767e-09	3.13677e-08	11.5151
1.89447	1.48848	6.92968	1.40154e-09	3.18597e-08	11.4983
2.2239	2.00888	6.92269	1.44395e-09	3.27707e-08	11.469
2.34871	2.2985	6.91956	1.46335e-09	3.31575e-08	11.4559
1.58676	1.60349	6.91848	1.47009e-09	3.32566e-08	11.4514
3.03378	3.3109	6.91551	1.48883e-09	3.36265e-08	11.439
1.89157	1.72292	6.91237	1.50887e-09	3.40244e-08	11.4259
2.19812	2.05477	6.90636	1.54798e-09	3.48507e-08	11.4008
1.38141	1.34611	6.90137	1.58129e-09	3.55437e-08	11.3799
1.43748	1.11352	6.89538	1.62211e-09	3.64031e-08	11.3549
1.89546	1.55597	6.89121	1.65122e-09	3.69973e-08	11.3374
2.90464	2.69856	6.88954	1.66297e-09	3.72013e-08	11.3305
2.15032	2.27023	6.88773	1.67586e-09	3.74235e-08	11.3229
1.94161	0.58542	6.8874	1.67822e-09	3.74235e-08	11.3215
1.49023	1.58194	6.88572	1.69026e-09	3.76324e-08	11.3145
2.39757	2.14878	6.88251	1.71351e-09	3.80898e-08	11.3011
1.19087	1.07212	6.8795	1.73566e-09	3.85211e-08	11.2885
1.34848	0.595495	6.87581	1.7631e-09	3.90178e-08	11.2731
1.54283	1.4886	6.87575	1.76358e-09	3.90178e-08	11.2728
1.26392	1.31353	6.87202	1.79177e-09	3.95513e-08	11.2573
1.82293	1.67126	6.87164	1.79469e-09	3.95513e-08	11.2557
1.00003	0.693446	6.87118	1.79824e-09	3.95513e-08	11.2537
1.46304	1.09356	6.87109	1.79893e-09	3.95513e-08	11.2534
1.56411	1.6512	6.86569	1.8407e-09	4.04064e-08	11.2308
1.31696	1.43591	6.86481	1.84764e-09	4.04956e-08	11.2271
2.00912	1.5141	6.86382	1.8554e-09	4.06025e-08	11.223
2.24418	1.68476	6.86264	1.8648e-09	4.07447e-08	11.2181
1.54035	1.53174	6.86092	1.87851e-09	4.09806e-08	11.2109
2.05779	1.2617	6.85573	1.92045e-09	4.18308e-08	11.1892
1.74005	1.39359	6.85512	1.9254e-09	4.18736e-08	11.1867
2.77465	3.33517	6.85021	1.96603e-09	4.26914e-08	11.1662
1.02094	1.13049	6.84961	1.97107e-09	4.27348e-08	11.1637
1.53174	1.08254	6.84781	1.98628e-09	4.29983e-08	11.1562
2.15741	2.19155	6.84516	2.00875e-09	4.3418e-08	11.1451
1.16888	0.978737	6.83585	2.08994e-09	4.51035e-08	11.1063
1.503	1.15692	6.8253	2.18582e-09	4.71007e-08	11.0623
1.57334	1.48969	6.82209	2.21586e-09	4.761e-08	11.0489
1.4116	1.28448	6.82205	2.21623e-09	4.761e-08	11.0487
1.37745	1.13687	6.81868	2.24817e-09	4.82225e-08	11.0347
1.77965	1.80102	6.81349	2.29833e-09	4.92235e-08	11.013
2.08023	2.14557	6.81279	2.30516e-09	4.92805e-08	11.0101
2.19961	2.2482	6.8125	2.308e-09	4.92805e-08	11.0089
1.84949	1.69981	6.80376	2.3954e-09	5.10693e-08	10.9724
1.77214	1.62789	6.79993	2.43461e-09	5.18267e-08	10.9565
1.35051	1.14958	6.79585	2.47717e-09	5.2653e-08	10.9395
1.33634	1.16545	6.79379	2.49904e-09	5.30376e-08	10.9309
1.33102	0.815696	6.79269	2.51073e-09	5.32055e-08	10.9263
1.03549	0.572585	6.79221	2.51582e-09	5.32333e-08	10.9243
3.981	2.6482	6.78947	2.54531e-09	5.37763e-08	10.9129
2.81616	3.20294	6.78688	2.57345e-09	5.42894e-08	10.9021
1.27572	0.967601	6.78617	2.58115e-09	5.43675e-08	10.8992
1.57657	1.55632	6.78583	2.58488e-09	5.43675e-08	10.8978
1.76401	1.34441	6.78545	2.58906e-09	5.43741e-08	10.8962
2.21205	1.67071	6.78163	2.63149e-09	5.51829e-08	10.8803
1.42729	1.08012	6.77484	2.70837e-09	5.67106e-08	10.852
1.5507	1.53197	6.77141	2.74818e-09	5.74586e-08	10.8377
1.12179	0.956794	6.77092	2.7539e-09	5.74928e-08	10.8357
1.60419	1.56932	6.77008	2.76377e-09	5.76133e-08	10.8322
2.35832	2.6016	6.76828	2.78491e-09	5.78879e-08	10.8247
1.12474	1.12191	6.76826	2.78517e-09	5.78879e-08	10.8246
1.68478	1.7765	6.75911	2.89543e-09	6.00909e-08	10.7865
1.24144	1.16658	6.75407	2.95801e-09	6.12993e-08	10.7655
1.85353	1.43767	6.75247	2.97821e-09	6.16271e-08	10.7589
1.50181	1.24669	6.74956	3.01525e-09	6.23018e-08	10.7467
1.39795	1.21526	6.74808	3.03414e-09	6.26003e-08	10.7406
2.02109	1.67801	6.74723	3.04508e-09	6.27341e-08	10.7371
1.79949	1.62396	6.74574	3.06451e-09	6.29912e-08	10.7309
1.27187	1.30693	6.74558	3.06652e-09	6.29912e-08	10.7302
1.49774	1.3885	6.74486	3.07593e-09	6.30103e-08	10.7272
1.68124	1.57541	6.74482	3.0764e-09	6.30103e-08	10.7271
1.60662	1.39789	6.74087	3.1284e-09	6.39821e-08	10.7106
1.82943	1.92067	6.74008	3.13893e-09	6.40325e-08	10.7073
1.21133	1.16614	6.74	3.13996e-09	6.40325e-08	10.707
2.01295	1.7772	6.73674	3.18369e-09	6.48303e-08	10.6934
1.01766	0.700992	6.73507	3.20631e-09	6.5168e-08	10.6865
2.45124	2.37175	6.73481	3.2098e-09	6.5168e-08	10.6854
2.12388	1.43761	6.73449	3.21417e-09	6.5168e-08	10.6841
1.85164	1.494	6.73406	3.22003e-09	6.51929e-08	10.6823
1.24485	0.811474	6.73301	3.23452e-09	6.53922e-08	10.6779
1.26901	0.868457	6.73266	3.23926e-09	6.5394e-08	10.6765
1.73888	1.70732	6.7317	3.25245e-09	6.55399e-08	10.6725
1.44227	1.29442	6.73146	3.2558e-09	6.55399e-08	10.6715
1.7803	1.34739	6.72307	3.37367e-09	6.78156e-08	10.6366
1.86742	1.63084	6.72241	3.38321e-09	6.79104e-08	10.6338
1.17232	0.860072	6.72163	3.39435e-09	6.80368e-08	10.6306
1.98175	1.79579	6.71576	3.47989e-09	6.95605e-08	10.6062
1.18795	1.05421	6.71573	3.48025e-09	6.95605e-08	10.6061
1.25373	1.11612	6.70214	3.68658e-09	7.35086e-08	10.5496
1.64609	1.51837	6.70204	3.68823e-09	7.35086e-08	10.5492
1.52862	1.57802	6.6998	3.72337e-09	7.41041e-08	10.5399
1.18174	0.771732	6.69931	3.73116e-09	7.41542e-08	10.5379
1.15169	1.0987	6.69638	3.77767e-09	7.49726e-08	10.5257
1.61675	1.30535	6.68995	3.88193e-09	7.69332e-08	10.499
1.89165	1.12621	6.68867	3.90318e-09	7.72456e-08	10.4937
1.28774	0.875239	6.68294	3.99899e-09	7.89786e-08	10.4699
3.37153	2.90791	6.68276	4.00197e-09	7.89786e-08	10.4692
1.30508	1.06051	6.6786	4.07315e-09	8.01687e-08	10.4519
1.26733	1.18378	6.67857	4.07367e-09	8.01687e-08	10.4518
2.26177	1.91296	6.67516	4.13289e-09	8.11915e-08	10.4376
1.25851	1.02125	6.67492	4.13718e-09	8.11915e-08	10.4366
1.46824	1.32977	6.66955	4.23222e-09	8.29409e-08	10.4143
1.33777	1.21771	6.66846	4.25187e-09	8.32101e-08	10.4098
1.23824	0.957453	6.66492	4.31592e-09	8.42892e-08	10.3951
1.38737	1.39646	6.66474	4.31926e-09	8.42892e-08	10.3944
1.48906	1.38565	6.66443	4.32498e-09	8.42892e-08	10.3931
1.48523	1.43385	6.66171	4.37502e-09	8.51466e-08	10.3818
1.14219	0.638897	6.66119	4.38456e-09	8.52143e-08	10.3797
1.71096	1.42474	6.65747	4.45423e-09	8.64489e-08	10.3642
1.73956	1.56232	6.65565	4.48856e-09	8.69952e-08	10.3567
1.72707	1.54394	6.64527	4.69015e-09	9.07772e-08	10.3136
2.35767	2.59414	6.63697	4.85763e-09	9.38898e-08	10.2792
1.70083	1.41626	6.63652	4.86702e-09	9.39422e-08	10.2773
1.29113	1.02999	6.63486	4.90115e-09	9.44714e-08	10.2705
1.18947	0.989565	6.63404	4.91823e-09	9.4666e-08	10.2671
2.16266	1.95537	6.63373	4.92471e-09	9.4666e-08	10.2658
2.05648	1.91182	6.63225	4.95551e-09	9.51282e-08	10.2597
1.49659	1.10468	6.63025	4.99765e-09	9.58064e-08	10.2514
1.74032	0.874241	6.62866	5.03146e-09	9.62363e-08	10.2448
0.380325	0.0990884	6.62855	5.03375e-09	9.62363e-08	10.2443
1.32297	1.2514	6.62645	5.07868e-09	9.69634e-08	10.2356
1.33711	1.3833	6.62474	5.11554e-09	9.75349e-08	10.2285
1.07988	1.16356	6.62315	5.14988e-09	9.80568e-08	10.222
1.16372	1.07996	6.6175	5.27429e-09	1.0029e-07	10.1986
2.26298	2.04787	6.61591	5.30991e-09	1.00831e-07	10.192
2.07764	2.0992	6.61409	5.35088e-09	1.01472e-07	10.1845
1.36723	1.34054	6.61331	5.36863e-09	1.01672e-07	10.1812
1.85634	1.90243	6.60708	5.51183e-09	1.04243e-07	10.1554
1.80133	1.53009	6.60601	5.53687e-09	1.04576e-07	10.151
1.2781	0.616432	6.60215	5.62786e-09	1.06152e-07	10.135
1.45574	1.54549	6.60115	5.65169e-09	1.06459e-07	10.1309
1.40386	1.19054	6.60018	5.67474e-09	1.0675e-07	10.1269
1.74299	1.37486	6.59551	5.78772e-09	1.0873e-07	10.1075
1.42018	1.04226	6.59405	5.82363e-09	1.09259e-07	10.1015
2.92342	2.99476	6.59343	5.83893e-09	1.094e-07	10.0989
1.01526	0.744801	6.58983	5.92826e-09	1.10846e-07	10.084
1.25998	1.07027	6.58969	5.93183e-09	1.10846e-07	10.0834
1.40851	1.49932	6.58917	5.94494e-09	1.10943e-07	10.0813
1.69924	1.70192	6.58736	5.99056e-09	1.11646e-07	10.0738
1.69032	1.39884	6.5847	6.05802e-09	1.12755e-07	10.0628
1.68824	1.94845	6.58323	6.09578e-09	1.13307e-07	10.0567
1.19104	1.17972	6.5825	6.11459e-09	1.13507e-07	10.0537
1.13089	0.755175	6.58216	6.12343e-09	1.13521e-07	10.0523
1.59316	1.59564	6.58166	6.13624e-09	1.13609e-07	10.0502
1.30438	1.02246	6.57985	6.18342e-09	1.14332e-07	10.0427
1.36276	1.22608	6.57869	6.21371e-09	1.14742e-07	10.038
1.07414	1.02204	6.57522	6.30534e-09	1.16281e-07	10.0236
1.32111	1.34594	6.57266	6.37379e-09	1.17389e-07	10.013
1.39601	1.11839	6.57033	6.43676e-09	1.18394e-07	10.0034
1.64656	1.3924	6.56899	6.47334e-09	1.18912e-07	9.99785
1.46025	1.30552	6.56826	6.49339e-09	1.19124e-07	9.99482
1.62863	1.25699	6.55941	6.74044e-09	1.23496e-07	9.95823
1.14635	1.07295	6.55887	6.75577e-09	1.23616e-07	9.95601
2.21527	1.82908	6.5558	6.84389e-09	1.25065e-07	9.94331
1.09916	0.94329	6.55272	6.93333e-09	1.26536e-07	9.93059
1.31811	1.10801	6.55206	6.95247e-09	1.2672e-07	9.92789
1.69868	1.83626	6.55138	6.97241e-09	1.2692e-07	9.92508
2.05676	1.90162	6.54847	7.05853e-09	1.28321e-07	9.91305
1.31476	1.28289	6.5474	7.09056e-09	1.28737e-07	9.90862
1.4294	1.15568	6.54647	7.11847e-09	1.29077e-07	9.90477
1.35331	0.855299	6.54337	7.21188e-09	1.30603e-07	9.892
1.3248	0.774413	6.54203	7.25283e-09	1.31176e-07	9.88645
1.40761	1.12608	6.53616	7.43446e-09	1.34126e-07	9.86222
1.38088	0.980916	6.53614	7.4353e-09	1.34126e-07	9.86211
1.44083	1.36593	6.53584	7.44457e-09	1.34126e-07	9.86089
1.85877	1.99148	6.53546	7.45648e-09	1.34169e-07	9.85932
1.39481	1.20396	6.53357	7.51606e-09	1.35048e-07	9.85153
1.27309	1.19306	6.53331	7.52455e-09	1.35048e-07	9.85042
1.31422	1.28221	6.52977	7.63764e-09	1.36904e-07	9.83581
1.53301	1.4128	6.52616	7.7544e-09	1.3882e-07	9.82094
3.39457	3.10334	6.5255	7.77606e-09	1.3903e-07	9.81821
1.22155	0.945872	6.52408	7.8227e-09	1.39604e-07	9.81235
2.63303	2.76313	6.52365	7.83685e-09	1.39604e-07	9.81058
1.20124	0.984253	6.52362	7.83788e-09	1.39604e-07	9.81045
1.9006	2.06335	6.52286	7.86308e-09	1.39858e-07	9.80731
4.71103	4.7589	6.52259	7.87202e-09	1.39858e-07	9.8062
1.89559	1.72008	6.52065	7.93664e-09	1.40828e-07	9.79819
1.68071	1.59105	6.51762	8.03851e-09	1.42155e-07	9.78569
2.22836	1.46396	6.51755	8.04112e-09	1.42155e-07	9.78538
1.76422	1.63729	6.51753	8.04174e-09	1.42155e-07	9.7853
1.20975	1.07002	6.51674	8.06833e-09	1.42446e-07	9.78207
2.65661	2.70488	6.51612	8.08965e-09	1.42643e-07	9.77948
1.25369	1.363	6.51365	8.17429e-09	1.43956e-07	9.76929
1.96825	1.62645	6.51296	8.19799e-09	1.44192e-07	9.76645
1.63212	1.83922	6.50865	8.3481e-09	1.46649e-07	9.74868
0.712918	0.141573	6.50578	8.44953e-09	1.48246e-07	9.73685
1.52467	1.46892	6.50355	8.52922e-09	1.49458e-07	9.72765
1.33496	1.36816	6.50291	8.55216e-09	1.49673e-07	9.72502
1.81254	1.93564	6.50229	8.57468e-09	1.49881e-07	9.72245
1.82121	1.65385	6.50054	8.63786e-09	1.50666e-07	9.71526
1.32787	0.996875	6.50046	8.64101e-09	1.50666e-07	9.7149
1.25802	0.832052	6.49925	8.68498e-09	1.51245e-07	9.70993
1.40283	1.1318	6.49555	8.82136e-09	1.53431e-07	9.69467
0.768448	0.155463	6.49279	8.92444e-09	1.55032e-07	9.68329
2.01382	1.57699	6.49204	8.95262e-09	1.55211e-07	9.6802
1.4468	1.33901	6.49193	8.95681e-09	1.55211e-07	9.67974
0.0721424	0.00359495	6.49075	9.00151e-09	1.55794e-07	9.67486
1.79607	1.72129	6.48673	9.1548e-09	1.58252e-07	9.65833
1.48206	1.17367	6.47862	9.47264e-09	1.63545e-07	9.6249
1.15168	0.997682	6.47525	9.60791e-09	1.65678e-07	9.61101
1.76643	1.48676	6.47405	9.65642e-09	1.6631e-07	9.60608
3.80735	3.48386	6.46938	9.84817e-09	1.69405e-07	9.58682
1.76115	1.80543	6.4659	9.99333e-09	1.71692e-07	9.5725
1.31222	1.35266	6.46279	1.01245e-08	1.7368e-07	9.55972
1.12296	1.01086	6.46244	1.01396e-08	1.7368e-07	9.55827
1.88669	1.46387	6.46217	1.01509e-08	1.7368e-07	9.55717
1.71835	1.5251	6.462	1.01584e-08	1.7368e-07	9.55645
1.49764	1.44233	6.46156	1.01772e-08	1.73791e-07	9.55464
1.58815	1.60383	6.45916	1.02802e-08	1.7533e-07	9.54478
1.35302	1.20156	6.45888	1.02923e-08	1.7533e-07	9.54363
2.39386	1.07117	6.45804	1.03291e-08	1.75744e-07	9.54014
1.69977	1.31061	6.4567	1.03873e-08	1.76522e-07	9.53463
1.61707	2.01177	6.45593	1.0421e-08	1.7688e-07	9.53146
1.47006	1.35404	6.45021	1.06743e-08	1.80962e-07	9.50794
1.56144	1.59322	6.44849	1.07519e-08	1.82057e-07	9.50085
1.8919	1.35863	6.44476	1.09215e-08	1.84708e-07	9.48552
3.26912	3.19837	6.44354	1.09779e-08	1.85438e-07	9.48048
1.66552	1.68395	6.44237	1.10319e-08	1.86128e-07	9.47567
1.60932	1.39776	6.43962	1.11601e-08	1.88065e-07	9.46436
0.105993	0.0107521	6.43923	1.11783e-08	1.88146e-07	9.46276
1.08558	1.00219	6.438	1.12363e-08	1.88896e-07	9.4577
0.899902	0.790452	6.43322	1.14642e-08	1.92498e-07	9.43803
1.19145	0.922918	6.43286	1.14815e-08	1.92559e-07	9.43656
1.40298	1.09554	6.4313	1.15567e-08	1.93588e-07	9.43017
2.29297	2.55801	6.42566	1.18339e-08	1.97996e-07	9.40696
2.31649	2.72205	6.42262	1.1986e-08	2.00302e-07	9.39446
2.37363	2.28165	6.42213	1.20104e-08	2.00473e-07	9.39246
2.46632	2.59952	6.42027	1.21046e-08	2.01806e-07	9.38481
1.26968	1.14665	6.41877	1.21812e-08	2.02842e-07	9.37864
1.45325	1.39763	6.41644	1.23007e-08	2.04589e-07	9.36908
1.47308	1.30498	6.41054	1.26094e-08	2.09477e-07	9.34481
1.46069	1.28615	6.40972	1.26527e-08	2.09948e-07	9.34146
1.54422	1.42351	6.40484	1.29142e-08	2.14036e-07	9.32143
1.10936	1.06098	6.39991	1.31841e-08	2.18069e-07	9.30118
1.63887	1.86865	6.39983	1.31886e-08	2.18069e-07	9.30085
1.56973	1.36599	6.39772	1.33057e-08	2.19746e-07	9.2922
1.71834	1.98427	6.38881	1.38123e-08	2.27584e-07	9.25561
0.740244	0.424495	6.38864	1.38221e-08	2.27584e-07	9.25492
1.52173	1.51555	6.38853	1.38287e-08	2.27584e-07	9.25445
1.60839	1.45897	6.38733	1.38983e-08	2.28462e-07	9.24953
1.60133	1.26622	6.38598	1.3977e-08	2.29488e-07	9.24401
1.88596	2.02702	6.38475	1.40497e-08	2.30411e-07	9.23893
0.925135	0.582185	6.38326	1.41375e-08	2.31581e-07	9.23283
0.957672	0.806019	6.38157	1.42381e-08	2.32842e-07	9.22589
1.33514	1.21819	6.38141	1.42475e-08	2.32842e-07	9.22524
1.4377	1.54535	6.38107	1.42675e-08	2.32899e-07	9.22387
1.29368	1.02074	6.3799	1.43378e-08	2.33775e-07	9.21906
1.82839	1.92243	6.37533	1.46153e-08	2.38023e-07	9.2003
1.30958	1.26945	6.37389	1.47035e-08	2.39182e-07	9.19441
1.38181	1.43294	6.36809	1.50656e-08	2.4479e-07	9.17059
1.88264	2.15708	6.36548	1.52307e-08	2.46985e-07	9.15993
1.65024	1.83013	6.3654	1.52358e-08	2.46985e-07	9.1596
0.778229	0.517932	6.36512	1.52539e-08	2.46994e-07	9.15844
1.30348	0.982041	6.36301	1.53896e-08	2.48905e-07	9.14977
1.63462	1.39621	6.35804	1.57127e-08	2.53839e-07	9.12943
1.36318	1.46673	6.35303	1.60464e-08	2.58665e-07	9.10886
1.28252	0.898234	6.353	1.60482e-08	2.58665e-07	9.10875
1.1622	1.22053	6.35266	1.60709e-08	2.58735e-07	9.10737
1.37981	0.983694	6.35116	1.61721e-08	2.60066e-07	9.10123
1.62996	1.45361	6.35058	1.62115e-08	2.60401e-07	9.09885
0.805601	0.690956	6.35004	1.62482e-08	2.60694e-07	9.09663
1.50783	1.35427	6.34861	1.63457e-08	2.61959e-07	9.09078
1.07999	1.1005	6.34771	1.64076e-08	2.62651e-07	9.08708
1.6579	1.8033	6.34668	1.64783e-08	2.63484e-07	9.08287
1.05541	0.917034	6.34622	1.65104e-08	2.63697e-07	9.08097
1.80576	1.64363	6.33952	1.698e-08	2.70891e-07	9.05351
1.46801	1.06893	6.33077	1.76128e-08	2.80668e-07	9.01771
1.20885	1.15022	6.32928	1.7723e-08	2.82105e-07	9.0116
1.63717	1.34185	6.32316	1.81825e-08	2.89092e-07	8.98656
1.26962	0.841281	6.32284	1.82065e-08	2.89146e-07	8.98527
1.08231	0.863996	6.32068	1.83719e-08	2.91444e-07	8.97642
1.82687	2.04737	6.31886	1.85125e-08	2.93344e-07	8.96896
1.13869	1.23977	6.31611	1.87268e-08	2.96406e-07	8.95769
1.55722	1.20262	6.31342	1.89384e-08	2.99418e-07	8.9467
1.65449	1.57098	6.31052	1.91695e-08	3.02732e-07	8.93483
1.27515	1.0318	6.30851	1.93311e-08	3.04941e-07	8.92662
1.1182	0.979245	6.30502	1.96146e-08	3.09067e-07	8.91237
1.45132	1.33038	6.3005	1.99888e-08	3.14612e-07	8.89388
2.47775	2.28199	6.29955	2.00687e-08	3.15516e-07	8.88997
1.67662	1.56362	6.29889	2.0124e-08	3.16032e-07	8.88728
1.64791	1.64233	6.29854	2.01529e-08	3.16133e-07	8.88588
1.40919	1.02371	6.29736	2.02528e-08	3.17347e-07	8.88104
1.62843	1.34919	6.29702	2.02819e-08	3.17449e-07	8.87964
1.96477	1.60408	6.29634	2.03391e-08	3.17881e-07	8.87688
1.3619	1.1217	6.29616	2.03547e-08	3.17881e-07	8.87613
2.06702	1.56987	6.29336	2.05937e-08	3.21257e-07	8.86471
1.33946	1.10535	6.28244	2.15551e-08	3.35883e-07	8.82007
1.06597	0.976004	6.28032	2.17463e-08	3.38487e-07	8.81143
1.58392	1.62244	6.27866	2.18981e-08	3.40473e-07	8.80463
1.29614	1.13521	6.27687	2.20619e-08	3.42641e-07	8.79734
1.96759	1.63339	6.27475	2.22581e-08	3.45308e-07	8.78867
4.73852	3.86891	6.27225	2.24916e-08	3.48545e-07	8.77846
1.28552	0.861207	6.26966	2.27358e-08	3.51943e-07	8.7679
1.41889	1.27856	6.26202	2.34721e-08	3.62941e-07	8.73672
1.2661	1.05809	6.25433	2.42378e-08	3.74368e-07	8.70532
1.19521	1.32347	6.25291	2.4382e-08	3.76184e-07	8.69951
0.820883	0.219523	6.25262	2.44113e-08	3.76222e-07	8.69834
1.37594	1.37603	6.25125	2.45509e-08	3.7796e-07	8.69276
2.11709	2.05478	6.24917	2.47644e-08	3.8083e-07	8.6843
0.582047	0.247881	6.24884	2.47993e-08	3.8095e-07	8.68292
0.90337	0.697268	6.24441	2.5261e-08	3.8762e-07	8.66487
1.21024	1.14066	6.24388	2.53166e-08	3.87836e-07	8.66272
1.65028	1.53385	6.24375	2.53302e-08	3.87836e-07	8.6622
0.916801	0.696299	6.24321	2.53881e-08	3.88179e-07	8.65996
2.63618	3.05266	6.24302	2.54078e-08	3.88179e-07	8.6592
1.98145	2.37768	6.24201	2.55147e-08	3.89389e-07	8.6551
1.34129	1.1424	6.2408	2.56445e-08	3.90947e-07	8.65013
1.81149	1.28362	6.23596	2.6167e-08	3.98481e-07	8.63041
1.85369	1.24583	6.23522	2.62477e-08	3.99277e-07	8.62739
0.499191	0.273883	6.23414	2.63662e-08	4.00646e-07	8.62299
3.05908	3.37027	6.23348	2.64382e-08	4.01307e-07	8.62032
1.23191	0.964272	6.23284	2.6509e-08	4.01948e-07	8.61771
1.27246	1.06247	6.22361	2.75482e-08	4.17256e-07	8.5801
1.92841	2.16258	6.22229	2.77004e-08	4.18697e-07	8.57471
1.54418	1.49399	6.22216	2.77151e-08	4.18697e-07	8.57419
1.82753	1.76592	6.2219	2.77449e-08	4.18697e-07	8.57314
2.58811	2.56016	6.22175	2.77624e-08	4.18697e-07	8.57252
1.6062	1.1722	6.2206	2.78958e-08	4.20259e-07	8.56784
3.29851	2.92205	6.22011	2.79524e-08	4.20661e-07	8.56585
1.44809	1.31601	6.21648	2.83788e-08	4.26178e-07	8.55105
1.31113	0.924868	6.21645	2.83815e-08	4.26178e-07	8.55095
1.26318	1.20362	6.21621	2.84098e-08	4.26178e-07	8.54998
1.24022	1.37199	6.21455	2.86075e-08	4.28687e-07	8.5432
1.623	1.41619	6.20907	2.92673e-08	4.37974e-07	8.5209
1.22941	1.24698	6.20889	2.92896e-08	4.37974e-07	8.52016
1.42383	0.483728	6.20758	2.945e-08	4.39905e-07	8.51481
1.71014	1.54865	6.20714	2.95037e-08	4.4024e-07	8.51303
4.43353	2.91382	6.20635	2.96008e-08	4.41221e-07	8.50982
1.61307	1.12447	6.20409	2.98809e-08	4.44925e-07	8.50061
1.4622	1.23759	6.20274	3.00493e-08	4.4696e-07	8.49511
1.61191	1.75635	6.2014	3.02174e-08	4.48985e-07	8.48966
1.27041	0.981984	6.19857	3.0575e-08	4.53819e-07	8.47815
1.00949	0.878547	6.19371	3.11991e-08	4.62595e-07	8.45839
1.66972	1.59485	6.19125	3.15198e-08	4.66858e-07	8.44839
1.37997	1.26458	6.19023	3.16543e-08	4.68357e-07	8.44423
2.04033	1.9408	6.18572	3.22538e-08	4.76727e-07	8.42588
1.62416	1.6714	6.18386	3.25034e-08	4.79911e-07	8.41835
1.65786	1.72258	6.18143	3.28336e-08	4.84278e-07	8.40847
1.69984	1.58689	6.18097	3.28969e-08	4.84704e-07	8.40658
1.22448	1.21067	6.17816	3.32838e-08	4.89891e-07	8.39515
1.09648	0.962469	6.1749	3.37377e-08	4.96053e-07	8.38191
2.266	1.06626	6.17179	3.41764e-08	5.0198e-07	8.36927
1.79999	1.60409	6.16978	3.44622e-08	5.05461e-07	8.36113
1.41857	0.897091	6.16962	3.44853e-08	5.05461e-07	8.36048
1.76969	1.78709	6.15941	3.59805e-08	5.26828e-07	8.31898
1.01034	0.592756	6.157	3.63427e-08	5.31578e-07	8.30919
1.28069	1.11095	6.14996	3.74196e-08	5.46761e-07	8.28064
0.836021	0.729865	6.14708	3.787e-08	5.52769e-07	8.26895
1.56594	1.69304	6.14523	3.81624e-08	5.56364e-07	8.26143
1.23296	1.3047	6.14502	3.81954e-08	5.56364e-07	8.26058
1.89215	1.97175	6.1439	3.83736e-08	5.58382e-07	8.25603
1.1174	1.15541	6.14305	3.85087e-08	5.59768e-07	8.2526
1.58685	1.3088	6.14204	3.86705e-08	5.61541e-07	8.2485
1.91191	1.25877	6.1408	3.8871e-08	5.6387e-07	8.24344
1.11368	0.7894	6.13895	3.91703e-08	5.67627e-07	8.23594
0.720121	0.408121	6.13678	3.9525e-08	5.72177e-07	8.22713
1.26004	1.22185	6.13326	4.01049e-08	5.79975e-07	8.2129
1.21106	1.08521	6.13293	4.016e-08	5.80175e-07	8.21155
2.01541	2.18018	6.13022	4.06139e-08	5.86132e-07	8.20057
1.20934	0.934027	6.12989	4.06705e-08	5.86347e-07	8.19921
1.13579	1.07247	6.12767	4.10463e-08	5.91158e-07	8.19022
2.33047	2.27581	6.12662	4.12257e-08	5.93136e-07	8.18595
1.16861	0.936812	6.12317	4.18204e-08	6.01077e-07	8.17196
0.899567	0.625191	6.12282	4.18799e-08	6.01318e-07	8.17057
1.29117	1.31878	6.1218	4.20579e-08	6.03259e-07	8.16642
1.79006	1.52918	6.117	4.29034e-08	6.14759e-07	8.14697
1.304	0.700768	6.11548	4.3174e-08	6.18008e-07	8.14082
1.58776	1.42301	6.11256	4.37005e-08	6.24909e-07	8.12897
1.4977	1.44742	6.11084	4.40137e-08	6.28748e-07	8.12199
1.3816	1.2015	6.10713	4.46958e-08	6.37844e-07	8.10697
1.52949	1.64471	6.10522	4.50495e-08	6.4224e-07	8.09926
1.92227	1.99332	6.10339	4.53922e-08	6.45844e-07	8.09186
1.14626	0.955216	6.10338	4.53941e-08	6.45844e-07	8.09181
1.09184	1.2454	6.10118	4.58108e-08	6.51115e-07	8.08288
1.06495	0.932474	6.10087	4.58701e-08	6.513e-07	8.08162
1.658	1.37971	6.09995	4.60443e-08	6.53115e-07	8.07791
2.95117	2.66662	6.09463	4.70707e-08	6.67001e-07	8.05637
1.38408	1.10076	6.09212	4.75627e-08	6.73295e-07	8.04621
1.28507	1.22127	6.09115	4.77539e-08	6.74817e-07	8.04229
1.73894	1.777	6.09109	4.77662e-08	6.74817e-07	8.04204
1.46918	1.21151	6.08769	4.84431e-08	6.83694e-07	8.02829
1.69955	1.30202	6.08692	4.85976e-08	6.85188e-07	8.02517
0.51227	0.194247	6.08467	4.90512e-08	6.9089e-07	8.0161
1.23286	1.0387	6.08252	4.94915e-08	6.96394e-07	8.00736
1.0657	0.819077	6.0796	5.00918e-08	7.04137e-07	7.99558
1.19999	0.861661	6.07917	5.01813e-08	7.04692e-07	7.99384
1.26091	0.916299	6.07288	5.15039e-08	7.22544e-07	7.96842
1.48696	1.23833	6.07243	5.16016e-08	7.23194e-07	7.96657
1.63975	1.57797	6.07054	5.20048e-08	7.28119e-07	7.95896
1.19664	1.31531	6.06799	5.25584e-08	7.35015e-07	7.94861
1.2103	1.05262	6.06779	5.26018e-08	7.35015e-07	7.94781
1.34577	1.32537	6.06692	5.27905e-08	7.3692e-07	7.94431
1.27041	1.2967	6.06649	5.28843e-08	7.37498e-07	7.94257
1.3877	1.48389	6.06495	5.32226e-08	7.4148e-07	7.93635
1.32438	1.4401	6.06293	5.36678e-08	7.46943e-07	7.92821
1.18583	0.927667	6.05738	5.49139e-08	7.63531e-07	7.90578
1.13341	0.990353	6.05646	5.51242e-08	7.65698e-07	7.90205
1.159	1.04655	6.05589	5.52548e-08	7.66756e-07	7.89973
1.23688	0.804774	6.05114	5.63492e-08	7.81173e-07	7.88057
1.06407	0.906248	6.05074	5.64437e-08	7.81711e-07	7.87894
1.42163	1.01993	6.04942	5.67525e-08	7.8479e-07	7.87361
2.03276	2.28966	6.04931	5.67775e-08	7.8479e-07	7.87318
2.05222	1.35763	6.04658	5.74226e-08	7.92928e-07	7.86214
1.49383	1.36983	6.04453	5.79112e-08	7.9889e-07	7.85386
1.28129	0.999037	6.04399	5.80386e-08	7.99864e-07	7.85171
1.13254	0.859533	6.04301	5.82754e-08	8.02341e-07	7.84774
1.85904	1.40123	6.04265	5.83623e-08	8.02752e-07	7.84628
1.56533	1.30178	6.04178	5.85717e-08	8.04846e-07	7.84278
1.0161	1.06201	6.03874	5.93121e-08	8.14225e-07	7.83051
1.23728	1.3462	6.03839	5.93967e-08	8.14592e-07	7.82912
1.11724	0.710112	6.03513	6.0204e-08	8.24453e-07	7.81593
1.66359	1.07412	6.03501	6.0233e-08	8.24453e-07	7.81546
1.38955	1.04965	6.03413	6.0452e-08	8.26647e-07	7.81191
1.39108	1.22249	6.03367	6.05663e-08	8.27406e-07	7.81007
1.25318	0.951496	6.03308	6.07147e-08	8.28629e-07	7.80768
0.264682	0.0471698	6.02715	6.22201e-08	8.48351e-07	7.78375
1.12277	0.818378	6.02585	6.2554e-08	8.52078e-07	7.77853
1.38347	1.27845	6.02337	6.31993e-08	8.60036e-07	7.7685
0.483432	0.245566	6.02285	6.33343e-08	8.6075e-07	7.76642
0.944728	0.638077	6.0227	6.33741e-08	8.6075e-07	7.7658
1.49568	1.21356	6.02039	6.39815e-08	8.68162e-07	7.75649
1.70407	1.26858	6.01587	6.51849e-08	8.83639e-07	7.73829
0.943484	0.589697	6.01527	6.53462e-08	8.84972e-07	7.73587
1.74253	1.31097	6.01484	6.54637e-08	8.85711e-07	7.73412
1.47101	1.28891	6.01431	6.56063e-08	8.86787e-07	7.73199
1.11315	1.13154	6.01179	6.62909e-08	8.95182e-07	7.72185
1.23598	1.27815	6.00572	6.79713e-08	9.16993e-07	7.6974
1.61987	0.4571	6.00523	6.81094e-08	9.17976e-07	7.69542
1.82556	1.84282	6.00457	6.82966e-08	9.19022e-07	7.69274
1.35209	1.1122	6.00449	6.83176e-08	9.19022e-07	7.69244
0.795251	0.565895	6.00378	6.85174e-08	9.2083e-07	7.68959
1.30398	1.07446	6.0027	6.88236e-08	9.23971e-07	7.68523
1.50914	1.50912	6.00249	6.88825e-08	9.23971e-07	7.6844
0.643968	0.130785	6.0002	6.9536e-08	9.31849e-07	7.67518
1.54883	1.31362	5.99928	6.98026e-08	9.34531e-07	7.67144
1.35114	1.12521	5.99829	7.00871e-08	9.37448e-07	7.66747
1.09949	0.703747	5.99766	7.02688e-08	9.38987e-07	7.66494
0.862284	0.756507	5.99739	7.03488e-08	9.39163e-07	7.66383
1.31428	0.928286	5.99597	7.07612e-08	9.43773e-07	7.65812
1.93539	1.70774	5.99104	7.22125e-08	9.62218e-07	7.63829
1.24826	0.956117	5.98847	7.2981e-08	9.71537e-07	7.62795
0.814667	0.200674	5.98709	7.33988e-08	9.76176e-07	7.62238
0.458462	0.149057	5.98486	7.40771e-08	9.84268e-07	7.61339
0.931842	0.521306	5.98371	7.44264e-08	9.87975e-07	7.6088
1.55668	1.76466	5.9813	7.51715e-08	9.96926e-07	7.59907
1.35491	1.39593	5.98012	7.55369e-08	1.00083e-06	7.59434
1.08634	0.808466	5.97479	7.72116e-08	1.02206e-06	7.57293
2.47101	2.25163	5.97399	7.74672e-08	1.02447e-06	7.5697
1.8191	1.88329	5.9683	7.93035e-08	1.04777e-06	7.54682
1.21067	0.959912	5.96702	7.97217e-08	1.05231e-06	7.54169
1.14736	0.728916	5.96653	7.98829e-08	1.05345e-06	7.53972
1.65445	0.888405	5.96553	8.02127e-08	1.05681e-06	7.53569
1.08471	1.19009	5.96377	8.07955e-08	1.06349e-06	7.52862
1.7857	2.52494	5.96184	8.1441e-08	1.07099e-06	7.52085
1.4483	1.43507	5.96138	8.1596e-08	1.07193e-06	7.519
1.17772	1.21007	5.96117	8.16647e-08	1.07193e-06	7.51818
1.3517	1.07125	5.95749	8.29122e-08	1.08729e-06	7.50337
1.63743	1.42681	5.95552	8.35862e-08	1.0951e-06	7.49547
1.29324	1.12122	5.95502	8.37578e-08	1.09633e-06	7.49347
2.39767	2.3139	5.95386	8.41585e-08	1.10055e-06	7.48881
1.13109	0.833612	5.95233	8.46893e-08	1.10567e-06	7.48267
1.42778	1.44343	5.95228	8.47069e-08	1.10567e-06	7.48247
0.596861	0.243039	5.95176	8.48906e-08	1.10704e-06	7.48035
0.968337	1.02427	5.95128	8.50566e-08	1.10818e-06	7.47844
1.05658	0.733582	5.94952	8.56752e-08	1.1152e-06	7.47137
1.36363	1.4016	5.94217	8.83024e-08	1.14834e-06	7.44188
1.36343	1.32484	5.93911	8.94203e-08	1.1618e-06	7.4296
1.34585	0.570867	5.93401	9.1314e-08	1.18531e-06	7.40914
1.88863	1.68632	5.93053	9.26317e-08	1.20131e-06	7.39516
3.02861	2.51135	5.9299	9.28701e-08	1.20329e-06	7.39265
1.64198	1.40029	5.92869	9.3333e-08	1.20818e-06	7.38779
1.39401	1.32205	5.92694	9.40068e-08	1.21578e-06	7.38077
0.662433	0.345907	5.92657	9.41493e-08	1.21651e-06	7.37929
1.84051	1.55503	5.926	9.43701e-08	1.21824e-06	7.37701
0.381677	0.131568	5.92184	9.59984e-08	1.23812e-06	7.36031
1.6411	2.06798	5.91965	9.68663e-08	1.24817e-06	7.35152
1.64472	1.42702	5.91911	9.70817e-08	1.24868e-06	7.34936
0.897092	0.370727	5.9191	9.70833e-08	1.24868e-06	7.34934
1.11917	1.01117	5.91716	9.78585e-08	1.2575e-06	7.34158
1.42665	1.29477	5.91634	9.81895e-08	1.26061e-06	7.33828
1.20421	0.871462	5.91521	9.86461e-08	1.26521e-06	7.33375
1.31688	1.30771	5.91495	9.87524e-08	1.26521e-06	7.3327
2.7446	2.02289	5.91479	9.88179e-08	1.26521e-06	7.33205
1.46577	1.16394	5.91325	9.94431e-08	1.27206e-06	7.3259
1.35693	1.21477	5.91092	1.00398e-07	1.28311e-06	7.31656
1.1196	0.878869	5.91065	1.00509e-07	1.28318e-06	7.31549
1.11271	0.792839	5.91047	1.00586e-07	1.28318e-06	7.31474
1.43756	1.2532	5.90848	1.01409e-07	1.29163e-06	7.30679
1.20838	1.0459	5.90843	1.01432e-07	1.29163e-06	7.30657
1.08784	0.84102	5.90812	1.01561e-07	1.2921e-06	7.30533
1.35799	1.56803	5.90619	1.02367e-07	1.30118e-06	7.29761
1.89526	1.72671	5.90474	1.02979e-07	1.30778e-06	7.29179
1.53537	1.17079	5.90409	1.03254e-07	1.31009e-06	7.28919
1.02549	0.802802	5.90352	1.03496e-07	1.31197e-06	7.28691
1.40781	1.36999	5.90258	1.03896e-07	1.31586e-06	7.28315
1.55049	1.37728	5.90108	1.04538e-07	1.32281e-06	7.27713
1.04191	0.790498	5.8998	1.05087e-07	1.32856e-06	7.27202
1.18184	0.912675	5.89721	1.06209e-07	1.34153e-06	7.26166
2.04477	2.00845	5.89279	1.08154e-07	1.36488e-06	7.24394
1.8571	1.2616	5.88932	1.09703e-07	1.38319e-06	7.23006
1.76803	1.42955	5.88732	1.10606e-07	1.39332e-06	7.22206
2.32611	2.27995	5.88582	1.11288e-07	1.40065e-06	7.21607
0.527451	0.134235	5.88507	1.11632e-07	1.40373e-06	7.21306
1.48444	1.6946	5.88154	1.13256e-07	1.42288e-06	7.19896
1.22064	1.24594	5.87759	1.15104e-07	1.44481e-06	7.18317
1.40134	1.22217	5.87657	1.15586e-07	1.44957e-06	7.17909
1.34865	1.10513	5.8756	1.16049e-07	1.45407e-06	7.17519
1.39279	1.09065	5.87426	1.16688e-07	1.46048e-06	7.16983
1.81044	1.70722	5.87409	1.16768e-07	1.46048e-06	7.16916
1.48101	1.08314	5.87384	1.16886e-07	1.46066e-06	7.16818
1.55737	1.12027	5.8735	1.17049e-07	1.4613e-06	7.16681
0.668185	0.249541	5.8733	1.17145e-07	1.4613e-06	7.16602
2.27398	2.0153	5.87038	1.18556e-07	1.47759e-06	7.15434
2.02674	1.87039	5.86985	1.18813e-07	1.47949e-06	7.15222
1.03144	1.13759	5.86798	1.19726e-07	1.48954e-06	7.14475
1.22464	1.24396	5.86711	1.20155e-07	1.49355e-06	7.14126
1.34493	1.37797	5.86538	1.21007e-07	1.50281e-06	7.13437
1.75919	1.45293	5.86515	1.21123e-07	1.50293e-06	7.13343
1.41982	1.41366	5.86482	1.21286e-07	1.50362e-06	7.13212
1.57536	1.82015	5.86443	1.21482e-07	1.50473e-06	7.13054
1.17949	1.12131	5.86299	1.22201e-07	1.5123e-06	7.12479
1.92784	1.84278	5.85838	1.24527e-07	1.53974e-06	7.10639
2.19683	2.56284	5.85807	1.24687e-07	1.54036e-06	7.10514
1.53525	1.41971	5.85758	1.24934e-07	1.54206e-06	7.10321
1.30159	1.30618	5.85623	1.25627e-07	1.54926e-06	7.09781
1.2076	1.36482	5.8555	1.26003e-07	1.55253e-06	7.09489
1.25371	0.991606	5.85524	1.26139e-07	1.55285e-06	7.09384
1.59495	1.68792	5.85378	1.26892e-07	1.56075e-06	7.08804
0.29914	0.0760304	5.85205	1.27797e-07	1.5705e-06	7.0811
0.516957	0.221801	5.84744	1.30227e-07	1.59875e-06	7.06273
0.669086	0.383098	5.84726	1.30323e-07	1.59875e-06	7.06201
0.97949	0.577941	5.84498	1.31548e-07	1.61237e-06	7.05288
0.963135	1.17821	5.84448	1.31814e-07	1.61423e-06	7.05091
1.22021	1.22489	5.84393	1.32114e-07	1.61517e-06	7.04869
1.25051	1.21844	5.84392	1.3212e-07	1.61517e-06	7.04865
0.884211	0.210558	5.84217	1.33066e-07	1.62532e-06	7.04169
1.03822	0.614419	5.83622	1.36342e-07	1.6639e-06	7.01796
1.05286	1.05084	5.83569	1.36638e-07	1.66606e-06	7.01585
1.14088	0.920912	5.83239	1.38493e-07	1.68722e-06	7.00269
1.7033	1.49794	5.83173	1.38868e-07	1.69032e-06	7.00005
1.72781	1.63683	5.83131	1.3911e-07	1.6918e-06	6.99836
1.56033	1.2116	5.82931	1.40252e-07	1.70413e-06	6.99038
1.67137	1.73788	5.82911	1.40366e-07	1.70413e-06	6.98959
0.764472	0.509219	5.82853	1.40698e-07	1.70669e-06	6.98728
1.75507	1.59368	5.82732	1.41398e-07	1.7137e-06	6.98244
1.88051	1.70905	5.827	1.41581e-07	1.71445e-06	6.98118
1.73139	1.84847	5.82663	1.41793e-07	1.71554e-06	6.97972
1.44673	1.58849	5.82484	1.42838e-07	1.72664e-06	6.97256
1.0334	0.794296	5.82464	1.42956e-07	1.72664e-06	6.97175
1.47407	1.47797	5.82419	1.43218e-07	1.72832e-06	6.96996
2.14793	1.84627	5.82149	1.44802e-07	1.74594e-06	6.95924
1.13	0.853566	5.81773	1.47043e-07	1.77144e-06	6.94426
0.778007	0.281189	5.81485	1.48785e-07	1.79089e-06	6.93277
1.25667	1.07151	5.80959	1.52014e-07	1.82819e-06	6.91183
1.91032	1.52781	5.80815	1.52913e-07	1.83743e-06	6.90608
1.75686	1.98528	5.80606	1.54221e-07	1.85158e-06	6.89777
2.0024	1.53151	5.80247	1.56501e-07	1.87734e-06	6.88346
1.34176	1.34273	5.7997	1.58279e-07	1.89662e-06	6.87244
1.27633	1.15862	5.79955	1.58377e-07	1.89662e-06	6.87184
1.69837	1.99132	5.79747	1.59726e-07	1.91114e-06	6.86357
1.27374	0.75789	5.79571	1.60873e-07	1.92323e-06	6.85659
0.811994	0.499675	5.79534	1.61118e-07	1.92341e-06	6.85511
0.920975	0.648279	5.79528	1.61162e-07	1.92341e-06	6.85484
1.18647	1.111	5.79325	1.625e-07	1.93774e-06	6.84678
1.24149	1.22295	5.79291	1.62727e-07	1.93881e-06	6.84541
1.50082	1.34732	5.78994	1.64709e-07	1.96077e-06	6.83361
1.30164	1.33175	5.7886	1.65606e-07	1.96978e-06	6.82831
2.22616	2.56872	5.78733	1.66469e-07	1.97837e-06	6.82324
1.22047	0.989753	5.7849	1.68129e-07	1.99641e-06	6.81357
1.68413	1.67792	5.78415	1.68643e-07	2.00082e-06	6.81059
1.44845	1.22717	5.78387	1.68832e-07	2.00138e-06	6.8095
1.89011	1.6819	5.78233	1.69897e-07	2.01231e-06	6.80337
1.25849	1.37727	5.78178	1.70281e-07	2.01515e-06	6.80117
1.72723	1.2239	5.7813	1.70611e-07	2.01737e-06	6.79928
1.27192	1.16098	5.77809	1.72863e-07	2.04228e-06	6.78649
1.10821	0.709961	5.7763	1.74124e-07	2.05545e-06	6.7794
1.20163	1.2504	5.77522	1.74894e-07	2.06281e-06	6.7751
1.86109	2.1182	5.77323	1.76315e-07	2.07783e-06	6.76721
0.922132	0.706405	5.77296	1.76512e-07	2.07841e-06	6.76613
1.16135	0.715241	5.77244	1.76884e-07	2.08105e-06	6.76407
1.29186	1.02469	5.77107	1.77876e-07	2.09098e-06	6.75862
1.37132	1.1383	5.76989	1.7873e-07	2.09926e-06	6.75395
1.81281	1.52935	5.76854	1.79716e-07	2.10908e-06	6.74858
1.5041	1.36865	5.7655	1.81957e-07	2.13359e-06	6.7365
1.41495	1.32561	5.7642	1.82921e-07	2.14311e-06	6.73135
0.658085	0.304013	5.76399	1.83078e-07	2.14317e-06	6.73051
0.861585	0.501222	5.76344	1.83494e-07	2.14625e-06	6.7283
1.66442	1.29582	5.75833	1.87347e-07	2.18951e-06	6.70804
1.35142	1.13214	5.75606	1.89084e-07	2.20797e-06	6.69904
1.93755	2.00829	5.75517	1.89775e-07	2.2142e-06	6.69549
0.893993	0.586892	5.75471	1.9013e-07	2.21587e-06	6.69367
0.814155	0.504253	5.75447	1.90313e-07	2.21587e-06	6.69273
1.25683	0.911915	5.75437	1.90391e-07	2.21587e-06	6.69233
1.53003	1.47472	5.75316	1.91331e-07	2.22393e-06	6.68753
1.26549	0.882354	5.75308	1.91399e-07	2.22393e-06	6.68718
1.28876	1.15912	5.74869	1.94846e-07	2.26211e-06	6.66978
1.36197	1.0109	5.74835	1.95113e-07	2.26335e-06	6.66844
1.00795	0.728591	5.74798	1.95412e-07	2.26494e-06	6.66695
0.794682	0.952608	5.74703	1.96163e-07	2.27177e-06	6.66321
1.08692	0.855993	5.74671	1.96418e-07	2.27287e-06	6.66194
1.34456	0.680484	5.74434	1.98324e-07	2.29303e-06	6.65253
1.15385	1.13233	5.7395	2.02267e-07	2.3367e-06	6.63334
1.60043	1.29459	5.73917	2.02541e-07	2.33794e-06	6.63202
1.62228	1.36676	5.73869	2.02936e-07	2.34059e-06	6.63012
1.62707	1.51526	5.73723	2.04142e-07	2.35256e-06	6.62435
1.23701	0.793178	5.73607	2.05105e-07	2.36173e-06	6.61976
1.16	0.513206	5.73482	2.06152e-07	2.37185e-06	6.61479
1.2827	1.01082	5.73389	2.06936e-07	2.37892e-06	6.6111
3.19173	1.8617	5.73265	2.07981e-07	2.38898e-06	6.60619
1.0614	1.0597	5.73201	2.08518e-07	2.3932e-06	6.60367
1.64592	1.01141	5.73151	2.08948e-07	2.39617e-06	6.60167
2.40735	2.73321	5.72998	2.10249e-07	2.40914e-06	6.59561
0.788158	0.387182	5.72933	2.10804e-07	2.41353e-06	6.59304
1.85755	1.26901	5.72841	2.11595e-07	2.42061e-06	6.5894
1.86288	1.5422	5.72472	2.14795e-07	2.45523e-06	6.57476
1.56357	1.42282	5.72351	2.15853e-07	2.46532e-06	6.56997
2.32007	2.50273	5.72198	2.17197e-07	2.47668e-06	6.56393
1.36014	1.12772	5.72198	2.172e-07	2.47668e-06	6.56391
1.08512	1.02731	5.71973	2.19193e-07	2.49738e-06	6.55501
0.60824	0.265274	5.71701	2.21627e-07	2.52306e-06	6.54425
0.859695	0.923193	5.71483	2.23599e-07	2.54346e-06	6.53561
2.05126	2.01559	5.71339	2.24906e-07	2.55626e-06	6.52993
0.982123	0.619254	5.71267	2.25565e-07	2.56169e-06	6.52708
1.4169	1.4059	5.71236	2.25852e-07	2.56287e-06	6.52584
1.02524	0.779329	5.71099	2.27114e-07	2.57463e-06	6.52041
2.60637	2.23935	5.71084	2.27254e-07	2.57463e-06	6.51981
2.03937	1.8932	5.71022	2.27823e-07	2.579e-06	6.51737
1.12931	1.10049	5.7073	2.30543e-07	2.60769e-06	6.50581
2.49675	2.30077	5.707	2.30824e-07	2.60878e-06	6.50462
1.17696	1.02769	5.70646	2.31331e-07	2.61241e-06	6.50248
0.681169	0.367845	5.70466	2.33024e-07	2.62941e-06	6.49538
2.03463	2.0103	5.70334	2.34272e-07	2.64138e-06	6.49017
1.77821	1.47923	5.70118	2.36334e-07	2.662e-06	6.48163
1.17672	1.2203	5.70088	2.36626e-07	2.662e-06	6.48043
2.04243	1.78555	5.70084	2.36668e-07	2.662e-06	6.48025
1.82583	1.89698	5.69678	2.40598e-07	2.70404e-06	6.46421
1.11674	0.371936	5.69611	2.41254e-07	2.70924e-06	6.46155
0.943505	0.748408	5.69576	2.41595e-07	2.70973e-06	6.46018
1.34703	1.4422	5.69567	2.41682e-07	2.70973e-06	6.45982
2.22544	2.07473	5.69432	2.43008e-07	2.72227e-06	6.45449
1.49406	1.30768	5.69414	2.43187e-07	2.72227e-06	6.45378
1.6786	1.53028	5.69372	2.43599e-07	2.72471e-06	6.45213
0.784554	0.607975	5.69336	2.43951e-07	2.72648e-06	6.45072
0.769619	0.471171	5.69159	2.45718e-07	2.74405e-06	6.44369
1.38314	1.0096	5.69093	2.46372e-07	2.74916e-06	6.4411
1.11995	1.15749	5.69017	2.4713e-07	2.75544e-06	6.4381
0.546401	0.227668	5.6886	2.48715e-07	2.77092e-06	6.43187
1.5652	1.62894	5.68822	2.49093e-07	2.77294e-06	6.43039
0.880852	0.840683	5.68612	2.51224e-07	2.79444e-06	6.4221
1.08272	0.906832	5.68243	2.55015e-07	2.83438e-06	6.4075
1.61469	1.27907	5.68184	2.55626e-07	2.83892e-06	6.40517
1.0432	1.0185	5.68146	2.56013e-07	2.84098e-06	6.4037
1.22846	0.900305	5.68035	2.57172e-07	2.85159e-06	6.39929
1.21151	1.03492	5.67865	2.58948e-07	2.86902e-06	6.39259
1.4507	1.53591	5.67584	2.61911e-07	2.89957e-06	6.3815
0.882653	0.641241	5.67387	2.64011e-07	2.92052e-06	6.37372
1.11927	0.839301	5.67348	2.64425e-07	2.9228e-06	6.3722
1.97763	1.79332	5.67321	2.64715e-07	2.92371e-06	6.37113
1.30138	0.841905	5.67208	2.65939e-07	2.93299e-06	6.36664
1.52388	1.0235	5.67204	2.65973e-07	2.93299e-06	6.36651
0.947767	0.700396	5.6699	2.68295e-07	2.95629e-06	6.35804
1.74514	1.48535	5.66851	2.6981e-07	2.97065e-06	6.35256
1.15303	0.939285	5.66785	2.70527e-07	2.97622e-06	6.34997
1.67839	1.5102	5.66707	2.71384e-07	2.98143e-06	6.34689
1.47812	1.33899	5.66703	2.71424e-07	2.98143e-06	6.34674
0.965344	0.581302	5.66074	2.78436e-07	3.05607e-06	6.3219
1.16349	1.35306	5.6602	2.79035e-07	3.06025e-06	6.3198
1.04595	1.11753	5.65899	2.8041e-07	3.07293e-06	6.31502
1.18264	0.936018	5.65845	2.8102e-07	3.07722e-06	6.3129
0.308225	0.0524613	5.65778	2.81791e-07	3.08327e-06	6.31023
1.23571	1.02638	5.65722	2.82426e-07	3.08781e-06	6.30804
1.66891	1.6995	5.65432	2.85766e-07	3.1219e-06	6.29659
1.04663	1.13594	5.65289	2.87418e-07	3.13752e-06	6.29097
1.06824	0.879752	5.65233	2.88075e-07	3.14225e-06	6.28875
1.08769	1.08884	5.65188	2.88591e-07	3.14327e-06	6.287
1.19173	0.986473	5.65186	2.88615e-07	3.14327e-06	6.28692
1.35049	1.53422	5.65068	2.90004e-07	3.15595e-06	6.28225
1.63498	1.31255	5.65001	2.90782e-07	3.16197e-06	6.27963
1.33149	0.911552	5.64911	2.9185e-07	3.17114e-06	6.27606
1.45664	0.147265	5.64562	2.95993e-07	3.21367e-06	6.26233
0.551381	0.245477	5.64422	2.97673e-07	3.22942e-06	6.25682
1.53808	1.55883	5.644	2.97944e-07	3.22987e-06	6.25593
1.15136	1.14138	5.64261	2.99626e-07	3.2456e-06	6.25045
0.700621	0.390591	5.6421	3.00236e-07	3.24971e-06	6.24847
1.65555	1.79305	5.64071	3.01935e-07	3.26558e-06	6.24297
1.60428	1.46385	5.63734	3.0608e-07	3.30787e-06	6.22969
1.60053	1.6918	5.63631	3.07347e-07	3.31902e-06	6.22567
1.49078	1.14031	5.63283	3.117e-07	3.36344e-06	6.21197
1.48695	1.16059	5.63099	3.14034e-07	3.38603e-06	6.20471
1.04137	0.997305	5.62524	3.21416e-07	3.46297e-06	6.18208
1.5506	1.38537	5.62433	3.22599e-07	3.47306e-06	6.1785
1.19345	1.18178	5.62387	3.23199e-07	3.47686e-06	6.17669
1.27612	1.22465	5.62247	3.25025e-07	3.49167e-06	6.1712
1.70365	1.93714	5.62244	3.25072e-07	3.49167e-06	6.17106
4.00512	1.90441	5.62108	3.26861e-07	3.50821e-06	6.16572
1.16722	0.94177	5.61999	3.28303e-07	3.521e-06	6.16143
1.40141	1.42274	5.61789	3.31093e-07	3.54821e-06	6.15319
1.04558	0.790506	5.61707	3.32201e-07	3.55738e-06	6.14994
1.06476	0.757567	5.61222	3.38763e-07	3.62489e-06	6.13089
2.73952	3.16964	5.61053	3.41084e-07	3.64696e-06	6.12424
0.897399	0.483005	5.60976	3.4214e-07	3.65292e-06	6.12123
1.1043	1.09568	5.60975	3.42161e-07	3.65292e-06	6.12117
1.18266	1.14201	5.60794	3.44661e-07	3.67682e-06	6.11408
1.93004	2.02405	5.60733	3.45511e-07	3.6831e-06	6.11168
1.50722	1.4279	5.60592	3.47487e-07	3.70135e-06	6.10613
1.18416	0.996202	5.60555	3.4801e-07	3.70412e-06	6.10467
0.615306	0.37145	5.60434	3.49707e-07	3.71937e-06	6.09993
1.03643	0.992886	5.60314	3.51401e-07	3.73457e-06	6.09522
1.39626	1.45534	5.60263	3.52127e-07	3.73946e-06	6.09321
0.95911	0.471991	5.60184	3.53252e-07	3.74858e-06	6.09011
3.21441	3.39224	5.59899	3.57337e-07	3.78907e-06	6.07891
1.74331	1.03456	5.59476	3.63487e-07	3.85138e-06	6.0623
1.16903	1.40716	5.59454	3.6381e-07	3.85189e-06	6.06143
1.43629	1.37788	5.59418	3.64331e-07	3.85452e-06	6.06004
0.948497	0.911951	5.58962	3.71096e-07	3.92314e-06	6.04213
1.31951	1.29082	5.58941	3.71415e-07	3.92356e-06	6.04129
0.737028	0.584227	5.58893	3.72125e-07	3.92811e-06	6.03943
1.19517	1.00293	5.58743	3.7438e-07	3.94895e-06	6.03355
1.09848	1.1394	5.58612	3.76373e-07	3.96514e-06	6.02838
0.998808	1.19363	5.58605	3.76479e-07	3.96514e-06	6.02811
0.111109	0.00943143	5.58335	3.80592e-07	4.00547e-06	6.01753
0.963622	0.573766	5.58131	3.83734e-07	4.03551e-06	6.00953
1.02474	0.835452	5.5801	3.85609e-07	4.0522e-06	6.00478
1.08151	0.664127	5.57641	3.91385e-07	4.10983e-06	5.99031
0.998928	0.692335	5.57469	3.941e-07	4.13525e-06	5.98358
1.25098	1.13529	5.57443	3.94524e-07	4.13644e-06	5.98253
1.07214	0.816572	5.57423	3.94835e-07	4.13644e-06	5.98176
1.3874	1.42958	5.57407	3.95095e-07	4.13644e-06	5.98112
1.5838	1.13292	5.57348	3.96026e-07	4.14311e-06	5.97883
1.18914	1.10052	5.57252	3.97562e-07	4.1534e-06	5.97506
1.15428	1.18812	5.5725	3.976e-07	4.1534e-06	5.97497
0.386502	0.0859533	5.56952	4.02393e-07	4.20035e-06	5.9633
1.12335	0.928321	5.56912	4.03042e-07	4.204e-06	5.96174
0.996963	0.660783	5.56725	4.06085e-07	4.23261e-06	5.95441
1.13579	1.0808	5.5664	4.07482e-07	4.24403e-06	5.95107
0.842397	0.899925	5.55912	4.19589e-07	4.36689e-06	5.92257
0.947885	0.501281	5.55843	4.20762e-07	4.37587e-06	5.91985
1.83255	1.59376	5.55409	4.28166e-07	4.44729e-06	5.90288
1.4917	1.36875	5.55404	4.28262e-07	4.44729e-06	5.90266
1.12808	0.570452	5.54962	4.35937e-07	4.52365e-06	5.88537
1.28241	1.22038	5.54596	4.42404e-07	4.58738e-06	5.87104
2.12161	1.88658	5.54521	4.43737e-07	4.5978e-06	5.86811
1.88621	0.981884	5.54421	4.45522e-07	4.6129e-06	5.86421
0.807187	0.696287	5.54285	4.47958e-07	4.63472e-06	5.8589
1.9629	1.14017	5.5419	4.49677e-07	4.64908e-06	5.85517
1.24243	1.33278	5.54154	4.50317e-07	4.65228e-06	5.85379
1.18592	0.913697	5.53949	4.54044e-07	4.68734e-06	5.84577
3.17101	2.51536	5.53914	4.54687e-07	4.69054e-06	5.84439
1.18413	1.2403	5.53872	4.5545e-07	4.69497e-06	5.84276
3.19848	2.33761	5.53698	4.58657e-07	4.72457e-06	5.83593
1.0283	0.853937	5.53466	4.62945e-07	4.76525e-06	5.82687
1.20953	1.15775	5.53431	4.6359e-07	4.76841e-06	5.82552
1.45426	1.56249	5.53168	4.68517e-07	4.81556e-06	5.81523
0.918396	0.576176	5.53052	4.70715e-07	4.83325e-06	5.81067
1.93555	1.87731	5.53041	4.70925e-07	4.83325e-06	5.81024
1.26177	1.00577	5.52706	4.77295e-07	4.89506e-06	5.79717
0.571086	0.279388	5.52523	4.80807e-07	4.92748e-06	5.79003
1.02362	1.18963	5.52433	4.82546e-07	4.94171e-06	5.78652
1.14651	0.777336	5.52392	4.83354e-07	4.94561e-06	5.78489
2.42324	2.40441	5.52378	4.8363e-07	4.94561e-06	5.78434
1.14357	1.03813	5.52033	4.90367e-07	5.01086e-06	5.77088
1.28954	1.32479	5.51915	4.92693e-07	5.03098e-06	5.76627
1.36813	1.08929	5.51803	4.9491e-07	5.04995e-06	5.7619
1.66089	1.26074	5.51656	4.97844e-07	5.0762e-06	5.75615
1.32764	1.37737	5.51556	4.99833e-07	5.09279e-06	5.75227
2.80645	1.60561	5.51438	5.02202e-07	5.11324e-06	5.74767
1.22826	1.1932	5.51094	5.09191e-07	5.18064e-06	5.73423
1.16945	0.755784	5.50732	5.16629e-07	5.25252e-06	5.72012
1.09311	1.14407	5.5068	5.17722e-07	5.25983e-06	5.71806
1.39556	1.10476	5.50568	5.2004e-07	5.27957e-06	5.71371
1.49159	1.18216	5.50325	5.25143e-07	5.32754e-06	5.70421
0.814668	0.536497	5.49955	5.32971e-07	5.40305e-06	5.68982
1.41924	1.5	5.49926	5.33597e-07	5.40551e-06	5.68868
0.927145	0.537693	5.49868	5.34838e-07	5.41418e-06	5.68642
0.5621	0.210203	5.49554	5.41625e-07	5.47862e-06	5.67415
1.11171	0.817289	5.49537	5.41983e-07	5.47862e-06	5.67351
1.25128	0.926915	5.49235	5.48575e-07	5.54128e-06	5.66175
0.885071	0.680046	5.4903	5.5311e-07	5.58308e-06	5.65374
1.27159	0.693431	5.48947	5.5494e-07	5.59754e-06	5.65053
1.80541	1.94739	5.48886	5.56305e-07	5.60728e-06	5.64814
0.86864	0.530421	5.48816	5.57871e-07	5.61904e-06	5.6454
1.26939	0.933593	5.48772	5.58851e-07	5.62489e-06	5.6437
1.53742	1.46769	5.48631	5.62012e-07	5.65266e-06	5.63821
1.47379	1.25287	5.48568	5.63429e-07	5.66286e-06	5.63576
0.906207	0.853844	5.48537	5.6414e-07	5.66596e-06	5.63453
0.666142	0.206045	5.48489	5.65216e-07	5.67272e-06	5.63268
0.889051	0.681897	5.48313	5.69227e-07	5.7089e-06	5.6258
0.857748	0.431559	5.48067	5.74858e-07	5.76127e-06	5.61623
2.21174	2.31412	5.47865	5.79522e-07	5.80388e-06	5.60837
0.956619	0.511079	5.478	5.81014e-07	5.81469e-06	5.60587
2.6428	2.39204	5.47708	5.83157e-07	5.83199e-06	5.60229
0.81021	0.452343	5.47676	5.83919e-07	5.83545e-06	5.60102
1.10011	1.07615	5.4742	5.89922e-07	5.89126e-06	5.59107
0.620853	0.351174	5.47339	5.91852e-07	5.90634e-06	5.58789
1.02744	1.1191	5.47273	5.93412e-07	5.91772e-06	5.58533
1.3635	1.27911	5.47186	5.95475e-07	5.93408e-06	5.58196
0.856482	0.409959	5.47018	5.99494e-07	5.96991e-06	5.57541
1.33224	1.24807	5.46939	6.0138e-07	5.98052e-06	5.57236
1.18954	1.1171	5.46938	6.0141e-07	5.98052e-06	5.57231
0.761279	0.550449	5.46523	6.1148e-07	6.07363e-06	5.55616
1.64438	1.32467	5.46514	6.11703e-07	6.07363e-06	5.55581
1.08768	1.28041	5.46499	6.12067e-07	6.07363e-06	5.55523
1.13625	0.910282	5.46444	6.13406e-07	6.08262e-06	5.5531
1.37144	1.21336	5.46418	6.14041e-07	6.08462e-06	5.5521
1.52057	1.70673	5.46362	6.15426e-07	6.09406e-06	5.54991
1.72146	1.55427	5.46318	6.16506e-07	6.10046e-06	5.5482
1.25	1.18181	5.46283	6.17377e-07	6.10258e-06	5.54683
0.843573	0.59427	5.46274	6.17587e-07	6.10258e-06	5.5465
1.13109	1.04058	5.46089	6.22183e-07	6.14026e-06	5.53929
1.24107	1.18609	5.46085	6.22274e-07	6.14026e-06	5.53914
1.13265	1.16116	5.4587	6.27662e-07	6.18909e-06	5.53076
1.75271	1.66055	5.45702	6.3188e-07	6.22632e-06	5.52425
1.17401	0.833756	5.4564	6.33445e-07	6.23737e-06	5.52184
1.42263	1.2947	5.45602	6.3442e-07	6.2426e-06	5.52035
1.49871	1.35954	5.4557	6.3523e-07	6.24621e-06	5.51911
1.33581	1.10496	5.4543	6.38792e-07	6.27685e-06	5.51367
0.754374	0.456861	5.45303	6.42043e-07	6.30386e-06	5.50873
0.969776	0.87774	5.45287	6.42437e-07	6.30386e-06	5.50813
1.08575	1.06213	5.45064	6.482e-07	6.35598e-06	5.49945
0.818201	0.337885	5.44305	6.68155e-07	6.54447e-06	5.46997
1.0751	0.753259	5.44297	6.68353e-07	6.54447e-06	5.46968
1.59014	0.995646	5.44029	6.75553e-07	6.61037e-06	5.45926
1.20312	1.19909	5.43918	6.78557e-07	6.63515e-06	5.45495
1.07254	0.94686	5.43821	6.81171e-07	6.65608e-06	5.45121
1.09357	0.775423	5.43784	6.8218e-07	6.66131e-06	5.44977
0.68599	0.472851	5.43717	6.84011e-07	6.67456e-06	5.44716
0.868994	0.647696	5.43649	6.85871e-07	6.68254e-06	5.44452
0.876592	0.555137	5.43635	6.86263e-07	6.68254e-06	5.44397
1.02781	0.920331	5.43616	6.86771e-07	6.68254e-06	5.44325
1.3367	0.909085	5.43595	6.87358e-07	6.68254e-06	5.44242
1.31935	1.28173	5.4359	6.87478e-07	6.68254e-06	5.44225
2.38679	2.61786	5.43583	6.87678e-07	6.68254e-06	5.44197
0.905371	0.875456	5.43345	6.94257e-07	6.74182e-06	5.43271
0.666918	0.366348	5.43029	7.03052e-07	6.82251e-06	5.42047
0.237231	0.0593927	5.42986	7.04254e-07	6.82947e-06	5.41881
2.02286	2.36877	5.42862	7.07759e-07	6.85873e-06	5.41398
0.948107	0.959884	5.42707	7.12145e-07	6.89649e-06	5.40798
1.54596	1.60951	5.4264	7.14058e-07	6.91025e-06	5.40537
0.967583	0.684791	5.42517	7.17549e-07	6.93926e-06	5.40063
1.52415	1.32609	5.42404	7.20798e-07	6.9659e-06	5.39624
1.50939	1.37712	5.4227	7.24663e-07	6.99844e-06	5.39104
3.0936	3.21533	5.41871	7.3627e-07	7.10566e-06	5.37559
1.44816	1.19733	5.41826	7.37592e-07	7.11354e-06	5.37385
2.20137	2.18897	5.41502	7.47179e-07	7.20107e-06	5.36129
1.46399	1.95623	5.41371	7.51092e-07	7.23382e-06	5.35622
1.67383	1.03961	5.41328	7.5239e-07	7.24137e-06	5.35454
1.16969	0.818885	5.41304	7.53121e-07	7.24345e-06	5.35359
0.644637	0.326664	5.41235	7.55189e-07	7.25838e-06	5.35093
1.24152	1.28509	5.40715	7.70993e-07	7.40522e-06	5.3308
1.57514	1.42711	5.40625	7.73769e-07	7.42681e-06	5.3273
0.465725	0.254592	5.40288	7.84217e-07	7.52196e-06	5.31427
1.13659	1.07534	5.40246	7.85522e-07	7.52935e-06	5.31265
2.08546	2.22952	5.39817	7.99055e-07	7.65385e-06	5.29605
1.32919	1.38138	5.39477	8.09955e-07	7.75298e-06	5.28288
1.93882	1.62499	5.3945	8.10829e-07	7.75607e-06	5.28183
0.967977	0.709583	5.39348	8.14111e-07	7.78217e-06	5.27791
0.945967	0.808507	5.39326	8.14829e-07	7.78375e-06	5.27705
0.703117	0.467503	5.39305	8.15511e-07	7.78498e-06	5.27624
0.96964	0.72193	5.39218	8.1834e-07	7.80669e-06	5.27287
0.585708	0.376519	5.39085	8.22665e-07	7.84263e-06	5.26775
1.3331	1.63972	5.38944	8.27296e-07	7.88144e-06	5.26229
0.424158	0.204948	5.38748	8.33792e-07	7.93794e-06	5.25469
1.35142	1.24336	5.38702	8.35301e-07	7.94694e-06	5.25293
1.39098	1.02776	5.38664	8.36563e-07	7.95357e-06	5.25147
1.16903	0.867856	5.38497	8.42153e-07	8.00131e-06	5.245
1.05832	0.734152	5.38433	8.44302e-07	8.01631e-06	5.24252
0.624481	0.357865	5.37976	8.5979e-07	8.15786e-06	5.22485
1.05171	0.60155	5.37627	8.71778e-07	8.26603e-06	5.2114
0.965596	0.909499	5.37443	8.78166e-07	8.32099e-06	5.20431
0.600383	0.275595	5.3737	8.80734e-07	8.33971e-06	5.20147
0.935371	0.647323	5.3735	8.81432e-07	8.3407e-06	5.2007
1.05298	0.926934	5.37331	8.82099e-07	8.34141e-06	5.19996
0.979233	0.633257	5.37229	8.85673e-07	8.36958e-06	5.19603
1.92635	2.06889	5.37177	8.87519e-07	8.3814e-06	5.19401
1.17342	1.05056	5.37097	8.90331e-07	8.39902e-06	5.19094
0.739929	0.506663	5.3709	8.90579e-07	8.39902e-06	5.19067
0.832715	0.59466	5.36979	8.94509e-07	8.43043e-06	5.18639
1.54659	1.64753	5.36812	9.00496e-07	8.48118e-06	5.17991
1.23356	1.17327	5.36681	9.05161e-07	8.51941e-06	5.17489
0.963903	0.687079	5.36542	9.10183e-07	8.56095e-06	5.16951
0.85392	0.350306	5.36283	9.19613e-07	8.64387e-06	5.1595
1.30164	1.00997	5.3618	9.23374e-07	8.67343e-06	5.15553
1.45245	1.47309	5.36123	9.25448e-07	8.687e-06	5.15335
1.20229	0.714192	5.36107	9.26053e-07	8.687e-06	5.15272
1.13469	1.25194	5.35746	9.39417e-07	8.80141e-06	5.1388
2.46084	2.39668	5.35744	9.395e-07	8.80141e-06	5.13871
1.23181	0.912658	5.35682	9.41798e-07	8.81705e-06	5.13634
1.12549	1.02589	5.3562	9.44113e-07	8.83285e-06	5.13395
1.38069	0.916252	5.35324	9.55298e-07	8.93156e-06	5.12251
0.974594	0.972781	5.35265	9.57522e-07	8.94067e-06	5.12025
1.37676	1.1012	5.35264	9.57543e-07	8.94067e-06	5.12023
1.10267	1.09481	5.35221	9.59196e-07	8.94801e-06	5.11855
1.3767	0.658241	5.3521	9.59601e-07	8.94801e-06	5.11814
1.02551	0.772883	5.34966	9.6893e-07	9.02902e-06	5.10875
1.04595	0.872402	5.34945	9.69753e-07	9.0307e-06	5.10792
1.58743	1.42374	5.34757	9.7702e-07	9.09236e-06	5.10067
1.21376	1.37158	5.34714	9.78687e-07	9.10185e-06	5.09901
0.91168	0.664644	5.34688	9.79695e-07	9.10521e-06	5.09801
0.696511	0.4676	5.3461	9.82725e-07	9.12735e-06	5.09501
1.56433	1.36793	5.34517	9.86367e-07	9.15513e-06	5.09142
0.622847	0.409586	5.34454	9.88813e-07	9.17177e-06	5.08901
0.142739	0.0210334	5.3442	9.90142e-07	9.17806e-06	5.08771
1.70169	1.79772	5.34341	9.93265e-07	9.20094e-06	5.08465
1.40451	1.19154	5.34255	9.96644e-07	9.22617e-06	5.08135
1.28404	0.962918	5.34218	9.98118e-07	9.23374e-06	5.07992
0.767523	0.281064	5.34137	1.00132e-06	9.25321e-06	5.0768
1.25266	0.997364	5.34119	1.00206e-06	9.25321e-06	5.07609
0.837612	1.03163	5.34115	1.0022e-06	9.25321e-06	5.07595
1.89916	1.48553	5.34015	1.0062e-06	9.28408e-06	5.07208
1.33824	0.986075	5.33717	1.01815e-06	9.38822e-06	5.06061
1.10791	1.13194	5.3348	1.02774e-06	9.46862e-06	5.05151
1.18689	0.912425	5.33459	1.02863e-06	9.46862e-06	5.05067
0.890308	0.692396	5.33441	1.02933e-06	9.46862e-06	5.05
1.47307	1.36446	5.33436	1.02956e-06	9.46862e-06	5.04979
1.19867	1.09174	5.32925	1.05062e-06	9.65596e-06	5.03012
1.3226	1.22961	5.32901	1.05158e-06	9.6585e-06	5.02923
0.975713	0.901211	5.32818	1.05508e-06	9.68429e-06	5.02601
1.21225	1.03028	5.3263	1.06295e-06	9.7502e-06	5.01879
1.15574	1.25709	5.32064	1.08704e-06	9.96461e-06	4.99703
1.20386	0.821355	5.3204	1.08809e-06	9.96776e-06	4.99609
3.97944	4.06276	5.31905	1.09389e-06	1.00144e-05	4.99092
0.747511	0.324744	5.31732	1.10141e-06	1.0073e-05	4.98427
0.658542	0.411968	5.31725	1.10172e-06	1.0073e-05	4.984
1.0256	0.90103	5.31495	1.11182e-06	1.01587e-05	4.97514
1.55571	1.67598	5.31434	1.1145e-06	1.01766e-05	4.97279
1.12112	1.05085	5.31343	1.11853e-06	1.02067e-05	4.9693
1.50371	1.16538	5.30971	1.13509e-06	1.03511e-05	4.95502
0.896474	0.606871	5.30907	1.13795e-06	1.03705e-05	4.95258
1.05778	1.1282	5.30579	1.15285e-06	1.04961e-05	4.93994
0.957914	0.77513	5.3057	1.15322e-06	1.04961e-05	4.93963
0.957347	0.627134	5.30286	1.16627e-06	1.0608e-05	4.9287
1.01177	1.07307	5.30264	1.16727e-06	1.06103e-05	4.92787
2.86906	2.41624	5.30225	1.16907e-06	1.06198e-05	4.92637
1.26882	1.00976	5.30109	1.17444e-06	1.06617e-05	4.92193
2.21976	2.28975	5.30082	1.1757e-06	1.06662e-05	4.92089
1.55264	1.26047	5.2986	1.1861e-06	1.07536e-05	4.91234
1.13851	1.13328	5.29755	1.19102e-06	1.07913e-05	4.90832
1.0623	1.01558	5.29534	1.20146e-06	1.08788e-05	4.89985
0.864644	0.62901	5.29305	1.21239e-06	1.09707e-05	4.89105
1.22878	0.921359	5.29239	1.21556e-06	1.09924e-05	4.88851
1.42446	1.33912	5.29121	1.22121e-06	1.10364e-05	4.88402
1.02466	0.714634	5.28673	1.24303e-06	1.12264e-05	4.86682
1.45966	1.29113	5.28504	1.25134e-06	1.12941e-05	4.86035
0.953765	0.662274	5.28482	1.25245e-06	1.1297e-05	4.85949
1.13083	1.0118	5.28314	1.26076e-06	1.13646e-05	4.85307
1.08621	1.06941	5.28203	1.26633e-06	1.14075e-05	4.84879
1.20187	1.20945	5.28185	1.2672e-06	1.14081e-05	4.84812
1.68746	1.78339	5.28165	1.26822e-06	1.14099e-05	4.84734
1.06151	0.495511	5.28115	1.2707e-06	1.14249e-05	4.84545
0.86364	0.580547	5.2802	1.27551e-06	1.14609e-05	4.84178
2.70763	2.14576	5.27469	1.30356e-06	1.17054e-05	4.82067
1.56353	1.4546	5.27331	1.31067e-06	1.17618e-05	4.81538
1.34947	1.20768	5.27278	1.31338e-06	1.17786e-05	4.81338
1.68679	0.376523	5.26809	1.33791e-06	1.19909e-05	4.79542
1.45223	1.47417	5.26785	1.3392e-06	1.19948e-05	4.79448
3.32182	3.38056	5.2656	1.35111e-06	1.20938e-05	4.78589
1.10933	0.773077	5.2654	1.35219e-06	1.20958e-05	4.78511
0.989116	0.984631	5.26307	1.36467e-06	1.21957e-05	4.77619
0.975402	0.717179	5.26299	1.3651e-06	1.21957e-05	4.77589
1.14647	1.35091	5.26176	1.37172e-06	1.22471e-05	4.77119
1.28668	0.782313	5.25949	1.38406e-06	1.23495e-05	4.7625
1.46834	1.21946	5.25872	1.38825e-06	1.2379e-05	4.75957
1.41828	1.2622	5.25817	1.39126e-06	1.2398e-05	4.75747
1.56716	1.67669	5.25682	1.39868e-06	1.24563e-05	4.7523
0.839633	0.702262	5.24836	1.44609e-06	1.28703e-05	4.71995
1.61089	1.35276	5.24797	1.44833e-06	1.28821e-05	4.71845
4.74939	3.62691	5.24756	1.45063e-06	1.28944e-05	4.71691
1.10276	1.26969	5.245	1.46533e-06	1.30168e-05	4.70713
0.718337	0.514364	5.2447	1.46709e-06	1.30242e-05	4.70596
1.14534	0.7461	5.24443	1.46868e-06	1.30301e-05	4.70491
1.15389	1.02983	5.24242	1.48033e-06	1.31252e-05	4.69724
1.11158	1.0011	5.24175	1.48425e-06	1.31492e-05	4.69467
0.421378	0.127415	5.24163	1.48491e-06	1.31492e-05	4.69425
0.724613	0.548142	5.24009	1.49396e-06	1.32211e-05	4.68835
1.01799	0.885689	5.23908	1.49989e-06	1.32652e-05	4.6845
0.604356	0.404831	5.23755	1.50895e-06	1.3337e-05	4.67866
1.09368	0.903437	5.23699	1.51228e-06	1.3358e-05	4.67652
1.08241	1.0318	5.23681	1.51333e-06	1.33589e-05	4.67585
1.05672	1.08984	5.23656	1.51483e-06	1.33637e-05	4.67489
1.44578	1.02859	5.23438	1.52789e-06	1.34705e-05	4.66656
1.83374	1.48756	5.23098	1.54847e-06	1.36434e-05	4.65357
1.77504	1.95744	5.23021	1.55314e-06	1.3676e-05	4.65065
1.14967	0.941692	5.22989	1.55513e-06	1.36849e-05	4.64941
1.32148	1.1607	5.22947	1.5577e-06	1.3699e-05	4.64781
1.42652	1.06991	5.22628	1.57739e-06	1.38635e-05	4.63562
1.17568	0.746568	5.22209	1.60356e-06	1.40847e-05	4.61966
1.13285	0.967835	5.21842	1.62686e-06	1.42804e-05	4.60566
0.88568	0.583809	5.21707	1.63551e-06	1.43474e-05	4.60052
1.58734	1.46205	5.21649	1.63921e-06	1.43709e-05	4.59832
0.9103	0.628348	5.21512	1.64807e-06	1.44396e-05	4.59309
0.926069	0.547468	5.21484	1.64988e-06	1.44464e-05	4.59203
1.5894	1.28068	5.2133	1.65992e-06	1.45254e-05	4.58614
1.63106	1.49341	5.21167	1.67058e-06	1.46095e-05	4.57994
0.541989	0.247612	5.20826	1.69308e-06	1.47971e-05	4.56696
1.15006	1.04283	5.20765	1.69713e-06	1.48233e-05	4.56464
0.858629	0.614463	5.20732	1.69933e-06	1.48327e-05	4.56338
1.6705	2.09144	5.20717	1.70032e-06	1.48327e-05	4.56282
1.239	1.15784	5.20672	1.70333e-06	1.48498e-05	4.5611
1.93984	1.4441	5.20562	1.7107e-06	1.49048e-05	4.55692
1.55099	1.29666	5.2053	1.71287e-06	1.49144e-05	4.55569
1.2532	0.654549	5.20501	1.71482e-06	1.49222e-05	4.55458
0.810581	0.697633	5.20406	1.72122e-06	1.49687e-05	4.55097
1.3367	1.03594	5.20383	1.72281e-06	1.49732e-05	4.55007
1.35938	1.15367	5.20313	1.72754e-06	1.50051e-05	4.54741
1.35139	1.03192	5.20244	1.7322e-06	1.50362e-05	4.5448
1.28137	0.814883	5.20158	1.73803e-06	1.50776e-05	4.54154
0.759803	0.445208	5.20116	1.74091e-06	1.50933e-05	4.53993
0.787735	0.429423	5.19986	1.74981e-06	1.51611e-05	4.53499
1.06612	0.684988	5.19856	1.75881e-06	1.52296e-05	4.53001
0.869813	0.834134	5.19829	1.76066e-06	1.52363e-05	4.52899
1.10707	0.978893	5.19746	1.7664e-06	1.52715e-05	4.52584
1.49223	0.722424	5.19739	1.7669e-06	1.52715e-05	4.52556
0.621677	0.385597	5.19688	1.77042e-06	1.52926e-05	4.52363
1.1974	0.48475	5.1965	1.77307e-06	1.53061e-05	4.52218
1.06623	0.857522	5.19513	1.7826e-06	1.53788e-05	4.51698
1.00062	0.840615	5.19461	1.78623e-06	1.54008e-05	4.51501
1.02255	0.831795	5.19243	1.80155e-06	1.55233e-05	4.50673
1.12152	1.25519	5.19194	1.80505e-06	1.55439e-05	4.50485
1.04501	0.901933	5.18814	1.83213e-06	1.57676e-05	4.4904
1.1203	0.817485	5.18739	1.83752e-06	1.58042e-05	4.48755
1.11972	1.17464	5.18583	1.84877e-06	1.58849e-05	4.48163
2.67688	2.08439	5.18578	1.84916e-06	1.58849e-05	4.48143
1.01116	0.75916	5.18472	1.85688e-06	1.59415e-05	4.47739
0.642703	0.393561	5.18403	1.86192e-06	1.59751e-05	4.47476
1.41038	1.36854	5.18381	1.86352e-06	1.5979e-05	4.47393
1.39866	1.11389	5.18344	1.8662e-06	1.59923e-05	4.47253
1.46282	1.79384	5.18163	1.87948e-06	1.60963e-05	4.46566
1.07823	0.967844	5.17975	1.89336e-06	1.62021e-05	4.45852
0.928369	0.520915	5.17956	1.89476e-06	1.62021e-05	4.45781
0.995326	0.569658	5.17949	1.89529e-06	1.62021e-05	4.45753
1.60621	1.92479	5.17655	1.91727e-06	1.638e-05	4.44635
0.911523	0.538851	5.17626	1.91948e-06	1.6389e-05	4.44524
1.11845	1.20449	5.1727	1.94635e-06	1.66083e-05	4.43175
2.03849	1.02342	5.17206	1.95128e-06	1.66402e-05	4.4293
0.727908	0.484961	5.17098	1.95956e-06	1.67008e-05	4.4252
1.3152	1.46023	5.1703	1.9648e-06	1.67353e-05	4.42261
1.03454	0.867516	5.16906	1.97429e-06	1.6806e-05	4.41793
1.14198	0.625708	5.16722	1.98859e-06	1.69104e-05	4.41094
1.28646	1.27689	5.16717	1.98896e-06	1.69104e-05	4.41076
1.4586	1.18069	5.16595	1.99854e-06	1.69729e-05	4.4061
1.09129	1.10219	5.16592	1.99872e-06	1.69729e-05	4.40601
0.971101	0.993568	5.16489	2.0068e-06	1.70311e-05	4.4021
1.36331	1.29232	5.1644	2.01066e-06	1.70537e-05	4.40023
4.05777	3.59634	5.16283	2.02306e-06	1.71485e-05	4.39427
1.15581	1.45707	5.16203	2.02938e-06	1.71917e-05	4.39125
1.03738	0.803782	5.16135	2.03483e-06	1.72275e-05	4.38865
1.08627	0.985794	5.16105	2.03716e-06	1.72369e-05	4.38754
1.33038	1.46546	5.1592	2.052e-06	1.7352e-05	4.3805
1.36582	1.06467	5.15826	2.05957e-06	1.74055e-05	4.37693
1.64935	1.13471	5.15724	2.06778e-06	1.74645e-05	4.37307
1.2886	1.22382	5.15693	2.07032e-06	1.74754e-05	4.37189
0.988621	1.02289	5.15666	2.07249e-06	1.74832e-05	4.37087
1.37733	1.19262	5.1562	2.07619e-06	1.75039e-05	4.36914
0.924346	0.85872	5.15603	2.07757e-06	1.75051e-05	4.3685
0.966426	1.18034	5.15564	2.08073e-06	1.75213e-05	4.36702
1.51499	1.33628	5.1554	2.08272e-06	1.75275e-05	4.3661
2.97138	3.34577	5.15475	2.08802e-06	1.75615e-05	4.36363
0.960667	0.685801	5.15249	2.10655e-06	1.77069e-05	4.35507
0.631988	0.426178	5.152	2.11058e-06	1.77301e-05	4.35322
1.26593	1.28895	5.15174	2.11271e-06	1.77375e-05	4.35224
0.767292	0.670638	5.15154	2.11437e-06	1.77408e-05	4.35148
0.882349	0.665631	5.15125	2.11674e-06	1.77501e-05	4.35039
0.658139	0.416571	5.15047	2.12324e-06	1.7794e-05	4.34742
1.05198	0.845963	5.15022	2.12534e-06	1.7801e-05	4.34646
0.801645	0.4798	5.14989	2.12809e-06	1.78134e-05	4.34521
0.864152	0.709338	5.14873	2.1377e-06	1.78833e-05	4.34084
0.907147	0.816461	5.14833	2.14109e-06	1.79009e-05	4.3393
1.01724	1.02714	5.14312	2.18509e-06	1.8258e-05	4.31958
0.59829	0.384923	5.1417	2.19722e-06	1.83484e-05	4.31422
1.13177	0.984513	5.14108	2.20255e-06	1.83821e-05	4.31187
1.47089	1.33751	5.13946	2.2166e-06	1.84883e-05	4.3057
1.82888	1.3544	5.13898	2.22068e-06	1.85114e-05	4.30392
1.84727	0.656063	5.13864	2.22366e-06	1.85253e-05	4.30262
2.2154	1.97202	5.13836	2.22611e-06	1.85347e-05	4.30155
1.29987	1.40698	5.13726	2.23566e-06	1.86031e-05	4.29741
1.01472	0.886338	5.13646	2.2427e-06	1.86507e-05	4.29436
1.10998	1.01615	5.13195	2.28254e-06	1.89618e-05	4.27729
0.630283	0.483228	5.13192	2.2828e-06	1.89618e-05	4.27718
0.563005	0.274896	5.13122	2.28904e-06	1.90024e-05	4.27453
0.945667	0.710268	5.13015	2.29864e-06	1.90709e-05	4.27048
1.07733	1.03059	5.12991	2.30075e-06	1.90771e-05	4.26959
1.16873	0.867499	5.12942	2.30517e-06	1.91025e-05	4.26773
1.08414	0.936398	5.12784	2.3194e-06	1.92091e-05	4.26177
0.954617	0.873706	5.12524	2.34305e-06	1.93935e-05	4.25193
1.08236	0.898808	5.12442	2.35053e-06	1.94441e-05	4.24884
1.45765	1.28257	5.12328	2.36102e-06	1.95193e-05	4.24453
0.398855	0.22002	5.12214	2.37159e-06	1.95952e-05	4.2402
0.751278	0.658559	5.1218	2.37472e-06	1.96096e-05	4.23892
1.14782	0.804045	5.11721	2.41764e-06	1.99523e-05	4.22156
1.37345	1.08185	5.11522	2.43647e-06	2.00959e-05	4.21404
0.69733	0.593143	5.11481	2.4403e-06	2.01157e-05	4.21252
1.46797	1.29853	5.11456	2.44274e-06	2.0124e-05	4.21155
0.725291	0.51122	5.11283	2.45924e-06	2.02481e-05	4.20503
0.842207	0.596925	5.11234	2.46395e-06	2.0275e-05	4.20317
1.23318	1.30688	5.1119	2.46819e-06	2.0298e-05	4.20151
1.05431	0.796605	5.10864	2.49972e-06	2.05453e-05	4.18921
1.45728	0.818358	5.10797	2.50627e-06	2.05871e-05	4.18667
1.03099	0.529038	5.10763	2.50957e-06	2.06022e-05	4.1854
1.09999	0.605587	5.10518	2.53367e-06	2.07879e-05	4.17614
0.770375	0.551321	5.10008	2.58449e-06	2.11855e-05	4.1569
1.01427	1.05488	5.10001	2.58514e-06	2.11855e-05	4.15665
1.18729	1.18681	5.09928	2.59246e-06	2.12331e-05	4.15391
0.671141	0.454556	5.09861	2.59932e-06	2.12769e-05	4.15135
1.79417	1.11656	5.09843	2.60113e-06	2.12794e-05	4.15068
2.32066	1.71507	5.09653	2.62044e-06	2.14249e-05	4.14351
0.924593	0.744497	5.09594	2.62644e-06	2.14615e-05	4.1413
1.85899	1.71739	5.09578	2.62809e-06	2.14625e-05	4.14069
1.16644	0.849437	5.09324	2.65422e-06	2.16633e-05	4.1311
1.43915	1.17132	5.08884	2.69998e-06	2.2024e-05	4.11454
1.86247	1.81117	5.08834	2.70529e-06	2.20545e-05	4.11264
1.87105	1.72114	5.08742	2.71491e-06	2.21202e-05	4.1092
1.1247	1.07013	5.08718	2.71748e-06	2.21282e-05	4.10829
1.02394	1.11388	5.08658	2.72384e-06	2.21672e-05	4.10602
0.727349	0.303921	5.08594	2.73064e-06	2.22098e-05	4.1036
0.582671	0.319243	5.08296	2.76247e-06	2.24557e-05	4.09238
1.29229	0.85521	5.08272	2.765e-06	2.24632e-05	4.09149
1.62163	1.084	5.08247	2.76771e-06	2.24723e-05	4.09054
0.910852	0.66103	5.08112	2.7823e-06	2.25777e-05	4.08545
1.01333	0.314367	5.07905	2.80478e-06	2.2747e-05	4.07766
1.42082	1.1149	5.07872	2.80839e-06	2.27503e-05	4.07641
1.01081	0.610575	5.07871	2.80843e-06	2.27503e-05	4.0764
1.25967	0.883753	5.07834	2.81244e-06	2.27698e-05	4.07501
3.0577	2.7013	5.07779	2.81848e-06	2.28056e-05	4.07293
0.549726	0.262933	5.0756	2.8426e-06	2.29765e-05	4.06468
1.33417	1.21366	5.07557	2.84288e-06	2.29765e-05	4.06459
0.310764	0.0586176	5.07484	2.85102e-06	2.30291e-05	4.06182
1.03643	1.10841	5.07253	2.87674e-06	2.32235e-05	4.05312
1.39362	1.19808	5.07152	2.88806e-06	2.33016e-05	4.04931
0.864042	0.498824	5.07097	2.89424e-06	2.3338e-05	4.04724
1.23341	1.20227	5.06731	2.93557e-06	2.36577e-05	4.03351
1.17615	0.954149	5.06649	2.94498e-06	2.372e-05	4.03041
1.09417	0.710195	5.06509	2.96108e-06	2.38361e-05	4.02513
1.04483	0.899753	5.06492	2.963e-06	2.38378e-05	4.0245
1.10628	0.840289	5.06387	2.97513e-06	2.39217e-05	4.02055
1.28328	0.843932	5.06337	2.98086e-06	2.39541e-05	4.01868
1.57187	1.64297	5.06301	2.98498e-06	2.39736e-05	4.01735
1.01041	1.15751	5.06237	2.99247e-06	2.402e-05	4.01492
0.63215	0.318067	5.06214	2.99512e-06	2.40275e-05	4.01406
0.71939	0.452928	5.06066	3.01242e-06	2.41525e-05	4.00849
0.664523	0.4534	5.06029	3.01667e-06	2.41729e-05	4.00712
1.14089	0.790257	5.05981	3.02238e-06	2.42048e-05	4.00529
1.06121	1.07798	5.05931	3.02821e-06	2.42377e-05	4.00342
1.54607	1.29655	5.0563	3.06382e-06	2.45088e-05	3.9921
0.972962	0.738418	5.05371	3.09473e-06	2.4742e-05	3.98238
1.53565	1.15129	5.0524	3.11042e-06	2.48431e-05	3.97748
1.60165	1.85223	5.05236	3.1109e-06	2.48431e-05	3.97733
1.18723	1.08182	5.05176	3.11814e-06	2.48867e-05	3.97508
2.36325	1.91063	5.05136	3.12305e-06	2.49118e-05	3.97356
1.19972	0.935844	5.04645	3.183e-06	2.53756e-05	3.95515
1.00391	0.883767	5.04541	3.19588e-06	2.54639e-05	3.95124
2.11887	2.31357	5.04439	3.20854e-06	2.55503e-05	3.94741
0.883035	0.551288	5.04363	3.21801e-06	2.56112e-05	3.94456
0.656728	0.286482	5.04298	3.22613e-06	2.56614e-05	3.94211
0.71711	0.435502	5.04158	3.24365e-06	2.57861e-05	3.93687
0.997802	1.01246	5.041	3.25095e-06	2.58295e-05	3.9347
1.445	1.477	5.03959	3.26885e-06	2.59571e-05	3.92938
1.05179	1.25777	5.03903	3.27595e-06	2.59988e-05	3.92728
2.25029	1.90188	5.03618	3.31229e-06	2.62636e-05	3.9166
1.41945	1.31931	5.03612	3.31305e-06	2.62636e-05	3.91638
0.916566	0.789818	5.03588	3.31616e-06	2.62734e-05	3.91547
0.986565	1.05097	5.03553	3.32067e-06	2.62944e-05	3.91415
1.02645	0.56509	5.03451	3.33377e-06	2.63833e-05	3.91034
0.631844	0.421513	5.03407	3.33943e-06	2.64043e-05	3.9087
0.609701	0.340316	5.03401	3.34017e-06	2.64043e-05	3.90848
1.29586	1.16641	5.03342	3.34791e-06	2.64506e-05	3.90624
1.39354	1.57355	5.03205	3.36562e-06	2.65755e-05	3.90114
1.0908	1.09986	5.03117	3.37711e-06	2.66513e-05	3.89783
1.12435	1.05054	5.02914	3.40376e-06	2.68466e-05	3.89023
1.00585	1.16474	5.0285	3.41223e-06	2.68983e-05	3.88782
1.20753	1.18616	5.02548	3.45228e-06	2.71988e-05	3.87652
1.29224	0.928383	5.02519	3.4562e-06	2.72145e-05	3.87542
0.857754	0.550085	5.02475	3.4621e-06	2.72456e-05	3.87377
1.07358	0.83794	5.02422	3.46918e-06	2.72861e-05	3.8718
0.903095	0.883144	5.02386	3.47405e-06	2.73085e-05	3.87044
0.660635	0.537648	5.02372	3.4759e-06	2.73085e-05	3.86992
1.06975	1.10526	5.02176	3.50234e-06	2.75008e-05	3.86259
0.932264	0.630779	5.02007	3.52542e-06	2.76666e-05	3.85623
1.2393	1.42896	5.01937	3.53489e-06	2.77255e-05	3.85363
1.14793	0.819819	5.01763	3.55884e-06	2.78977e-05	3.8471
1.98632	2.20118	5.01708	3.56638e-06	2.79413e-05	3.84505
1.43659	0.984642	5.01642	3.5755e-06	2.79971e-05	3.84258
0.977714	0.749126	5.01569	3.58556e-06	2.80603e-05	3.83986
0.595979	0.394134	5.01202	3.63684e-06	2.84321e-05	3.82611
1.36689	1.00178	5.01192	3.63822e-06	2.84321e-05	3.82575
0.835777	0.481481	5.01185	3.63913e-06	2.84321e-05	3.8255
1.01945	0.939621	5.01098	3.65146e-06	2.85126e-05	3.82223
0.634697	0.399542	5.00984	3.66751e-06	2.86221e-05	3.81798
0.882064	0.944123	5.00966	3.67008e-06	2.86262e-05	3.81731
0.874203	0.76866	5.00905	3.67878e-06	2.86782e-05	3.81501
1.4134	1.50841	5.00885	3.68157e-06	2.8684e-05	3.81428
0.708022	0.518397	5.00836	3.68866e-06	2.87234e-05	3.81242
1.43947	1.22799	5.00672	3.71211e-06	2.889e-05	3.80629
1.23532	0.783227	5.00614	3.72031e-06	2.89378e-05	3.80415
1.0107	1.02559	5.00567	3.72709e-06	2.89745e-05	3.80239
0.9175	0.859939	5.00472	3.74086e-06	2.90655e-05	3.79882
0.923024	0.616649	5.00407	3.75027e-06	2.91225e-05	3.79639
0.90936	0.790664	5.00283	3.76818e-06	2.92455e-05	3.79178
0.328878	0.0826349	5.00082	3.79758e-06	2.94574e-05	3.78426
1.51124	1.13964	4.99864	3.82972e-06	2.96904e-05	3.7761
0.957497	0.97838	4.9967	3.85855e-06	2.98974e-05	3.76884
1.157	0.916626	4.9958	3.87198e-06	2.99849e-05	3.76548
0.474037	0.180435	4.99473	3.888e-06	3.00925e-05	3.76148
0.982123	1.0859	4.99412	3.8971e-06	3.01463e-05	3.75922
1.14829	0.736707	4.9929	3.91543e-06	3.02715e-05	3.75468
1.03909	0.921028	4.99247	3.92202e-06	3.03057e-05	3.75306
1.25648	0.914065	4.99197	3.92954e-06	3.03472e-05	3.7512
1.17593	1.0293	4.98854	3.98184e-06	3.07342e-05	3.73841
0.94219	0.537152	4.98743	3.99898e-06	3.08386e-05	3.73425
0.98838	0.588051	4.98738	3.99974e-06	3.08386e-05	3.73407
0.991614	0.744344	4.98624	4.01737e-06	3.09575e-05	3.72981
2.6545	2.2477	4.98143	4.09258e-06	3.15145e-05	3.71187
1.78358	1.40069	4.98133	4.09413e-06	3.15145e-05	3.7115
0.621677	0.388266	4.98098	4.09973e-06	3.15404e-05	3.71018
0.474836	0.23981	4.98011	4.11354e-06	3.16222e-05	3.70692
0.687846	0.457404	4.98002	4.11486e-06	3.16222e-05	3.70661
1.17238	1.0568	4.97877	4.13476e-06	3.17577e-05	3.70195
1.26165	1.23956	4.97775	4.15102e-06	3.18562e-05	3.69815
1.12338	1.25678	4.97768	4.15211e-06	3.18562e-05	3.6979
0.705052	0.538238	4.97627	4.17482e-06	3.2013e-05	3.69262
1.89213	1.94886	4.97482	4.19813e-06	3.21742e-05	3.68723
0.72837	0.478516	4.97393	4.21266e-06	3.22566e-05	3.68389
0.539607	0.191134	4.97387	4.21357e-06	3.22566e-05	3.68368
0.706842	0.457992	4.97374	4.21575e-06	3.22566e-05	3.68318
0.947395	0.455581	4.97331	4.22273e-06	3.22924e-05	3.68158
1.37938	1.16718	4.97279	4.23111e-06	3.23389e-05	3.67966
1.18732	0.980919	4.97241	4.2374e-06	3.23694e-05	3.67822
1.20777	1.48948	4.9719	4.2457e-06	3.24152e-05	3.67633
0.821145	0.65795	4.97095	4.26121e-06	3.25022e-05	3.6728
0.648622	0.386651	4.97092	4.26172e-06	3.25022e-05	3.67269
1.31049	1.01089	4.96844	4.30271e-06	3.27971e-05	3.66343
1.51233	1.01045	4.96812	4.30789e-06	3.28188e-05	3.66226
1.28161	1.16194	4.96589	4.34509e-06	3.30843e-05	3.65395
1.02346	0.808709	4.96554	4.35091e-06	3.31107e-05	3.65265
0.787552	0.566478	4.96495	4.36079e-06	3.31653e-05	3.65046
1.31908	1.0132	4.96483	4.36281e-06	3.31653e-05	3.65001
0.694458	0.418058	4.96286	4.396e-06	3.33996e-05	3.64268
1.52259	0.701723	4.96103	4.42707e-06	3.36175e-05	3.63587
0.325	0.092283	4.96075	4.43182e-06	3.36355e-05	3.63483
1.1768	0.971116	4.95913	4.45956e-06	3.38277e-05	3.62879
0.940493	1.01221	4.9585	4.47049e-06	3.38924e-05	3.62643
0.407915	0.20873	4.95774	4.48352e-06	3.39729e-05	3.62361
0.863013	0.850572	4.95433	4.5427e-06	3.44027e-05	3.61093
0.994273	0.877805	4.95416	4.54569e-06	3.44069e-05	3.61029
0.41113	0.18464	4.95369	4.55399e-06	3.44512e-05	3.60853
0.84105	0.671681	4.95211	4.5817e-06	3.46422e-05	3.60266
0.609376	0.37456	4.95126	4.59665e-06	3.47365e-05	3.59951
0.906222	0.634404	4.95085	4.60392e-06	3.47728e-05	3.59798
0.822555	0.867218	4.95048	4.61048e-06	3.48037e-05	3.5966
1.18062	1.40384	4.94804	4.65386e-06	3.51123e-05	3.58755
1.17912	0.831529	4.94743	4.66482e-06	3.51575e-05	3.58527
0.620716	0.308727	4.94743	4.66484e-06	3.51575e-05	3.58527
0.719286	0.234012	4.94701	4.67244e-06	3.51959e-05	3.58369
1.19417	1.65821	4.94558	4.69815e-06	3.53706e-05	3.57839
1.10129	0.858801	4.94317	4.74189e-06	3.56808e-05	3.56942
1.02807	0.872382	4.94071	4.78682e-06	3.59996e-05	3.56031
0.790148	0.588085	4.9385	4.82774e-06	3.6288e-05	3.55208
0.803843	0.647673	4.93753	4.84568e-06	3.64034e-05	3.54849
0.965344	0.899918	4.93686	4.85816e-06	3.64777e-05	3.546
1.31792	1.30311	4.93605	4.87324e-06	3.65714e-05	3.543
0.740244	0.412904	4.9357	4.87981e-06	3.66012e-05	3.5417
0.63387	0.459012	4.93442	4.90394e-06	3.67626e-05	3.53693
0.614654	0.409494	4.93361	4.91911e-06	3.68567e-05	3.53394
1.87481	2.15339	4.93338	4.92347e-06	3.68644e-05	3.53309
1.21977	0.594125	4.93328	4.92538e-06	3.68644e-05	3.53271
1.73182	0.943625	4.93124	4.9641e-06	3.71344e-05	3.52514
1.13	1.01705	4.93078	4.97292e-06	3.71806e-05	3.52343
1.57814	1.18363	4.93052	4.97795e-06	3.7194e-05	3.52245
1.2596	1.03491	4.93041	4.98e-06	3.7194e-05	3.52205
0.705791	0.437765	4.92975	4.99256e-06	3.72681e-05	3.51961
0.642299	0.404847	4.92938	4.99973e-06	3.73018e-05	3.51823
0.847781	0.548024	4.92842	5.01814e-06	3.74193e-05	3.51467
1.41412	1.04583	4.92725	5.04075e-06	3.7568e-05	3.51033
1.88361	1.71726	4.9263	5.05917e-06	3.76853e-05	3.5068
1.36191	1.19136	4.92518	5.081e-06	3.78279e-05	3.50264
0.944853	0.674846	4.92441	5.09586e-06	3.79185e-05	3.49981
1.19757	1.09306	4.9236	5.11171e-06	3.80163e-05	3.49681
0.737333	0.530316	4.92332	5.1173e-06	3.80378e-05	3.49575
1.32726	1.23437	4.92292	5.12516e-06	3.80761e-05	3.49427
1.16086	1.14424	4.92238	5.13582e-06	3.81351e-05	3.49226
0.675832	0.395825	4.92149	5.1534e-06	3.82455e-05	3.48896
0.684926	0.656593	4.92076	5.16778e-06	3.8332e-05	3.48626
0.580202	0.406808	4.91799	5.22294e-06	3.87208e-05	3.476
0.702957	0.508579	4.91648	5.25326e-06	3.89219e-05	3.4704
1.10807	1.15783	4.91636	5.2556e-06	3.89219e-05	3.46997
1.23229	0.988715	4.91393	5.30486e-06	3.9266e-05	3.46095
1.02801	0.639053	4.91286	5.32677e-06	3.94074e-05	3.45697
1.25875	1.24648	4.91208	5.34262e-06	3.9504e-05	3.4541
1.09097	0.743504	4.9103	5.37912e-06	3.97337e-05	3.44752
0.691704	0.491688	4.91029	5.37934e-06	3.97337e-05	3.44748
1.06174	0.755096	4.90998	5.38568e-06	3.97596e-05	3.44634
2.25791	1.77217	4.9078	5.43089e-06	4.00724e-05	3.43826
0.682355	0.399074	4.90548	5.47948e-06	4.04097e-05	3.42965
0.606614	0.299538	4.90518	5.48573e-06	4.04346e-05	3.42855
1.51476	1.3277	4.90496	5.49035e-06	4.04475e-05	3.42773
0.815246	0.712622	4.90406	5.50937e-06	4.05664e-05	3.42439
0.822097	0.660275	4.90342	5.52274e-06	4.06436e-05	3.42205
0.761721	0.40177	4.90273	5.53738e-06	4.073e-05	3.41949
0.67157	0.483656	4.90086	5.57718e-06	4.09831e-05	3.41257
1.96876	2.36456	4.90084	5.57762e-06	4.09831e-05	3.41249
0.663998	0.366252	4.90062	5.58241e-06	4.09969e-05	3.41166
1.05581	1.20057	4.90035	5.588e-06	4.10166e-05	3.41069
1.00238	0.777499	4.89958	5.60468e-06	4.11176e-05	3.40781
0.898412	0.594289	4.89805	5.63761e-06	4.13376e-05	3.40215
0.941361	0.763419	4.8975	5.64935e-06	4.14021e-05	3.40014
0.505758	0.319066	4.89734	5.65294e-06	4.14068e-05	3.39953
0.910516	0.98375	4.89427	5.71968e-06	4.18739e-05	3.38818
1.04355	0.809013	4.8939	5.72773e-06	4.1911e-05	3.38682
0.488993	0.239161	4.89301	5.74723e-06	4.20318e-05	3.38354
1.60418	1.03326	4.89276	5.75286e-06	4.20512e-05	3.38259
1.00643	0.655234	4.89121	5.78707e-06	4.22792e-05	3.37686
1.14397	1.0471	4.88966	5.82136e-06	4.25077e-05	3.37115
0.621859	0.3832	4.88931	5.82915e-06	4.25425e-05	3.36986
0.5621	0.283208	4.88915	5.83268e-06	4.25462e-05	3.36928
0.561493	0.400655	4.88814	5.85528e-06	4.26889e-05	3.36554
0.996624	0.906593	4.88668	5.88806e-06	4.29057e-05	3.36014
1.03085	0.760209	4.88604	5.90256e-06	4.29891e-05	3.35777
1.24362	1.29489	4.88588	5.9061e-06	4.29926e-05	3.35719
1.53504	1.97657	4.88538	5.91742e-06	4.30528e-05	3.35534
1.09221	0.714555	4.88481	5.93023e-06	4.31236e-05	3.35325
0.872785	1.05895	4.88416	5.94514e-06	4.32097e-05	3.35082
1.22233	0.848653	4.88344	5.96155e-06	4.33067e-05	3.34816
2.18553	2.2731	4.88309	5.96936e-06	4.3341e-05	3.34689
1.87557	1.39779	4.88204	5.99353e-06	4.34856e-05	3.34299
1.86465	1.77331	4.88179	5.99924e-06	4.34856e-05	3.34207
0.670264	0.490921	4.88176	5.99997e-06	4.34856e-05	3.34195
0.447573	0.36669	4.88161	6.00333e-06	4.34856e-05	3.34141
0.912529	0.899054	4.88155	6.00473e-06	4.34856e-05	3.34118
0.866789	0.65617	4.87974	6.04632e-06	4.37245e-05	3.33451
0.913731	0.635001	4.87972	6.04683e-06	4.37245e-05	3.33443
0.967399	0.793337	4.87971	6.04703e-06	4.37245e-05	3.3344
1.59336	1.84418	4.8794	6.0543e-06	4.37545e-05	3.33324
0.823011	0.380792	4.87886	6.06661e-06	4.3821e-05	3.33128
1.08588	1.03988	4.87837	6.07797e-06	4.38805e-05	3.32947
0.988773	0.950032	4.8781	6.08442e-06	4.39046e-05	3.32844
0.916626	0.683825	4.876	6.1333e-06	4.42346e-05	3.32071
1.40008	0.893105	4.87291	6.20615e-06	4.47162e-05	3.3093
1.03267	0.763911	4.8729	6.20644e-06	4.47162e-05	3.30926
2.37874	2.37085	4.87203	6.22701e-06	4.48415e-05	3.30606
0.774604	0.471847	4.87161	6.23701e-06	4.48905e-05	3.30451
0.895388	0.628522	4.87129	6.24476e-06	4.49233e-05	3.30331
1.55665	1.42679	4.87094	6.25294e-06	4.49499e-05	3.30205
0.654154	0.407429	4.87086	6.25485e-06	4.49499e-05	3.30175
1.14299	1.1474	4.87002	6.27495e-06	4.50553e-05	3.29865
1.38463	1.36171	4.86998	6.27592e-06	4.50553e-05	3.2985
0.410772	0.181481	4.86969	6.28282e-06	4.50819e-05	3.29744
1.41457	1.65068	4.86935	6.29097e-06	4.51174e-05	3.29619
0.888926	0.750798	4.86902	6.29908e-06	4.51525e-05	3.29494
2.57289	2.20085	4.86726	6.34155e-06	4.54338e-05	3.28845
1.06619	1.18422	4.86499	6.39672e-06	4.58057e-05	3.28008
1.00783	1.04327	4.86431	6.41333e-06	4.59013e-05	3.27758
0.728638	0.525186	4.86325	6.43913e-06	4.60587e-05	3.2737
0.806541	0.64031	4.86302	6.44479e-06	4.60587e-05	3.27285
1.05384	1.03362	4.86301	6.44514e-06	4.60587e-05	3.2728
0.902391	0.912617	4.86247	6.45835e-06	4.61296e-05	3.27082
1.02173	0.809458	4.86188	6.47306e-06	4.62113e-05	3.26862
0.879046	0.538491	4.86149	6.48265e-06	4.62563e-05	3.26719
0.601359	0.415721	4.8608	6.49977e-06	4.63549e-05	3.26465
1.02742	0.609219	4.85824	6.56341e-06	4.6785e-05	3.25523
1.35634	0.742349	4.85786	6.57308e-06	4.68303e-05	3.25381
1.127	0.356115	4.85634	6.61113e-06	4.70776e-05	3.24823
0.884013	0.759388	4.85536	6.63586e-06	4.72297e-05	3.24463
0.900778	0.880998	4.85228	6.71438e-06	4.77644e-05	3.23327
0.99453	0.763349	4.85093	6.74902e-06	4.79866e-05	3.2283
1.06607	0.818053	4.85032	6.76471e-06	4.80738e-05	3.22605
0.700235	0.492366	4.84917	6.7943e-06	4.82495e-05	3.22184
0.662387	0.440538	4.84905	6.79742e-06	4.82495e-05	3.22139
0.783145	0.459577	4.84888	6.80192e-06	4.82495e-05	3.22076
1.0732	1.07357	4.84883	6.80315e-06	4.82495e-05	3.22058
0.854702	0.649684	4.84847	6.81254e-06	4.82918e-05	3.21925
0.877252	0.58265	4.84757	6.83577e-06	4.84219e-05	3.21596
0.953563	0.742863	4.8475	6.83778e-06	4.84219e-05	3.21568
0.68522	0.52072	4.84544	6.89149e-06	4.87778e-05	3.20812
1.17139	1.06403	4.8447	6.91112e-06	4.88921e-05	3.20537
0.831241	0.648591	4.84225	6.97572e-06	4.93243e-05	3.19639
0.899585	0.809157	4.84167	6.99135e-06	4.941e-05	3.19423
0.115333	0.022775	4.8412	7.00386e-06	4.9454e-05	3.1925
0.828811	0.627139	4.84107	7.00719e-06	4.9454e-05	3.19204
1.24276	1.18594	4.84093	7.01088e-06	4.9454e-05	3.19153
0.757318	0.523901	4.8409	7.01163e-06	4.9454e-05	3.19143
1.30414	0.849412	4.83953	7.04835e-06	4.96881e-05	3.18638
1.15186	0.77949	4.83921	7.05688e-06	4.97079e-05	3.18522
0.700923	0.426098	4.83914	7.05894e-06	4.97079e-05	3.18493
0.742359	0.474164	4.83903	7.06176e-06	4.97079e-05	3.18455
[truncated: 12,072 more rows]

## Sheet: Interferon_Alpha_Beta_Response
logFC	AveExpr	t	P.Value	adj.P.Val	B
-1.09304	0.325866	-5.0918	2.66908e-06	0.0375567	3.60285
-0.0721424	0.00359495	-4.58965	1.80426e-05	0.096864	2.13355
-0.105993	0.0107521	-4.55322	2.06518e-05	0.096864	2.02955
-0.92906	0.603321	-4.38661	3.80484e-05	0.131447	1.5589
0.208457	0.0209436	4.33	4.67086e-05	0.131447	1.40093
-1.0665	0.234735	-4.21308	7.10271e-05	0.148931	1.07807
-0.700193	0.155463	-4.18331	7.89524e-05	0.148931	0.9966
-0.337844	0.0990884	-4.16356	8.46738e-05	0.148931	0.94272
-0.785798	0.200674	-4.08349	0.000112237	0.16152	0.725728
0.304477	0.0780448	4.03423	0.00013329	0.16152	0.593387
-0.366954	0.131568	-4.02584	0.000137233	0.16152	0.570948
-0.249959	0.0471698	-4.02477	0.000137747	0.16152	0.568072
-0.111109	0.00943143	-3.94803	0.000179582	0.189657	0.363994
-0.498582	0.134235	-3.9336	0.0001887	0.189657	0.325897
-1.42777	0.147265	-3.91294	0.000202543	0.189856	0.271448
-0.536658	0.245477	-3.8845	0.000223197	0.189856	0.196775
-0.58837	0.130785	-3.87648	0.000229376	0.189856	0.175781
0.206398	0.031363	3.85858	0.000243763	0.190555	0.129011
-0.237231	0.0593927	-3.83949	0.000260054	0.19259	0.0792868
-1.40955	0.4571	-3.69499	0.000421896	0.290892	-0.292328
-0.53323	0.210203	-3.68635	0.000434137	0.290892	-0.314273
-0.624057	0.195195	-3.664	0.000467382	0.298934	-0.37088
0.118483	0.0129947	3.60851	0.00056072	0.322488	-0.510483
-0.89	0.860072	-3.6083	0.000561095	0.322488	-0.510996
-0.390207	0.149057	-3.60189	0.000572966	0.322488	-0.52704
-1.85665	1.06626	-3.57573	0.000623916	0.337659	-0.592313
0.211373	0.0399655	3.52626	0.000732228	0.367196	-0.714887
0.206398	0.0447289	3.52321	0.000739464	0.367196	-0.722414
-0.325	0.092283	-3.50778	0.000777078	0.367196	-0.760383
-0.344021	0.0859533	-3.50539	0.000783087	0.367196	-0.766276
-1.38601	0.58542	-3.47652	0.000858939	0.367196	-0.836997
-0.537808	0.141573	-3.47034	0.000876066	0.367196	-0.852095
0.16992	0.0191542	3.46363	0.000895036	0.367196	-0.868474
-1.81337	1.07117	-3.45919	0.000907772	0.367196	-0.879276
0.25	0.0122473	3.44733	0.000942702	0.367196	-0.908136
-0.554228	0.383098	-3.42487	0.00101233	0.367196	-0.962589
-0.29604	0.0586176	-3.41844	0.00103316	0.367196	-0.978145
-1.72041	0.744824	-3.41009	0.00106079	0.367196	-0.998303
-0.520857	0.262933	-3.40051	0.00109334	0.367196	-1.02138
0.146241	0.00705273	3.40046	0.00109353	0.367196	-1.02152
-0.233432	0.0173898	-3.38533	0.00114688	0.367196	-1.05788
0.146241	0.00870959	3.38047	0.00116452	0.367196	-1.06954
-1.53067	0.376523	-3.38032	0.00116508	0.367196	-1.0699
-0.151577	0.0376777	-3.37833	0.0011724	0.367196	-1.07468
-0.314155	0.0826349	-3.37781	0.00117432	0.367196	-1.07593
-0.128643	0.00641454	-3.35486	0.0012619	0.386003	-1.13081
0.146241	0.0093195	3.34646	0.00129545	0.387837	-1.15083
-0.163019	0.00956734	-3.32817	0.00137146	0.402038	-1.1943
-0.841108	1.66551	-3.31192	0.00144252	0.41424	-1.23281
-0.43331	0.247881	-3.28946	0.0015464	0.41727	-1.28579
-0.562383	0.206045	-3.2743	0.0016205	0.41727	-1.32143
-0.0906425	0.0043524	-3.27061	0.00163903	0.41727	-1.33008
-0.69997	0.210558	-3.27026	0.00164077	0.41727	-1.33089
0.281694	0.0770766	3.26856	0.00164937	0.41727	-1.33487
-0.0906425	0.00457466	-3.26401	0.00167264	0.41727	-1.34553
-0.0906425	0.00466302	-3.26328	0.00167638	0.41727	-1.34723
-0.0958322	0.00804324	-3.25357	0.0017272	0.41727	-1.36996
0.504418	0.0626529	3.25161	0.0017376	0.41727	-1.37453
0.372373	0.0598358	3.24902	0.00175144	0.41727	-1.38057
-0.356374	0.22002	-3.23614	0.00182195	0.41727	-1.41059
-0.0906425	0.00472562	-3.23311	0.00183891	0.41727	-1.41764
-0.080482	0.00377247	-3.22703	0.00187338	0.41727	-1.43176
-0.100803	0.0126756	-3.22682	0.00187461	0.41727	-1.43226
-0.0906425	0.0054	-3.21894	0.0019202	0.41727	-1.45053
-0.432355	0.23981	-3.20642	0.00199487	0.41727	-1.47953
-0.59416	0.219523	-3.20014	0.0020333	0.41727	-1.49403
-1.53813	0.981884	-3.19689	0.00205348	0.41727	-1.50153
0.310016	0.0844524	3.19452	0.00206828	0.41727	-1.50699
0.146241	0.0120237	3.19407	0.00207112	0.41727	-1.50803
0.469674	0.262788	3.19333	0.00207582	0.41727	-1.50975
-0.100803	0.0109187	-3.1735	0.00220429	0.436852	-1.55536
0.146241	0.0126287	3.16043	0.00229301	0.437354	-1.58532
0.338885	0.0740254	3.15809	0.00230925	0.437354	-1.59067
-0.509348	0.304013	-3.15458	0.00233378	0.437354	-1.59869
-0.080482	0.00469834	-3.15444	0.00233478	0.437354	-1.59902
-0.183062	0.0273285	-3.15055	0.00236223	0.437354	-1.60789
0.146241	0.0102528	3.13514	0.00247419	0.452135	-1.64302
-0.100803	0.00906248	-3.12963	0.00251543	0.453777	-1.65555
-0.080482	0.00525979	-3.11032	0.00266497	0.468903	-1.69933
-0.080482	0.00591367	-3.11017	0.00266618	0.468903	-1.69967
0.302904	0.17801	3.10442	0.00271226	0.468903	-1.71266
-0.080482	0.00517875	-3.10192	0.00273257	0.468903	-1.71831
0.145614	0.0214904	3.095	0.00278946	0.472897	-1.73392
-0.120304	0.0190021	-3.08634	0.00286227	0.476855	-1.75343
-0.0958322	0.0117512	-3.08419	0.00288058	0.476855	-1.75826
-0.495395	0.249541	-3.07909	0.00292454	0.477676	-1.76973
-0.196635	0.0620859	-3.07577	0.00295344	0.477676	-1.77718
-0.762786	0.538851	-3.06292	0.00306795	0.490558	-1.80596
-0.539842	0.318067	-3.05679	0.00312405	0.493843	-1.81968
0.13608	0.00976614	3.05044	0.00318316	0.493843	-1.83385
-0.489765	0.384729	-3.04925	0.0031943	0.493843	-1.8365
-0.080482	0.00551353	-3.04255	0.00325796	0.493843	-1.85142
-0.211243	0.0478222	-3.04193	0.00326397	0.493843	-1.85282
-0.133124	0.0191008	-3.02739	0.00340644	0.503443	-1.88511
-0.669026	0.431559	-3.02275	0.0034532	0.503443	-1.89541
-0.484773	0.351174	-3.02197	0.00346102	0.503443	-1.89712
0.146241	0.0121659	3.02104	0.00347054	0.503443	-1.8992
-0.11387	0.0210334	-3.01463	0.00353632	0.504776	-1.91339
0.592512	0.14069	3.01011	0.00358338	0.504776	-1.92337
-0.625352	0.625191	-3.00973	0.00358735	0.504776	-1.92421
0.080482	0.00756413	2.99576	0.00373675	0.506907	-1.95502
0.080482	0.00610006	2.99035	0.00379604	0.506907	-1.9669
-0.829271	0.595495	-2.98994	0.00380059	0.506907	-1.9678
-0.865477	1.3184	-2.98786	0.00382373	0.506907	-1.97239
-0.0906425	0.00815766	-2.98784	0.00382396	0.506907	-1.97243
-0.100609	0.022775	-2.98623	0.00384187	0.506907	-1.97596
-0.106326	0.0110949	-2.98509	0.00385467	0.506907	-1.97847
-0.79637	0.879752	-2.97961	0.0039165	0.509905	-1.99047
-0.591388	0.324744	-2.97463	0.00397356	0.509905	-2.00139
0.080482	0.00788003	2.97349	0.00398679	0.509905	-2.00389
-0.080482	0.00891064	-2.97042	0.00402242	0.509905	-2.0106
-0.951281	0.570867	-2.96583	0.00407628	0.511228	-2.02064
-0.0399668	0.00363572	-2.96336	0.00410552	0.511228	-2.02603
-0.227743	0.0524613	-2.95602	0.00419363	0.516269	-2.04203
-0.0688567	0.00997323	-2.95276	0.0042334	0.516269	-2.04915
0.080482	0.00771032	2.94833	0.00428785	0.516269	-2.05878
-0.36822	0.221801	-2.94513	0.00432766	0.516269	-2.06575
-1.46411	0.579566	-2.94444	0.00433625	0.516269	-2.06724
-0.290234	0.0829372	-2.93924	0.00440177	0.516269	-2.07854
-0.717399	0.573766	-2.93816	0.00441549	0.516269	-2.08088
-0.837845	0.529038	-2.93503	0.00445542	0.516269	-2.08766
0.080482	0.00589618	2.9305	0.00451385	0.516269	-2.09748
-0.0906425	0.00950878	-2.92831	0.00454241	0.516269	-2.10223
-0.729904	0.771732	-2.92589	0.0045741	0.516269	-2.10746
-0.735853	0.614419	-2.92496	0.00458628	0.516269	-2.10946
-0.219934	0.0350411	-2.92043	0.00464627	0.518591	-2.11925
0.253637	0.0379463	2.91765	0.00468357	0.518591	-2.12527
-0.769214	0.779565	-2.91231	0.0047558	0.518591	-2.13678
0.0952054	0.0127271	2.90517	0.00485385	0.518591	-2.15214
0.24481	0.0442052	2.90417	0.00486782	0.518591	-2.1543
0.48766	0.396223	2.89948	0.00493343	0.518591	-2.16437
0.146241	0.0184052	2.89698	0.00496884	0.518591	-2.16975
-0.444402	0.191134	-2.89653	0.00497523	0.518591	-2.17072
-0.652082	0.350306	-2.89576	0.00498606	0.518591	-2.17235
-0.587408	0.139778	-2.89199	0.00504004	0.518591	-2.18045
-0.080482	0.00894761	-2.89166	0.00504472	0.518591	-2.18115
-0.467813	0.319243	-2.88569	0.00513124	0.518591	-2.19393
-0.444056	0.315105	-2.88349	0.0051635	0.518591	-2.19864
-1.28453	1.43761	-2.88009	0.00521378	0.518591	-2.20593
-0.832808	1.33455	-2.87407	0.00530371	0.518591	-2.21878
-0.557292	0.439264	-2.87363	0.00531036	0.518591	-2.21972
-0.581109	0.303921	-2.87323	0.00531635	0.518591	-2.22057
-0.942763	0.356115	-2.87257	0.00532626	0.518591	-2.22196
-0.5906	0.482649	-2.87213	0.0053329	0.518591	-2.2229
-0.236826	0.101006	-2.87073	0.00535415	0.518591	-2.22589
-0.326173	0.127415	-2.86898	0.00538087	0.518591	-2.22963
0.146241	0.0256983	2.86258	0.00547938	0.524492	-2.24325
-0.805639	1.21051	-2.86006	0.00551856	0.524673	-2.2486
-0.923832	0.483728	-2.84801	0.00570983	0.537987	-2.27418
0.3816	0.208692	2.84457	0.00576546	0.537987	-2.28146
-1.03439	0.658241	-2.84351	0.00578277	0.537987	-2.28371
-0.609091	0.370727	-2.84175	0.00581153	0.537987	-2.28743
-0.296143	0.109394	-2.83694	0.00589078	0.539264	-2.29759
-0.583206	0.234012	-2.83627	0.00590197	0.539264	-2.29902
-0.100803	0.0166576	-2.82991	0.00600853	0.544348	-2.31244
0.146241	0.0125816	2.82835	0.00603498	0.544348	-2.31573
-0.110685	0.0176973	-2.82578	0.00607879	0.544806	-2.32116
-0.203935	0.0760304	-2.82104	0.00616014	0.548603	-2.33112
0.132629	0.0170703	2.81777	0.00621684	0.550171	-2.33799
-0.850475	1.8832	-2.80741	0.00639986	0.562828	-2.35973
0.267873	0.0986887	2.79857	0.00656002	0.573329	-2.37824
-0.365526	0.0548701	-2.78656	0.00678328	0.579074	-2.4033
-1.08512	1.46205	-2.78549	0.00680363	0.579074	-2.40554
-0.839506	0.700768	-2.78395	0.0068328	0.579074	-2.40874
-0.633523	0.780631	-2.78324	0.00684641	0.579074	-2.41023
-0.771158	0.815696	-2.78281	0.00685447	0.579074	-2.41111
-0.539659	0.22143	-2.78186	0.00687267	0.579074	-2.4131
0.443826	0.163185	2.77925	0.00692279	0.579825	-2.41853
-0.609616	0.253907	-2.77358	0.00703251	0.582317	-2.4303
-0.607283	0.451843	-2.77344	0.00703531	0.582317	-2.4306
0.146241	0.0149	2.7644	0.00721394	0.582504	-2.44935
0.220504	0.0387003	2.76243	0.00725336	0.582504	-2.45342
-0.0424813	0.0019452	-2.76232	0.00725559	0.582504	-2.45365
0.417566	0.171249	2.7606	0.00729019	0.582504	-2.45721
-0.858	0.75789	-2.76057	0.00729088	0.582504	-2.45728
-0.181285	0.0395356	-2.75819	0.00733896	0.582504	-2.46219
-0.733238	0.967601	-2.75804	0.00734208	0.582504	-2.46251
0.15976	0.0226372	2.75672	0.00736875	0.582504	-2.46522
0.103759	0.0152997	2.74688	0.00757193	0.592587	-2.48554
0.146241	0.0232026	2.74551	0.00760054	0.592587	-2.48836
-0.455152	0.25512	-2.74045	0.00770724	0.592587	-2.49877
-0.0424813	0.00229872	-2.7396	0.00772522	0.592587	-2.50051
-0.310641	0.245566	-2.7366	0.00778939	0.592587	-2.50669
-0.158356	0.0303511	-2.73285	0.00787005	0.592587	-2.51438
-1.46252	1.44339	-2.73172	0.00789467	0.592587	-2.51671
-0.6361	0.596925	-2.7303	0.00792537	0.592587	-2.51961
-0.0906425	0.00713586	-2.73024	0.00792666	0.592587	-2.51973
0.23984	0.0229366	2.72916	0.00795034	0.592587	-2.52196
-0.699703	0.275417	-2.72794	0.00797702	0.592587	-2.52446
-0.0424813	0.00239557	-2.72643	0.00801004	0.592587	-2.52754
-0.472869	0.2718	-2.72104	0.00812943	0.592587	-2.53858
-0.0424813	0.00241948	-2.72077	0.00813538	0.592587	-2.53913
-0.138804	0.0295442	-2.71991	0.00815475	0.592587	-2.5409
-0.0906425	0.0137365	-2.71681	0.00822433	0.592587	-2.54724
-1.27337	0.39496	-2.71512	0.00826238	0.592587	-2.55068
0.146241	0.0128992	2.71463	0.00827358	0.592587	-2.55169
-0.114858	0.0176394	-2.70981	0.00838325	0.592587	-2.56151
-0.080482	0.0138332	-2.70655	0.00845828	0.592587	-2.56816
-0.0424813	0.00251104	-2.7034	0.00853149	0.592587	-2.57458
-0.465344	0.111251	-2.70303	0.00854	0.592587	-2.57532
0.141051	0.0143729	2.70063	0.00859612	0.592587	-2.58021
-0.290595	0.173502	-2.69906	0.00863314	0.592587	-2.58341
-0.425828	0.345907	-2.6939	0.00875538	0.592587	-2.59389
0.080482	0.0105705	2.69346	0.0087658	0.592587	-2.59477
-0.0845511	0.0130285	-2.69265	0.00878513	0.592587	-2.59641
-1.14284	1.2617	-2.6923	0.0087936	0.592587	-2.59713
-0.744509	0.60155	-2.69116	0.00882103	0.592587	-2.59945
-0.0424813	0.00260789	-2.69074	0.00883096	0.592587	-2.60029
-0.0424813	0.00254568	-2.69025	0.00884275	0.592587	-2.60128
0.140498	0.0227422	2.6902	0.00884395	0.592587	-2.60138
-0.0625238	0.00995011	-2.68712	0.00891846	0.594747	-2.60763
-0.875345	0.693431	-2.67208	0.00929008	0.609862	-2.63803
-0.391603	0.312112	-2.66988	0.0093456	0.609862	-2.64246
0.201839	0.0274196	2.66956	0.00935361	0.609862	-2.6431
-0.773637	0.684988	-2.66747	0.00940676	0.609862	-2.64731
-0.553276	0.658559	-2.66716	0.00941469	0.609862	-2.64794
-0.201412	0.108741	-2.667	0.00941869	0.609862	-2.64826
-0.080482	0.0100035	-2.66583	0.00944851	0.609862	-2.65061
0.455454	0.331182	2.66071	0.00958044	0.613449	-2.66092
0.177921	0.0285766	2.66029	0.00959127	0.613449	-2.66176
-0.343257	0.315249	-2.65547	0.00971683	0.616128	-2.67143
0.332903	0.157577	2.65423	0.0097495	0.616128	-2.67393
0.146241	0.0175134	2.65366	0.00976451	0.616128	-2.67507
0.707596	1.01844	2.64929	0.00988026	0.620648	-2.68383
-0.0526417	0.00893117	-2.64003	0.0101295	0.632349	-2.70234
0.152859	0.0333692	2.6385	0.0101714	0.632349	-2.70541
0.345846	0.233557	2.6374	0.0102014	0.632349	-2.7076
-0.0527869	0.0055849	-2.63461	0.010278	0.634218	-2.71315
-1.33861	0.656063	-2.63303	0.0103217	0.634218	-2.7163
-0.386383	0.280638	-2.63051	0.0103919	0.635758	-2.72134
-1.81567	2.78976	-2.62745	0.0104774	0.637013	-2.72743
-0.0424813	0.002895	-2.62654	0.010503	0.637013	-2.72923
-0.0527869	0.00956691	-2.62247	0.010618	0.641226	-2.73732
-0.0625238	0.00801645	-2.61704	0.0107735	0.641943	-2.74811
0.285597	0.0677157	2.61702	0.010774	0.641943	-2.74814
-0.780516	0.989753	-2.61598	0.0108041	0.641943	-2.75021
0.418891	0.106604	2.61569	0.0108124	0.641943	-2.75078
-0.0862248	0.00862531	-2.60595	0.0110972	0.647672	-2.77006
-0.346998	0.16861	-2.60594	0.0110975	0.647672	-2.77009
-0.498608	0.11757	-2.60326	0.0111769	0.647672	-2.77537
-0.448814	0.190803	-2.60236	0.0112039	0.647672	-2.77716
0.146241	0.0170774	2.60161	0.0112264	0.647672	-2.77864
-0.17511	0.0345779	-2.60013	0.0112708	0.647672	-2.78157
-0.677548	1.26833	-2.59989	0.0112777	0.647672	-2.78203
-0.168209	0.0559217	-2.59811	0.0113312	0.647672	-2.78554
-0.0424813	0.00298958	-2.5977	0.0113438	0.647672	-2.78636
-0.246209	0.138001	-2.59686	0.0113691	0.647672	-2.78801
-0.50127	0.248083	-2.58938	0.0115975	0.657344	-2.80275
-0.423374	0.424495	-2.5837	0.0117733	0.657344	-2.81389
-0.503324	0.506663	-2.58339	0.0117831	0.657344	-2.81451
-0.155092	0.0457024	-2.5798	0.0118958	0.657344	-2.82155
-0.415176	0.117382	-2.5791	0.011918	0.657344	-2.82293
-0.0424813	0.00295024	-2.57789	0.0119561	0.657344	-2.82529
-0.500913	0.396991	-2.57305	0.0121101	0.657344	-2.83477
0.263361	0.0973835	2.5728	0.0121183	0.657344	-2.83527
-0.709785	0.193631	-2.57165	0.0121552	0.657344	-2.83752
-0.962958	1.06467	-2.5716	0.0121568	0.657344	-2.83762
-0.744512	0.52438	-2.57101	0.0121755	0.657344	-2.83876
-0.0906425	0.00849396	-2.56846	0.0122579	0.657344	-2.84375
-0.0424813	0.00308359	-2.56585	0.0123428	0.657344	-2.84885
-0.619204	0.550085	-2.5649	0.0123736	0.657344	-2.85069
0.113344	0.0281525	2.56386	0.0124078	0.657344	-2.85273
0.13608	0.0278649	2.56274	0.0124444	0.657344	-2.85491
-0.52911	0.2664	-2.56058	0.0125154	0.657344	-2.85912
0.146241	0.0233036	2.56036	0.0125229	0.657344	-2.85956
-0.328647	0.127757	-2.56001	0.0125345	0.657344	-2.86025
0.407186	0.319714	2.55948	0.0125518	0.657344	-2.86127
-0.202049	0.0311652	-2.55903	0.0125666	0.657344	-2.86214
-0.0906425	0.0149128	-2.55856	0.0125824	0.657344	-2.86307
-0.230479	0.0625724	-2.55469	0.0127113	0.657344	-2.8706
-0.0481613	0.00428437	-2.55154	0.012817	0.657344	-2.87673
-0.61753	0.471991	-2.55038	0.012856	0.657344	-2.87897
-0.0625238	0.0143101	-2.55026	0.0128603	0.657344	-2.87922
-0.240466	0.0533699	-2.54918	0.0128966	0.657344	-2.8813
-1.42056	0.496372	-2.54902	0.012902	0.657344	-2.88161
-0.294715	0.095948	-2.5489	0.0129063	0.657344	-2.88186
-0.433979	0.296281	-2.54511	0.0130352	0.657344	-2.8892
0.615425	0.480295	2.54483	0.0130449	0.657344	-2.88975
-0.0424813	0.00449766	-2.54429	0.0130633	0.657344	-2.89079
-0.73108	0.323187	-2.54379	0.0130805	0.657344	-2.89176
0.637692	0.278301	2.54011	0.0132075	0.660177	-2.8989
0.988832	2.92372	2.53944	0.0132308	0.660177	-2.9002
-0.497886	0.481823	-2.53682	0.013322	0.66238	-2.90527
-0.0628063	0.0109007	-2.53282	0.013462	0.666987	-2.91299
-1.24833	0.491059	-2.53124	0.0135178	0.667399	-2.91604
-2.51965	4.67339	-2.52881	0.013604	0.669309	-2.92074
-0.904339	0.182131	-2.52437	0.0137628	0.673222	-2.9293
-1.87454	0.738932	-2.52391	0.0137793	0.673222	-2.93018
-0.492506	0.457404	-2.52137	0.013871	0.675358	-2.93508
-0.574315	1.05346	-2.5189	0.0139605	0.677372	-2.93982
-0.662737	0.790506	-2.51755	0.01401	0.677438	-2.94243
-0.0760643	0.0141622	-2.51422	0.0141321	0.678448	-2.94883
-0.38322	0.195797	-2.51306	0.0141748	0.678448	-2.95106
0.533923	0.450176	2.51153	0.0142312	0.678448	-2.95399
-0.28903	0.20065	-2.51117	0.0142446	0.678448	-2.95468
-0.525917	0.536497	-2.51043	0.014272	0.678448	-2.95609
-0.409017	0.404831	-2.50646	0.0144202	0.681063	-2.96371
-1.54781	2.04035	-2.50601	0.0144371	0.681063	-2.96457
-0.289207	0.0463486	-2.50508	0.0144722	0.681063	-2.96636
-0.282092	0.0651559	-2.50285	0.0145562	0.681469	-2.97063
-0.387895	0.274896	-2.49981	0.0146713	0.681469	-2.97643
0.215388	0.0716462	2.49733	0.014766	0.681469	-2.98117
0.385108	0.21637	2.49645	0.0147998	0.681469	-2.98285
0.226228	0.0474096	2.49441	0.0148783	0.681469	-2.98675
-0.407892	0.330429	-2.49309	0.0149292	0.681469	-2.98926
-0.274866	0.146369	-2.49264	0.0149467	0.681469	-2.99013
-0.695792	0.861661	-2.49247	0.0149533	0.681469	-2.99045
-0.278467	0.163947	-2.49174	0.0149815	0.681469	-2.99184
-0.181582	0.0523058	-2.49118	0.0150031	0.681469	-2.9929
0.520548	0.425983	2.49092	0.0150135	0.681469	-2.99341
-0.436979	0.372407	-2.48191	0.0153675	0.695291	-3.01056
-0.354603	0.154038	-2.47363	0.015699	0.708016	-3.02626
-0.0526417	0.00611131	-2.47236	0.0157507	0.708077	-3.02868
-0.297671	0.0852472	-2.46965	0.015861	0.710764	-3.03381
-0.0906425	0.0208386	-2.4661	0.0160065	0.715008	-3.04052
-1.34487	0.605551	-2.46185	0.0161821	0.720563	-3.04854
-0.19353	0.0246399	-2.45889	0.0163059	0.723182	-3.05414
-0.43707	0.377835	-2.45799	0.0163437	0.723182	-3.05584
0.700639	0.568751	2.4561	0.0164228	0.723634	-3.05939
-0.746268	0.964719	-2.45424	0.0165013	0.723634	-3.06289
0.485257	0.385354	2.4532	0.0165454	0.723634	-3.06485
-0.0424813	0.00420904	-2.45287	0.0165596	0.723634	-3.06548
-0.0424813	0.00396431	-2.45067	0.016653	0.723646	-3.06961
-0.043108	0.00757213	-2.44886	0.0167305	0.723646	-3.07302
-0.320985	0.141173	-2.44729	0.0167979	0.723646	-3.07597
-0.619331	0.435971	-2.44712	0.0168054	0.723646	-3.0763
-0.346861	0.243039	-2.44575	0.0168641	0.723646	-3.07886
0.080482	0.00833031	2.44565	0.0168685	0.723646	-3.07905
-0.526067	0.465257	-2.44386	0.0169461	0.724766	-3.08242
-0.447715	0.331072	-2.4425	0.0170049	0.725078	-3.08496
-0.843531	0.782313	-2.43815	0.0171951	0.729941	-3.09312
-0.485596	0.491688	-2.43752	0.0172227	0.729941	-3.0943
-0.315177	0.184491	-2.43417	0.0173703	0.733987	-3.10056
-0.599956	0.617076	-2.43103	0.0175098	0.737668	-3.10643
0.266971	0.114019	2.42745	0.0176706	0.740363	-3.11313
-0.0907877	0.0102281	-2.42726	0.0176791	0.740363	-3.11348
-0.0625238	0.0113748	-2.42367	0.0178412	0.744937	-3.12017
-0.753769	1.11784	-2.42173	0.0179294	0.745014	-3.12378
-0.0424813	0.00426284	-2.4213	0.017949	0.745014	-3.12458
-0.895116	0.874241	-2.4108	0.018434	0.761035	-3.14411
-0.114858	0.0217663	-2.4106	0.0184431	0.761035	-3.14447
0.500609	0.495673	2.40719	0.0186033	0.762991	-3.15081
-0.268329	0.179471	-2.40638	0.0186413	0.762991	-3.1523
-0.533764	0.638077	-2.40613	0.0186532	0.762991	-3.15277
-0.542701	0.483005	-2.39886	0.0189991	0.77483	-3.16621
0.13608	0.0290482	2.39774	0.0190527	0.77483	-3.16827
-0.929781	0.468943	-2.39519	0.0191761	0.776239	-3.17299
-0.223271	0.0364397	-2.39474	0.0191977	0.776239	-3.17382
-0.388225	0.322058	-2.39188	0.0193367	0.778423	-3.17909
-0.356063	0.190313	-2.39136	0.0193624	0.778423	-3.18006
0.150658	0.0348554	2.38896	0.0194798	0.780064	-3.18449
0.211098	0.069668	2.38826	0.0195141	0.780064	-3.18577
-0.163019	0.0217697	-2.38537	0.0196567	0.780205	-3.19109
-0.389457	0.333244	-2.38275	0.0197866	0.780205	-3.19591
0.203267	0.0422091	2.38241	0.0198033	0.780205	-3.19652
-0.656096	0.356573	-2.37924	0.019962	0.780205	-3.20235
-0.172741	0.0569876	-2.37793	0.0200276	0.780205	-3.20475
-0.516379	0.425411	-2.37725	0.0200621	0.780205	-3.20601
-0.080482	0.012153	-2.37341	0.0202562	0.780205	-3.21304
-0.493542	0.288852	-2.37292	0.0202812	0.780205	-3.21394
0.126198	0.0252999	2.37256	0.0202993	0.780205	-3.21459
-0.52103	0.586892	-2.37158	0.0203496	0.780205	-3.2164
-0.51535	0.380292	-2.37152	0.0203523	0.780205	-3.21649
0.312812	0.180846	2.37058	0.0204003	0.780205	-3.21821
-0.398658	0.214811	-2.37017	0.0204215	0.780205	-3.21897
-0.25813	0.120444	-2.36828	0.0205184	0.780205	-3.22243
-0.604169	1.28946	-2.3665	0.0206098	0.780205	-3.22567
-0.167975	0.0693784	-2.3645	0.0207135	0.780205	-3.22934
-0.490466	0.360029	-2.3631	0.0207863	0.780205	-3.23189
-0.479104	0.316084	-2.36203	0.0208417	0.780205	-3.23384
-0.0679919	0.0195204	-2.36059	0.0209172	0.780205	-3.23647
-0.638316	1.03164	-2.35982	0.0209573	0.780205	-3.23787
0.343251	0.170814	2.35886	0.0210074	0.780205	-3.23961
-0.823156	0.783227	-2.3588	0.0210109	0.780205	-3.23973
0.20149	0.049814	2.35817	0.021044	0.780205	-3.24088
-0.505652	0.440977	-2.35694	0.0211089	0.780205	-3.24313
-0.252233	0.153084	-2.35555	0.021182	0.780205	-3.24565
-0.247773	0.0962042	-2.35376	0.0212768	0.780205	-3.24891
-1.42802	0.536055	-2.35369	0.0212805	0.780205	-3.24903
-0.319678	0.227668	-2.35338	0.0212971	0.780205	-3.2496
-0.129672	0.0259251	-2.35158	0.0213931	0.780205	-3.25288
-0.675117	1.20576	-2.35113	0.0214169	0.780205	-3.25369
-0.0877268	0.0126197	-2.35083	0.0214327	0.780205	-3.25423
0.126198	0.019356	2.35045	0.0214533	0.780205	-3.25493
-0.0906425	0.014482	-2.35034	0.0214593	0.780205	-3.25513
0.0871001	0.0198129	2.34962	0.0214977	0.780205	-3.25643
-0.606606	0.750798	-2.34945	0.0215065	0.780205	-3.25673
-0.717854	0.818885	-2.34904	0.0215288	0.780205	-3.25749
-0.17511	0.0269583	-2.34741	0.0216163	0.780205	-3.26044
0.126198	0.0249686	2.34713	0.0216315	0.780205	-3.26096
-0.713428	0.0776664	-2.34623	0.0216801	0.780205	-3.26259
0.486668	0.463775	2.34377	0.0218133	0.782999	-3.26706
-0.709201	0.913697	-2.34244	0.0218856	0.783595	-3.26947
-0.62019	0.396596	-2.33269	0.0224219	0.800756	-3.28709
-0.626045	0.455581	-2.32383	0.0229194	0.815332	-3.30306
-0.468747	0.348377	-2.32037	0.0231161	0.815332	-3.30928
-0.269012	0.123639	-2.31973	0.023153	0.815332	-3.31044
-0.679789	1.17426	-2.31838	0.0232304	0.815332	-3.31286
-0.251565	0.132864	-2.3172	0.0232983	0.815332	-3.31498
-0.235111	0.163992	-2.31629	0.0233507	0.815332	-3.31662
-0.893254	0.750269	-2.31413	0.0234751	0.815332	-3.32048
-1.0011	0.56444	-2.31393	0.023487	0.815332	-3.32085
-1.00323	1.48121	-2.31234	0.0235791	0.815332	-3.32369
-0.571158	0.488526	-2.31182	0.0236095	0.815332	-3.32463
0.0952054	0.0133598	2.30803	0.0238312	0.815332	-3.33142
-0.452179	0.410517	-2.30727	0.0238758	0.815332	-3.33278
-0.660001	0.513206	-2.30723	0.023878	0.815332	-3.33285
-0.0912692	0.0176151	-2.30643	0.0239251	0.815332	-3.33428
-0.427671	0.382479	-2.30622	0.0239378	0.815332	-3.33466
-0.0424813	0.00390582	-2.30601	0.0239502	0.815332	-3.33504
-0.776232	0.77949	-2.30597	0.0239525	0.815332	-3.33511
-0.591522	0.7894	-2.30562	0.0239727	0.815332	-3.33572
-0.0424813	0.0045774	-2.30556	0.0239764	0.815332	-3.33583
-0.0424813	0.00547379	-2.30535	0.0239889	0.815332	-3.33621
-0.545689	1.32179	-2.30301	0.0241274	0.815831	-3.34039
-0.765808	0.359805	-2.30245	0.0241607	0.815831	-3.34139
-0.242215	0.0860664	-2.3011	0.0242413	0.815831	-3.34381
0.0622162	0.0101371	2.30007	0.0243023	0.815831	-3.34564
-0.836129	0.928383	-2.29916	0.0243569	0.815831	-3.34727
-0.840075	0.372076	-2.2977	0.0244441	0.815831	-3.34986
-0.430393	0.565895	-2.29758	0.0244514	0.815831	-3.35008
-0.605353	0.818378	-2.29732	0.0244674	0.815831	-3.35055
-0.629672	0.664127	-2.29574	0.0245621	0.817053	-3.35335
-0.552402	2.10129	-2.29332	0.0247086	0.819298	-3.35767
0.13608	0.0217739	2.29237	0.0247664	0.819298	-3.35937
-0.531836	0.592756	-2.29174	0.0248043	0.819298	-3.36047
-0.29535	0.106194	-2.28991	0.0249158	0.819341	-3.36373
-0.650546	0.495511	-2.28859	0.0249968	0.819341	-3.36608
-0.355398	0.240288	-2.28827	0.0250165	0.819341	-3.36665
-0.745556	0.48475	-2.28791	0.0250385	0.819341	-3.36729
0.484739	0.350978	2.28458	0.0252436	0.823327	-3.37321
-0.655973	0.705932	-2.28403	0.0252773	0.823327	-3.37417
0.080482	0.0144475	2.28287	0.025349	0.823754	-3.37623
0.0622162	0.00883955	2.27946	0.0255613	0.82874	-3.38227
-0.899443	0.78638	-2.26915	0.0262125	0.841338	-3.4005
-0.32969	0.161217	-2.26827	0.0262688	0.841338	-3.40205
-0.0906425	0.0110311	-2.26786	0.0262948	0.841338	-3.40277
0.661335	1.36482	2.26751	0.0263174	0.841338	-3.40339
-0.0296611	0.00179681	-2.26633	0.0263928	0.841338	-3.40546
-0.395137	0.229889	-2.26607	0.0264101	0.841338	-3.40593
-0.486119	0.0955801	-2.26501	0.0264779	0.841338	-3.40779
-0.382478	0.312935	-2.26422	0.026529	0.841338	-3.40919
-0.885149	0.389169	-2.26418	0.0265315	0.841338	-3.40925
-0.729412	0.926915	-2.26393	0.0265478	0.841338	-3.4097
-0.100525	0.0380663	-2.26287	0.0266161	0.841608	-3.41156
-0.207904	0.150114	-2.25957	0.0268306	0.841851	-3.41737
-0.544888	0.581302	-2.25935	0.0268451	0.841851	-3.41776
-0.596806	2.21709	-2.25663	0.0270226	0.841851	-3.42252
0.633003	0.734297	2.25657	0.0270265	0.841851	-3.42263
0.406547	0.243454	2.25651	0.0270308	0.841851	-3.42275
0.356736	0.193679	2.2557	0.0270839	0.841851	-3.42416
0.144624	0.0289935	2.25503	0.0271281	0.841851	-3.42534
-0.841959	1.16059	-2.25458	0.0271575	0.841851	-3.42613
-0.593257	1.09021	-2.25451	0.0271623	0.841851	-3.42625
0.214956	0.0489347	2.25169	0.0273486	0.844602	-3.4312
-0.586547	0.576011	-2.25135	0.0273711	0.844602	-3.43179
-0.443024	0.415779	-2.24575	0.0277445	0.85156	-3.44159
-0.60374	0.592228	-2.24571	0.0277474	0.85156	-3.44166
0.59532	0.621056	2.24492	0.0278005	0.85156	-3.44304
-0.0742454	0.0108412	-2.24339	0.0279034	0.85156	-3.44571
0.537401	0.714876	2.24274	0.0279474	0.85156	-3.44685
-0.294046	0.0901989	-2.24256	0.0279597	0.85156	-3.44717
-0.444077	0.395131	-2.24015	0.0281232	0.854036	-3.45138
-0.370716	0.317918	-2.23957	0.0281624	0.854036	-3.45239
-0.610261	0.751511	-2.23757	0.0282987	0.856326	-3.45588
-0.262394	0.18464	-2.23557	0.028436	0.858633	-3.45937
-0.907263	0.722424	-2.23444	0.0285133	0.859124	-3.46133
-0.488388	0.840683	-2.22927	0.0288707	0.868033	-3.47032
-0.515371	0.983195	-2.22793	0.0289637	0.868371	-3.47264
-0.135324	0.0502541	-2.22734	0.0290053	0.868371	-3.47368
-0.67803	0.793178	-2.22318	0.0292968	0.873778	-3.48089
-0.100803	0.0164813	-2.22299	0.0293102	0.873778	-3.48122
-0.431512	0.395825	-2.22196	0.0293833	0.874106	-3.48302
0.294642	0.111706	2.21942	0.0295629	0.875531	-3.48741
0.23984	0.0526804	2.21916	0.0295812	0.875531	-3.48786
-0.0721424	0.0239711	-2.21783	0.0296762	0.875531	-3.49017
0.483845	0.52324	2.21747	0.0297017	0.875531	-3.49079
-0.325217	0.125262	-2.21616	0.0297951	0.875531	-3.49305
-0.080482	0.012491	-2.21603	0.0298045	0.875531	-3.49328
-0.386383	0.205015	-2.2134	0.0299925	0.877596	-3.49781
-0.743615	0.935844	-2.21176	0.0301106	0.877596	-3.50064
-1.08457	0.561928	-2.21057	0.0301971	0.877596	-3.50271
0.103759	0.0125101	2.21022	0.0302221	0.877596	-3.5033
-0.532936	0.501281	-2.20982	0.0302515	0.877596	-3.504
0.150658	0.0395411	2.20895	0.0303143	0.877596	-3.5055
-0.574037	0.628522	-2.2083	0.0303617	0.877596	-3.50662
-0.105993	0.0389354	-2.2078	0.0303975	0.877596	-3.50747
0.752957	2.40523	2.20727	0.0304366	0.877596	-3.5084
-0.244301	0.0890133	-2.20635	0.0305034	0.877596	-3.50998
0.103759	0.0151987	2.20477	0.0306186	0.877596	-3.51269
-0.421751	0.156969	-2.20291	0.0307551	0.877596	-3.51589
-0.602986	0.616432	-2.20249	0.0307863	0.877596	-3.51662
-0.268434	0.169538	-2.20242	0.0307915	0.877596	-3.51675
-0.110418	0.016904	-2.20216	0.0308103	0.877596	-3.51718
-0.658139	0.133809	-2.1969	0.0312002	0.88353	-3.52623
-0.605871	1.31335	-2.19682	0.0312059	0.88353	-3.52637
-0.538512	0.437646	-2.19648	0.031231	0.88353	-3.52694
-0.556406	0.989565	-2.19433	0.0313915	0.88353	-3.53063
-0.415204	0.281189	-2.19433	0.0313917	0.88353	-3.53064
-0.864267	0.642441	-2.19324	0.0314736	0.88353	-3.53251
-0.532811	0.755175	-2.19284	0.0315036	0.88353	-3.53319
-0.16262	0.0922323	-2.1926	0.031521	0.88353	-3.53359
0.62426	0.689628	2.19163	0.0315945	0.883829	-3.53527
0.146241	0.0178153	2.19045	0.0316827	0.884539	-3.53727
-0.565165	1.30605	-2.18714	0.0319333	0.889328	-3.54294
-0.411257	0.327669	-2.18652	0.0319807	0.889328	-3.544
0.292744	0.270561	2.1844	0.0321421	0.891147	-3.54762
0.431171	0.394534	2.184	0.0321727	0.891147	-3.54831
-0.0296611	0.00240961	-2.18165	0.0323528	0.892023	-3.55232
1.02034	4.36703	2.18111	0.0323942	0.892023	-3.55324
-0.513047	0.401241	-2.18111	0.0323946	0.892023	-3.55324
-0.50166	0.288793	-2.17923	0.0325391	0.894254	-3.55644
-0.932649	0.707925	-2.17769	0.0326584	0.895782	-3.55907
0.0723767	0.0124729	2.17592	0.0327957	0.896373	-3.56208
-0.080482	0.0130859	-2.17577	0.0328073	0.896373	-3.56234
0.430105	0.556224	2.17478	0.0328842	0.896731	-3.56402
-0.271886	0.166613	-2.1735	0.0329847	0.896895	-3.56621
0.080482	0.0147974	2.17052	0.0332183	0.896895	-3.57127
-0.0476709	0.00941553	-2.17014	0.0332478	0.896895	-3.57191
0.51035	0.582059	2.16994	0.0332639	0.896895	-3.57226
-0.655066	1.27867	-2.16856	0.0333724	0.896895	-3.5746
0.357613	0.249355	2.16843	0.0333826	0.896895	-3.57482
0.392978	0.219662	2.16754	0.0334529	0.896895	-3.57632
-0.375645	0.274194	-2.16525	0.0336345	0.896895	-3.58021
-0.171473	0.0527037	-2.16501	0.0336534	0.896895	-3.58061
0.471607	0.50391	2.16501	0.0336536	0.896895	-3.58061
0.141051	0.0382558	2.16442	0.0337008	0.896895	-3.58162
0.13089	0.0331494	2.1642	0.0337183	0.896895	-3.58199
-0.57584	0.792839	-2.16285	0.0338259	0.896895	-3.58428
-0.468961	0.346363	-2.16185	0.0339061	0.896895	-3.58598
-0.330557	0.217588	-2.1617	0.033918	0.896895	-3.58623
-0.467582	0.4146	-2.16136	0.0339452	0.896895	-3.5868
-0.675413	0.625708	-2.161	0.0339738	0.896895	-3.58741
0.25763	0.0666362	2.1597	0.0340778	0.897632	-3.5896
-0.554265	1.17719	-2.15906	0.0341293	0.897632	-3.59068
-0.0424813	0.00446618	-2.15818	0.0342005	0.897828	-3.59218
-0.116667	0.0394959	-2.15397	0.0345417	0.905096	-3.59929
-0.357318	0.408121	-2.15315	0.0346079	0.905145	-3.60066
-0.423232	0.356995	-2.15204	0.034699	0.905745	-3.60255
0.631504	0.637677	2.14972	0.0348884	0.905745	-3.60645
-2.16555	1.90441	-2.1491	0.0349393	0.905745	-3.60749
-0.586515	2.74878	-2.14859	0.0349813	0.905745	-3.60835
-0.654655	0.605587	-2.14841	0.0349962	0.905745	-3.60866
-0.283158	0.148919	-2.14683	0.0351265	0.905745	-3.61132
0.108639	0.0353655	2.14673	0.0351347	0.905745	-3.61148
-0.100948	0.0219545	-2.14571	0.035219	0.905745	-3.6132
-0.165515	0.0909044	-2.14478	0.0352963	0.905745	-3.61477
-0.788449	0.361474	-2.1423	0.0355022	0.905745	-3.61893
0.416446	0.317966	2.14176	0.0355475	0.905745	-3.61985
-0.562261	1.07002	-2.14169	0.0355527	0.905745	-3.61995
-0.22854	0.0840631	-2.14133	0.0355827	0.905745	-3.62055
0.146241	0.0382665	2.14096	0.0356135	0.905745	-3.62117
0.289853	0.211674	2.14077	0.0356296	0.905745	-3.6215
-0.3646	0.275096	-2.13963	0.0357248	0.905745	-3.62341
-0.0424813	0.00653139	-2.13848	0.0358213	0.905745	-3.62534
-0.428398	0.434588	-2.13782	0.0358772	0.905745	-3.62645
-0.460692	0.572585	-2.13678	0.0359648	0.905745	-3.6282
-0.080482	0.00890834	-2.13656	0.0359831	0.905745	-3.62856
-0.649791	0.833756	-2.13548	0.0360747	0.905745	-3.63038
-0.453075	0.441068	-2.13449	0.0361577	0.905745	-3.63202
-0.243123	0.165604	-2.13423	0.0361802	0.905745	-3.63247
-0.376509	0.388266	-2.1331	0.0362759	0.905745	-3.63436
-0.0962441	0.0255731	-2.13129	0.0364295	0.905745	-3.63738
0.255885	0.174613	2.13122	0.0364358	0.905745	-3.6375
-0.537337	0.346579	-2.13065	0.036484	0.905745	-3.63845
-0.628615	1.24216	-2.1305	0.0364972	0.905745	-3.63871
-0.31038	0.253537	-2.13002	0.036538	0.905745	-3.6395
-0.386707	0.284614	-2.12974	0.0365619	0.905745	-3.63997
-0.673537	1.59956	-2.12786	0.0367233	0.908143	-3.64312
0.758276	3.25972	2.12598	0.0368849	0.910539	-3.64626
-0.462897	0.744801	-2.12455	0.0370082	0.910954	-3.64864
-0.153095	0.0532317	-2.12393	0.0370615	0.910954	-3.64967
0.330482	0.126495	2.12269	0.0371693	0.910954	-3.65175
-0.41771	0.329393	-2.12074	0.0373385	0.910954	-3.65499
-0.419521	0.304494	-2.12074	0.0373386	0.910954	-3.65499
-0.309988	0.279388	-2.1207	0.0373421	0.910954	-3.65506
-0.561226	0.750325	-2.11824	0.0375565	0.910954	-3.65915
-0.0578314	0.0120663	-2.11818	0.0375622	0.910954	-3.65926
-0.0476709	0.0101787	-2.11732	0.0376368	0.910954	-3.66067
-0.72684	1.00997	-2.11711	0.0376557	0.910954	-3.66103
-0.219439	0.126477	-2.11692	0.0376725	0.910954	-3.66135
-0.315464	0.114089	-2.11622	0.0377337	0.910954	-3.66251
-0.61392	0.453125	-2.11428	0.0379042	0.910954	-3.66573
0.207181	0.113761	2.114	0.0379293	0.910954	-3.6662
-0.590452	0.753259	-2.11376	0.03795	0.910954	-3.66659
-0.380418	0.238689	-2.11343	0.0379793	0.910954	-3.66714
-0.163019	0.0325515	-2.1125	0.0380615	0.910954	-3.66868
-0.61031	1.44658	-2.11201	0.038105	0.910954	-3.6695
-0.365526	0.0966257	-2.11171	0.0381318	0.910954	-3.67
0.121008	0.026091	2.11073	0.0382181	0.911412	-3.67161
-1.09015	0.764178	-2.10919	0.0383553	0.911412	-3.67417
-0.381803	0.368335	-2.10887	0.0383841	0.911412	-3.6747
0.135935	0.033406	2.10814	0.0384496	0.911412	-3.67592
-0.163019	0.0253855	-2.10785	0.0384748	0.911412	-3.67639
-0.355348	0.272986	-2.1064	0.0386051	0.91202	-3.6788
-0.322769	0.186436	-2.10612	0.0386301	0.91202	-3.67926
-0.84979	1.03915	-2.10507	0.0387244	0.912716	-3.681
-0.387273	0.13237	-2.10409	0.0388122	0.913254	-3.68261
-0.115886	0.0336787	-2.10109	0.0390832	0.918095	-3.68757
-0.0424813	0.00377611	-2.09985	0.0391953	0.919195	-3.68962
-0.736042	0.883753	-2.09823	0.0393431	0.920024	-3.6923
-0.678804	0.819819	-2.09803	0.0393614	0.920024	-3.69263
-0.579425	1.26472	-2.09728	0.0394299	0.920096	-3.69387
-0.392004	0.139432	-2.09515	0.0396241	0.921575	-3.69737
-0.368146	0.285221	-2.09465	0.03967	0.921575	-3.69819
-0.249808	0.181481	-2.09407	0.039723	0.921575	-3.69914
0.080482	0.0115624	2.09372	0.0397553	0.921575	-3.69972
-0.389964	0.356952	-2.0911	0.0399971	0.924074	-3.70404
-0.557291	0.868457	-2.09068	0.0400355	0.924074	-3.70473
0.380309	0.326731	2.08939	0.0401553	0.924074	-3.70685
-0.492073	0.364992	-2.08807	0.0402778	0.924074	-3.70902
-0.0390298	0.00410193	-2.08764	0.0403178	0.924074	-3.70973
-0.33029	0.223533	-2.08735	0.0403451	0.924074	-3.71021
-0.41337	0.417051	-2.08629	0.0404433	0.924074	-3.71194
-0.582333	0.720593	-2.08587	0.0404826	0.924074	-3.71263
-0.0424813	0.00586522	-2.0857	0.0404984	0.924074	-3.71291
0.413211	0.419201	2.08504	0.0405602	0.924074	-3.71399
-0.209048	0.184153	-2.08477	0.0405854	0.924074	-3.71444
0.245946	0.143592	2.08215	0.040831	0.928164	-3.71873
-0.327457	0.270985	-2.08107	0.0409334	0.928991	-3.72051
-0.173715	0.0684877	-2.08036	0.0410001	0.929006	-3.72167
-0.457402	0.4798	-2.07778	0.0412443	0.930779	-3.72589
-0.612376	1.11352	-2.07712	0.0413068	0.930779	-3.72697
0.172343	0.0514091	2.07676	0.0413409	0.930779	-3.72755
-0.0424813	0.00598292	-2.07668	0.0413485	0.930779	-3.72769
-0.696561	0.600415	-2.07604	0.0414091	0.930779	-3.72873
0.134876	0.0343057	2.07261	0.0417372	0.936658	-3.73434
-0.13934	0.0462974	-2.07123	0.0418696	0.938074	-3.73659
0.323959	0.234882	2.07033	0.0419563	0.938074	-3.73806
-0.217675	0.099862	-2.06987	0.0420003	0.938074	-3.7388
-0.255116	0.176379	-2.06913	0.0420721	0.938188	-3.74001
-0.693093	1.6214	-2.06703	0.0422754	0.94123	-3.74344
-0.842752	1.08459	-2.06164	0.0428007	0.950207	-3.75221
-0.205541	0.0964937	-2.06097	0.0428657	0.950207	-3.75328
-0.491325	0.393413	-2.06081	0.0428812	0.950207	-3.75354
-0.488621	0.405332	-2.05872	0.043087	0.952156	-3.75694
-0.421862	0.582185	-2.05823	0.0431359	0.952156	-3.75774
0.401123	0.55563	2.05697	0.0432599	0.952156	-3.75978
-0.274866	0.22101	-2.05611	0.0433448	0.952156	-3.76117
-0.699619	0.654549	-2.0547	0.043485	0.952156	-3.76346
-0.309141	0.265274	-2.05464	0.0434911	0.952156	-3.76356
-0.359965	0.232311	-2.05341	0.043613	0.952156	-3.76554
0.0723767	0.0129889	2.05318	0.0436362	0.952156	-3.76592
0.191616	0.0913211	2.05263	0.0436907	0.952156	-3.76681
-0.349467	0.265197	-2.05191	0.0437629	0.952156	-3.76798
-0.407722	0.363841	-2.05126	0.0438278	0.952156	-3.76903
-0.174881	0.134573	-2.04979	0.043975	0.952156	-3.77141
-0.247189	0.123332	-2.04949	0.0440048	0.952156	-3.77189
-0.146241	0.0251349	-2.04937	0.0440166	0.952156	-3.77208
-0.387007	0.284672	-2.04934	0.0440202	0.952156	-3.77213
-0.0303483	0.00472006	-2.04895	0.0440589	0.952156	-3.77276
-0.32461	0.18192	-2.04579	0.0443775	0.952156	-3.77786
-0.402223	0.656593	-2.04334	0.0446255	0.952156	-3.78181
-1.31884	2.23935	-2.04334	0.044626	0.952156	-3.78182
-0.613864	1.04493	-2.0433	0.0446296	0.952156	-3.78188
-0.485491	0.226573	-2.04284	0.0446771	0.952156	-3.78263
-0.0424813	0.00604844	-2.04268	0.044693	0.952156	-3.78288
-0.0526417	0.0142152	-2.04218	0.0447434	0.952156	-3.78368
-0.483141	0.304097	-2.04151	0.0448121	0.952156	-3.78477
-0.243066	0.194247	-2.04149	0.0448137	0.952156	-3.78479
0.567489	0.920063	2.04136	0.0448272	0.952156	-3.78501
-0.473783	0.601129	-2.04079	0.0448856	0.952156	-3.78593
-0.408948	0.37384	-2.04064	0.044901	0.952156	-3.78617
-0.322936	0.152399	-2.03989	0.0449774	0.952156	-3.78738
-0.554503	0.229283	-2.03968	0.0449992	0.952156	-3.78772
-0.163285	0.0466747	-2.03731	0.0452422	0.954484	-3.79153
-0.485257	0.584443	-2.03728	0.0452449	0.954484	-3.79157
-0.247044	0.20639	-2.03336	0.0456491	0.958891	-3.79787
0.231466	0.123158	2.03241	0.0457478	0.958891	-3.7994
-0.556182	0.832052	-2.03178	0.0458127	0.958891	-3.8004
-0.750512	1.69015	-2.03165	0.0458263	0.958891	-3.80061
-0.237724	0.101613	-2.03099	0.0458957	0.958891	-3.80168
-0.382742	0.370531	-2.03073	0.0459225	0.958891	-3.80209
-0.317636	0.25759	-2.03065	0.0459308	0.958891	-3.80222
-0.793135	1.19136	-2.02818	0.0461885	0.960906	-3.80618
-0.176314	0.0807571	-2.02742	0.0462682	0.960906	-3.8074
0.298385	0.258636	2.0268	0.0463327	0.960906	-3.80838
-0.183961	0.10117	-2.02595	0.0464217	0.960906	-3.80974
-0.297299	0.26052	-2.02587	0.0464307	0.960906	-3.80988
0.080482	0.0154536	2.02581	0.0464371	0.960906	-3.80997
-0.434389	0.197254	-2.02509	0.0465124	0.961052	-3.81112
-0.0811087	0.0219504	-2.02397	0.0466302	0.962072	-3.81291
-0.374629	0.207438	-2.02282	0.0467524	0.962181	-3.81476
-0.0906425	0.0171019	-2.02263	0.0467722	0.962181	-3.81506
-0.0759191	0.0298653	-2.02137	0.0469056	0.962643	-3.81707
-0.563724	0.934027	-2.02049	0.046999	0.962643	-3.81847
0.570428	0.544319	2.0194	0.0471152	0.962643	-3.82022
0.348977	0.241896	2.01866	0.0471937	0.962643	-3.8214
-0.291377	0.183689	-2.01823	0.0472389	0.962643	-3.82207
0.344509	0.349406	2.01797	0.0472674	0.962643	-3.8225
-0.797861	1.1149	-2.01663	0.0474106	0.962643	-3.82463
0.134876	0.0385996	2.01542	0.0475401	0.962643	-3.82656
-0.644217	1.66271	-2.01538	0.0475444	0.962643	-3.82663
-0.425677	0.420167	-2.01486	0.0475995	0.962643	-3.82744
-0.209752	0.0406492	-2.01351	0.0477451	0.962643	-3.8296
-0.53935	0.406097	-2.01224	0.0478819	0.962643	-3.83162
-0.50139	0.440421	-2.01191	0.0479171	0.962643	-3.83214
-0.314591	0.228947	-2.01125	0.047989	0.962643	-3.8332
-0.507257	0.684791	-2.01112	0.0480025	0.962643	-3.83339
-0.629515	1.40497	-2.00879	0.0482557	0.962643	-3.83711
-0.667423	1.01993	-2.00824	0.0483157	0.962643	-3.83798
-0.271354	0.14377	-2.00777	0.0483666	0.962643	-3.83873
-0.576327	0.408827	-2.00744	0.0484026	0.962643	-3.83925
-0.261139	0.227695	-2.00718	0.0484302	0.962643	-3.83965
0.377252	0.428197	2.00679	0.0484734	0.962643	-3.84028
-0.353556	0.409494	-2.00668	0.0484855	0.962643	-3.84046
-0.269292	0.106931	-2.00653	0.0485015	0.962643	-3.84069
-0.303268	0.0877497	-2.0062	0.0485374	0.962643	-3.84121
0.279879	0.146185	2.00446	0.0487276	0.962643	-3.84397
-0.289116	0.222184	-2.00426	0.0487495	0.962643	-3.84429
-0.0728295	0.0241054	-2.00415	0.0487617	0.962643	-3.84447
0.487838	0.473413	2.00302	0.0488852	0.962643	-3.84625
-0.374899	0.632088	-2.0029	0.0488984	0.962643	-3.84644
0.305278	0.323372	2.00247	0.0489455	0.962643	-3.84712
0.390362	0.38608	2.00244	0.0489493	0.962643	-3.84717
-0.0424813	0.00585985	-2.00182	0.049018	0.962643	-3.84816
-0.338756	0.200751	-2.001	0.0491074	0.962643	-3.84945
-0.0390298	0.00578621	-2.00088	0.0491207	0.962643	-3.84964
-0.621565	0.522827	-2.00025	0.0491902	0.962663	-3.85063
-0.77923	1.07412	-1.99886	0.0493442	0.964336	-3.85284
0.135935	0.0520352	1.99817	0.0494209	0.964496	-3.85393
0.359052	0.404934	1.99653	0.0496031	0.966069	-3.85653
-0.74111	0.297414	-1.99621	0.0496388	0.966069	-3.85703
-0.176867	0.123501	-1.99351	0.04994	0.970126	-3.8613
0.293759	0.176712	1.99261	0.0500404	0.970126	-3.86271
-0.080482	0.0146119	-1.99193	0.0501163	0.970126	-3.86378
-0.156546	0.0460875	-1.99187	0.0501231	0.970126	-3.86387
-0.110685	0.0272205	-1.98956	0.0503829	0.973816	-3.86751
-0.0526417	0.0115776	-1.98891	0.0504568	0.973907	-3.86855
-0.383518	0.440538	-1.98525	0.0508707	0.980551	-3.8743
-0.370642	0.118804	-1.98422	0.0509884	0.980552	-3.87592
0.327642	0.158208	1.98403	0.0510102	0.980552	-3.87622
-0.424798	0.372891	-1.9824	0.0511951	0.981282	-3.87877
-0.299726	0.25669	-1.98239	0.0511963	0.981282	-3.87878
-1.37222	0.990918	-1.98186	0.0512574	0.981282	-3.87962
-0.508851	0.16643	-1.98041	0.0514231	0.983118	-3.88189
-0.382167	0.453545	-1.97917	0.051566	0.983289	-3.88385
0.220864	0.218769	1.97868	0.0516227	0.983289	-3.88462
0.551686	0.605026	1.97851	0.0516417	0.983289	-3.88488
-0.120048	0.0300426	-1.97592	0.0519405	0.987641	-3.88893
-0.345007	0.352588	-1.97498	0.0520498	0.988385	-3.89041
-0.467399	0.428361	-1.97105	0.0525071	0.995724	-3.89656
-0.381465	0.485698	-1.96993	0.0526377	0.99593	-3.8983
-0.378854	0.729865	-1.96974	0.0526595	0.99593	-3.89859
-0.165033	0.0820034	-1.96831	0.0528266	0.99644	-3.90082
0.330034	0.349296	1.9683	0.0528281	0.99644	-3.90084
-0.313695	0.308781	-1.96625	0.0530691	0.998142	-3.90403
-0.491725	0.440406	-1.96589	0.0531116	0.998142	-3.90459
-0.257392	0.142563	-1.96436	0.0532928	0.998142	-3.90699
0.11139	0.021883	1.96419	0.0533121	0.998142	-3.90724
0.154305	0.0662915	1.96373	0.0533671	0.998142	-3.90796
-0.0906425	0.0335012	-1.96369	0.0533723	0.998142	-3.90803
-0.0906425	0.0195676	-1.96252	0.0535109	0.998142	-3.90985
0.268875	0.217131	1.96222	0.053546	0.998142	-3.91031
-0.966121	2.47401	-1.96115	0.0536731	0.998142	-3.91198
-0.405105	0.445208	-1.96089	0.0537046	0.998142	-3.91239
0.368975	0.151528	1.96011	0.0537965	0.998142	-3.91359
-0.164036	0.0908359	-1.96009	0.0537991	0.998142	-3.91362
-0.0856717	0.0165348	-1.95975	0.0538405	0.998142	-3.91416
-0.532501	0.728916	-1.95807	0.0540406	0.999289	-3.91676
-0.709383	1.41626	-1.95725	0.0541394	0.999289	-3.91804
-0.722977	0.987121	-1.95495	0.0544148	0.999289	-3.9216
0.11139	0.0394083	1.95469	0.054446	0.999289	-3.922
-0.363135	0.325391	-1.95465	0.0544513	0.999289	-3.92207
-0.414125	0.685116	-1.95336	0.0546072	0.999289	-3.92408
-0.265762	0.156406	-1.95304	0.0546449	0.999289	-3.92456
-0.264358	0.168261	-1.9528	0.054674	0.999289	-3.92493
-0.80206	0.857441	-1.95207	0.0547622	0.999289	-3.92606
-0.502604	0.534232	-1.95186	0.0547882	0.999289	-3.9264
-0.201839	0.0472974	-1.95161	0.0548182	0.999289	-3.92678
0.122571	0.0621857	1.95054	0.0549478	0.999289	-3.92844
-0.443099	0.544767	-1.94957	0.0550656	0.999289	-3.92994
-0.53994	0.522952	-1.94915	0.0551165	0.999289	-3.93058
0.243916	0.23276	1.94853	0.0551922	0.999289	-3.93154
0.332568	0.25311	1.94695	0.0553849	0.999289	-3.93399
-0.293548	0.260543	-1.94671	0.0554149	0.999289	-3.93437
-0.305216	0.250751	-1.94666	0.0554205	0.999289	-3.93444
-0.16262	0.102029	-1.94647	0.0554436	0.999289	-3.93473
0.762132	1.72129	1.94633	0.0554608	0.999289	-3.93494
0.538849	0.837364	1.94633	0.0554612	0.999289	-3.93495
-0.366573	0.373741	-1.94479	0.0556494	0.999289	-3.93732
0.272566	0.215829	1.94474	0.0556554	0.999289	-3.9374
0.129421	0.0509735	1.94459	0.0556739	0.999289	-3.93763
0.412602	0.375085	1.94375	0.0557768	0.999289	-3.93892
-0.0526417	0.0155612	-1.9435	0.055808	0.999289	-3.93932
-0.368068	0.19823	-1.9434	0.0558199	0.999289	-3.93946
0.210033	0.0995691	1.9421	0.0559799	0.999547	-3.94147
-0.463296	1.22999	-1.94131	0.0560784	0.999547	-3.9427
-0.545272	1.14958	-1.94019	0.0562165	0.999547	-3.94442
0.229534	0.0433871	1.93925	0.0563326	0.999547	-3.94586
-0.542498	0.415687	-1.93823	0.0564592	0.999547	-3.94744
-0.309887	0.275642	-1.93792	0.0564979	0.999547	-3.94791
-0.0424813	0.00815086	-1.93671	0.0566483	0.999547	-3.94977
-0.20161	0.105032	-1.93583	0.0567585	0.999547	-3.95113
0.0752924	0.0108089	1.93572	0.0567712	0.999547	-3.95129
-0.425873	0.371842	-1.93439	0.0569376	0.999547	-3.95334
0.282321	0.113865	1.93435	0.0569435	0.999547	-3.95341
-0.839475	0.701723	-1.93412	0.0569721	0.999547	-3.95376
-0.580554	0.17947	-1.93352	0.0570465	0.999547	-3.95467
-0.325606	0.326664	-1.93307	0.0571032	0.999547	-3.95537
-0.560289	0.763349	-1.93243	0.0571836	0.999547	-3.95635
0.523992	1.43591	1.93137	0.0573169	0.999547	-3.95798
-0.589917	0.468439	-1.93118	0.0573403	0.999547	-3.95826
-0.457624	0.577941	-1.93098	0.0573663	0.999547	-3.95858
-0.175902	0.0460338	-1.93074	0.0573957	0.999547	-3.95894
-0.134862	0.0471564	-1.93	0.0574895	0.999547	-3.96008
-0.528529	0.648972	-1.92977	0.057518	0.999547	-3.96043
-0.359641	0.346471	-1.92951	0.0575512	0.999547	-3.96083
-0.146241	0.0586702	-1.92944	0.0575605	0.999547	-3.96094
-0.618157	1.27856	-1.92907	0.057606	0.999547	-3.9615
-0.316737	0.281538	-1.92904	0.0576102	0.999547	-3.96155
-0.316147	0.225136	-1.92847	0.0576829	0.999576	-3.96243
-0.479133	0.660039	-1.92656	0.057924	1	-3.96534
0.362571	0.309928	1.92645	0.0579381	1	-3.96551
-0.14009	0.0512548	-1.92468	0.0581634	1	-3.96822
-0.187618	0.109036	-1.92416	0.0582298	1	-3.96902
-0.30438	0.332846	-1.92255	0.0584358	1	-3.97149
-0.60981	1.82653	-1.92241	0.0584538	1	-3.9717
0.080482	0.0162212	1.92219	0.0584813	1	-3.97203
-0.359515	0.135059	-1.92187	0.0585217	1	-3.97251
-0.619654	0.408209	-1.92116	0.0586136	1	-3.97361
-0.593231	0.696473	-1.91951	0.058825	1	-3.97612
-0.549705	0.774413	-1.91945	0.0588323	1	-3.97621
-0.307567	0.265627	-1.91921	0.0588643	1	-3.97659
-0.268309	0.250818	-1.9189	0.0589034	1	-3.97705
-0.522415	0.150479	-1.91855	0.0589493	1	-3.97759
-0.314059	0.203536	-1.91834	0.0589763	1	-3.97791
0.159357	0.0348071	1.9178	0.0590455	1	-3.97873
-0.346932	0.36524	-1.91773	0.059054	1	-3.97883
-0.183344	0.0858921	-1.91748	0.0590868	1	-3.97922
-0.322097	0.231575	-1.9166	0.0592005	1	-3.98056
-0.529684	0.920912	-1.91474	0.0594418	1	-3.9834
-0.457253	0.419489	-1.91426	0.0595034	1	-3.98412
-0.0991964	0.0294233	-1.91229	0.05976	1	-3.98712
0.296223	0.358349	1.91215	0.059778	1	-3.98733
-0.143284	0.0591162	-1.91121	0.0599012	1	-3.98877
-0.308827	0.369739	-1.91082	0.0599521	1	-3.98936
-0.0424813	0.00632546	-1.90949	0.0601257	1	-3.99138
0.080482	0.0196542	1.90865	0.0602359	1	-3.99265
0.346515	0.19928	1.90796	0.0603261	1	-3.9937
-0.391163	0.362737	-1.90776	0.0603532	1	-3.99401
-0.476323	0.59803	-1.90723	0.0604228	1	-3.99481
-0.0906425	0.0319312	-1.90709	0.0604412	1	-3.99502
0.229873	0.178233	1.90659	0.0605071	1	-3.99578
-0.219913	0.174769	-1.90623	0.0605537	1	-3.99632
-0.363135	0.457505	-1.90613	0.0605673	1	-3.99648
0.531634	0.526615	1.9056	0.0606369	1	-3.99728
0.110377	0.0375213	1.90555	0.0606433	1	-3.99735
-0.72428	0.48824	-1.90536	0.0606682	1	-3.99764
-0.219995	0.145847	-1.90481	0.0607408	1	-3.99847
-0.366344	0.303367	-1.90453	0.0607783	1	-3.9989
-0.310036	0.347411	-1.90402	0.0608455	1	-3.99967
-0.501233	0.534326	-1.90326	0.0609458	1	-4.00082
-0.0877268	0.0322188	-1.90184	0.0611349	1	-4.00297
-0.302938	0.285314	-1.901	0.0612468	1	-4.00425
-0.421618	0.589697	-1.90075	0.0612798	1	-4.00462
-0.048224	0.0157022	-1.90071	0.0612852	1	-4.00468
0.389032	0.351793	1.89967	0.0614239	1	-4.00626
-0.788893	1.76869	-1.89928	0.0614761	1	-4.00685
-0.502767	0.635001	-1.89858	0.0615696	1	-4.00791
0.633173	1.06148	1.89785	0.0616668	1	-4.00901
-0.72983	1.02184	-1.89719	0.0617554	1	-4.01001
-0.373405	0.444685	-1.89687	0.0617977	1	-4.01048
0.146241	0.0275027	1.89684	0.0618026	1	-4.01054
-0.546058	0.745361	-1.8968	0.0618078	1	-4.01059
-0.261725	0.235203	-1.89644	0.0618556	1	-4.01113
-0.939174	1.48756	-1.89442	0.0621274	1	-4.01418
-0.155367	0.0689647	-1.89415	0.0621635	1	-4.01459
-0.417119	0.521306	-1.89397	0.062188	1	-4.01486
-0.407779	0.263619	-1.89227	0.0624178	1	-4.01743
-0.11541	0.0374198	-1.89148	0.0625237	1	-4.01861
0.145614	0.0502087	1.891	0.0625899	1	-4.01934
-0.215207	0.1853	-1.89087	0.0626075	1	-4.01954
0.487075	0.502428	1.89039	0.0626719	1	-4.02025
-0.459521	1.0987	-1.88928	0.0628234	1	-4.02193
-0.450422	0.537693	-1.88893	0.0628704	1	-4.02245
-0.119512	0.026139	-1.8878	0.0630237	1	-4.02414
-0.497729	0.685801	-1.88765	0.063044	1	-4.02437
-0.538387	0.928321	-1.88734	0.0630863	1	-4.02484
-0.525325	0.83751	-1.88446	0.0634805	1	-4.02916
0.0723767	0.0264388	1.88416	0.0635219	1	-4.02962
-0.681892	1.20768	-1.88398	0.0635471	1	-4.02989
-0.222305	0.123592	-1.88368	0.0635879	1	-4.03034
-1.46333	1.7754	-1.88346	0.063618	1	-4.03067
0.293266	0.214851	1.88303	0.0636772	1	-4.03131
-0.584076	1.09234	-1.8829	0.0636952	1	-4.03151
-0.370373	0.399074	-1.88276	0.0637143	1	-4.03172
-0.0533509	0.015483	-1.88259	0.0637376	1	-4.03197
-0.336789	0.212886	-1.88204	0.063814	1	-4.0328
-0.17511	0.0430472	-1.88191	0.0638309	1	-4.03299
-0.526081	0.567103	-1.88181	0.0638455	1	-4.03315
-1.04424	0.781834	-1.88118	0.0639324	1	-4.03409
-0.119512	0.0342281	-1.88109	0.0639447	1	-4.03422
-0.690057	0.6289	-1.8809	0.0639714	1	-4.03451
0.0888852	0.0352379	1.8807	0.0639977	1	-4.0348
-0.699695	1.68593	-1.87947	0.064168	1	-4.03665
-0.686023	1.31362	-1.87897	0.0642375	1	-4.0374
-0.477298	0.687079	-1.87865	0.0642824	1	-4.03788
0.694445	0.996581	1.87811	0.0643567	1	-4.03868
0.305557	0.292489	1.87774	0.0644077	1	-4.03923
-0.148749	0.0753901	-1.87754	0.0644362	1	-4.03954
-0.399369	0.923193	-1.87723	0.0644783	1	-4.04
-0.636287	0.815144	-1.87699	0.0645128	1	-4.04037
-0.607454	0.849437	-1.87556	0.0647111	1	-4.0425
-0.275749	0.223153	-1.87482	0.0648144	1	-4.0436
-0.0424813	0.00771321	-1.87373	0.0649665	1	-4.04523
-0.234649	0.159445	-1.87224	0.0651761	1	-4.04746
-0.241312	0.184613	-1.87135	0.0653003	1	-4.04878
-0.602974	0.707277	-1.86948	0.065563	1	-4.05157
-0.37457	0.538238	-1.86939	0.0655757	1	-4.0517
-0.420037	0.648279	-1.86895	0.0656376	1	-4.05236
0.827923	0.671135	1.86894	0.06564	1	-4.05238
-0.422132	0.706405	-1.8687	0.065674	1	-4.05274
0.235243	0.124918	1.868	0.0657729	1	-4.05378
0.34289	0.37851	1.86766	0.0658207	1	-4.05429
-0.529049	0.351994	-1.8675	0.0658433	1	-4.05453
-0.324484	0.267554	-1.86734	0.065865	1	-4.05475
-2.39004	3.62691	-1.86728	0.065874	1	-4.05485
-0.237012	0.119465	-1.86723	0.0658813	1	-4.05493
-0.712177	1.2622	-1.867	0.0659136	1	-4.05527
-0.288627	0.227846	-1.86658	0.0659738	1	-4.0559
0.0723767	0.0131579	1.86592	0.0660668	1	-4.05687
-0.2412	0.161503	-1.86461	0.0662527	1	-4.05882
-0.0721424	0.0298429	-1.86446	0.0662736	1	-4.05904
-0.506615	0.569658	-1.86417	0.0663156	1	-4.05948
0.573207	1.1171	1.86361	0.0663946	1	-4.0603
-0.467846	0.547468	-1.86289	0.0664985	1	-4.06139
0.457652	0.572763	1.86092	0.0667788	1	-4.0643
-1.16363	0.49922	-1.85951	0.0669814	1	-4.0664
-0.192858	0.0810742	-1.857	0.0673425	1	-4.07012
-0.164341	0.072403	-1.85609	0.0674729	1	-4.07146
-0.312609	0.289899	-1.85431	0.0677304	1	-4.0741
-0.247914	0.234057	-1.85413	0.0677566	1	-4.07436
-1.00313	1.88658	-1.85393	0.0677859	1	-4.07466
-0.225504	0.156009	-1.85293	0.067931	1	-4.07614
0.410634	0.470461	1.85254	0.067987	1	-4.07671
-0.295858	0.290386	-1.85141	0.0681517	1	-4.07839
-0.249103	0.139898	-1.8503	0.0683143	1	-4.08003
-0.311987	0.226614	-1.84952	0.0684281	1	-4.08119
-0.371128	0.226788	-1.84842	0.0685879	1	-4.0828
-0.375679	0.756507	-1.84762	0.0687049	1	-4.08398
-0.495644	0.757567	-1.8473	0.0687525	1	-4.08446
0.606324	3.04498	1.84714	0.0687758	1	-4.08469
0.386222	0.589036	1.84632	0.0688965	1	-4.0859
-0.706606	1.18216	-1.84345	0.0693186	1	-4.09012
-0.555023	1.10526	-1.84235	0.069482	1	-4.09175
-0.0657586	0.026735	-1.84187	0.0695524	1	-4.09245
-0.0424813	0.0093644	-1.83977	0.0698639	1	-4.09553
0.268459	0.256925	1.83958	0.0698919	1	-4.09581
0.142553	0.0682796	1.83907	0.0699677	1	-4.09656
-0.35336	0.389221	-1.83862	0.0700359	1	-4.09723
-0.461807	0.416739	-1.83792	0.0701395	1	-4.09825
0.12826	0.0461619	1.83779	0.0701596	1	-4.09845
-0.53439	1.06941	-1.83751	0.070201	1	-4.09886
0.283954	0.294453	1.83651	0.07035	1	-4.10032
-0.58125	0.285965	-1.83605	0.0704185	1	-4.10099
-0.488849	0.99686	-1.83542	0.0705139	1	-4.10193
-0.436166	0.447298	-1.8353	0.0705307	1	-4.10209
-0.639613	0.822684	-1.83431	0.0706795	1	-4.10355
-0.285088	0.236293	-1.83405	0.0707187	1	-4.10393
0.402741	0.503685	1.83271	0.0709197	1	-4.10589
-0.0733935	0.0177498	-1.83247	0.0709567	1	-4.10625
-0.511733	1.08521	-1.83245	0.0709599	1	-4.10628
-0.226763	0.12695	-1.83234	0.0709765	1	-4.10644
-0.67786	0.505059	-1.83185	0.0710498	1	-4.10715
-0.523789	0.817289	-1.83083	0.071204	1	-4.10865
0.0723767	0.0236001	1.83073	0.0712188	1	-4.10879
0.234014	0.180962	1.8305	0.0712535	1	-4.10913
-0.18527	0.077051	-1.8304	0.0712688	1	-4.10927
-0.196018	0.114091	-1.83021	0.0712976	1	-4.10955
-0.594666	1.37417	-1.82839	0.0715729	1	-4.11221
-0.285044	0.0930885	-1.82802	0.0716295	1	-4.11275
-0.349896	0.405563	-1.82787	0.0716523	1	-4.11297
-0.627188	0.620591	-1.82782	0.0716589	1	-4.11304
0.13608	0.0185972	1.82695	0.071792	1	-4.11432
-0.335639	0.296539	-1.82694	0.071793	1	-4.11433
-0.178812	0.172172	-1.82555	0.0720055	1	-4.11636
0.696893	1.08308	1.8251	0.0720741	1	-4.11702
-0.388725	0.163081	-1.82448	0.0721679	1	-4.11792
-0.356124	0.42559	-1.824	0.0722411	1	-4.11861
0.326146	0.396319	1.82387	0.072261	1	-4.1188
-0.158931	0.0676952	-1.82377	0.0722761	1	-4.11895
-0.28011	0.376519	-1.82301	0.0723923	1	-4.12005
-0.242454	0.143431	-1.82291	0.0724076	1	-4.1202
-0.187504	0.131262	-1.82246	0.0724772	1	-4.12086
-0.128015	0.0628508	-1.82219	0.0725187	1	-4.12126
-0.644375	0.751952	-1.8216	0.0726096	1	-4.12212
-0.313511	0.178701	-1.82033	0.0728043	1	-4.12396
0.32656	0.303595	1.82022	0.072822	1	-4.12413
-0.664523	1.1722	-1.81982	0.0728836	1	-4.12471
-0.375406	0.350906	-1.81944	0.0729417	1	-4.12526
0.207519	0.0357932	1.81934	0.0729564	1	-4.1254
-0.353916	0.387182	-1.81918	0.0729811	1	-4.12563
0.430235	0.578053	1.81911	0.0729929	1	-4.12574
0.488812	0.641437	1.81874	0.0730487	1	-4.12627
-0.0390298	0.00706871	-1.81745	0.0732481	1	-4.12815
-0.461042	0.46416	-1.81693	0.0733285	1	-4.1289
-0.228373	0.207997	-1.81639	0.0734131	1	-4.1297
-0.306344	0.227733	-1.81538	0.0735686	1	-4.13115
-0.0526417	0.0125038	-1.81482	0.0736562	1	-4.13197
-0.510809	0.610575	-1.8148	0.0736599	1	-4.13201
-0.298879	0.276081	-1.81476	0.073666	1	-4.13206
-0.875963	0.21912	-1.81463	0.0736861	1	-4.13225
-0.568637	0.833031	-1.81392	0.0737955	1	-4.13327
-0.31778	0.263164	-1.81376	0.0738209	1	-4.13351
0.144762	0.0586978	1.81361	0.0738446	1	-4.13373
-0.106506	0.043613	-1.81356	0.0738527	1	-4.1338
-0.21069	0.118616	-1.81328	0.0738963	1	-4.13421
-0.86974	2.2985	-1.81186	0.0741181	1	-4.13627
-1.52434	1.24152	-1.81185	0.0741186	1	-4.13628
-0.215454	0.173269	-1.81155	0.0741657	1	-4.13671
0.0767944	0.0314011	1.81111	0.0742351	1	-4.13736
-0.126271	0.0513807	-1.81055	0.0743223	1	-4.13816
-0.317992	0.357133	-1.80969	0.0744574	1	-4.13941
-0.719092	1.81188	-1.80873	0.0746079	1	-4.1408
-0.177343	0.0718539	-1.80844	0.0746531	1	-4.14122
-0.31125	0.315853	-1.80813	0.0747018	1	-4.14166
-0.540339	1.52679	-1.80808	0.07471	1	-4.14174
-0.29319	0.277635	-1.80731	0.0748307	1	-4.14285
-0.358014	0.499675	-1.80681	0.0749099	1	-4.14358
-0.0200426	0.00117631	-1.80628	0.0749938	1	-4.14435
0.396293	0.452285	1.80625	0.0749973	1	-4.14438
-0.411778	0.324335	-1.80581	0.0750668	1	-4.14501
-0.275106	0.208557	-1.80549	0.0751172	1	-4.14548
0.29352	0.323603	1.80519	0.0751659	1	-4.14592
0.265138	0.199072	1.80477	0.0752316	1	-4.14652
0.103759	0.0227972	1.80361	0.0754156	1	-4.1482
0.125916	0.0524477	1.80291	0.0755265	1	-4.14921
-0.191252	0.137926	-1.80233	0.0756175	1	-4.15004
-0.348302	0.387936	-1.80182	0.0756994	1	-4.15078
-0.254288	0.263428	-1.80118	0.0758004	1	-4.15169
0.159357	0.029806	1.80115	0.0758065	1	-4.15175
-0.120449	0.0533789	-1.80093	0.0758412	1	-4.15206
-0.676614	1.0132	-1.80078	0.075865	1	-4.15228
-0.173294	0.102301	-1.79967	0.0760422	1	-4.15388
-0.519655	0.845963	-1.79895	0.0761559	1	-4.15491
-0.0424813	0.00988865	-1.79893	0.0761598	1	-4.15494
-0.420085	0.465066	-1.79863	0.0762072	1	-4.15537
-0.671736	0.533561	-1.79801	0.0763076	1	-4.15627
-0.289345	0.254903	-1.79787	0.076329	1	-4.15647
-0.380767	0.530316	-1.79779	0.0763424	1	-4.15659
-0.570514	1.13529	-1.79764	0.0763668	1	-4.15681
-0.660201	0.220373	-1.79753	0.0763837	1	-4.15696
-0.474178	0.433261	-1.79694	0.0764786	1	-4.15781
-0.336406	0.373867	-1.79663	0.0765278	1	-4.15825
-0.443617	0.428861	-1.79648	0.0765519	1	-4.15847
0.533123	0.801569	1.7963	0.0765801	1	-4.15872
-0.198882	0.085726	-1.79616	0.0766029	1	-4.15892
0.117279	0.0300072	1.79563	0.0766891	1	-4.1597
-0.146241	0.0455245	-1.79498	0.0767922	1	-4.16062
-0.548183	0.817485	-1.79483	0.0768166	1	-4.16083
-0.479253	0.537152	-1.79386	0.0769736	1	-4.16224
-0.810726	1.2749	-1.79241	0.077208	1	-4.16432
-0.448436	0.459607	-1.79211	0.0772552	1	-4.16474
-0.3121	0.250611	-1.79176	0.0773123	1	-4.16525
0.20874	0.156608	1.79173	0.0773172	1	-4.16529
0.464681	0.631883	1.7904	0.0775333	1	-4.1672
-0.81189	0.446423	-1.79021	0.0775641	1	-4.16748
0.381735	0.570794	1.78965	0.0776546	1	-4.16828
-0.184163	0.112994	-1.7895	0.0776792	1	-4.16849
-0.386512	0.482482	-1.78885	0.0777843	1	-4.16942
-0.443602	0.728591	-1.78877	0.0777971	1	-4.16953
-0.241875	0.305407	-1.78805	0.077914	1	-4.17056
-0.17511	0.0497533	-1.78684	0.0781116	1	-4.1723
-0.268647	0.299178	-1.7868	0.0781174	1	-4.17235
-0.361479	0.502999	-1.7868	0.0781187	1	-4.17236
0.565757	0.933659	1.78649	0.0781692	1	-4.1728
0.125774	0.0442837	1.78637	0.0781878	1	-4.17296
-0.723477	0.984642	-1.78637	0.0781885	1	-4.17297
-0.201839	0.0612931	-1.78601	0.0782465	1	-4.17348
0.504089	1.15751	1.78586	0.078271	1	-4.17369
-0.522023	1.34054	-1.78547	0.0783355	1	-4.17426
-0.234636	0.08857	-1.7828	0.0787732	1	-4.17807
-0.10824	0.0470797	-1.78253	0.0788169	1	-4.17845
-0.593673	0.911552	-1.78104	0.0790631	1	-4.18059
-0.130208	0.080403	-1.78076	0.0791087	1	-4.18098
0.220504	0.245919	1.78066	0.0791251	1	-4.18113
-0.266519	0.304738	-1.77939	0.0793342	1	-4.18293
-0.289879	0.372323	-1.77922	0.0793629	1	-4.18318
-0.0200426	0.0012431	-1.7782	0.0795321	1	-4.18464
-0.0200426	0.0012431	-1.7782	0.0795321	1	-4.18464
-0.264259	0.0866196	-1.77703	0.0797258	1	-4.1863
-0.297516	0.206303	-1.77654	0.0798066	1	-4.18699
-0.226954	0.165683	-1.77607	0.0798854	1	-4.18767
-0.371488	0.452343	-1.77565	0.0799559	1	-4.18827
-0.303268	0.108807	-1.77561	0.0799609	1	-4.18832
-0.200621	0.105129	-1.77502	0.0800603	1	-4.18917
-0.496296	0.658963	-1.77484	0.0800895	1	-4.18942
-0.293453	0.315475	-1.77482	0.0800936	1	-4.18945
-0.422063	0.453233	-1.77458	0.0801339	1	-4.18979
-0.175902	0.069693	-1.77448	0.0801502	1	-4.18993
-0.158717	0.0873638	-1.77401	0.0802283	1	-4.1906
0.23465	0.162815	1.77375	0.0802724	1	-4.19098
0.232781	0.179147	1.77366	0.080287	1	-4.1911
-0.120991	0.0567011	-1.77283	0.0804254	1	-4.19228
-0.151397	0.0873335	-1.77271	0.080445	1	-4.19244
-0.640126	0.702377	-1.77259	0.0804656	1	-4.19262
-0.106326	0.027227	-1.77168	0.0806177	1	-4.19391
0.191872	0.182932	1.77153	0.0806433	1	-4.19413
0.271213	0.23615	1.77129	0.0806826	1	-4.19446
-0.635591	1.39359	-1.77058	0.0808022	1	-4.19547
0.498098	0.685091	1.77015	0.0808751	1	-4.19609
0.279926	0.318554	1.76986	0.0809226	1	-4.19649
-0.556081	0.743504	-1.76978	0.0809366	1	-4.19661
-0.679693	1.72424	-1.76955	0.0809743	1	-4.19693
-0.255769	0.28239	-1.76894	0.0810785	1	-4.19781
0.196237	0.0869254	1.76879	0.0811036	1	-4.19802
-0.0526417	0.00749461	-1.76865	0.0811271	1	-4.19821
0.110978	0.0364567	1.76842	0.0811649	1	-4.19853
-0.340002	0.445385	-1.76808	0.0812227	1	-4.19902
-0.098163	0.0315724	-1.76719	0.0813727	1	-4.20028
0.363269	0.455018	1.76647	0.0814948	1	-4.2013
-0.080482	0.0256231	-1.76606	0.081564	1	-4.20188
-0.302496	0.340316	-1.76605	0.0815656	1	-4.2019
-0.67355	0.351576	-1.76571	0.0816219	1	-4.20237
-0.300012	0.369094	-1.76433	0.0818558	1	-4.20432
-0.290234	0.0688036	-1.76407	0.0819011	1	-4.2047
-1.06465	0.951329	-1.76359	0.0819813	1	-4.20537
-0.479672	0.816572	-1.76345	0.0820065	1	-4.20558
0.499333	0.715439	1.7631	0.0820652	1	-4.20607
-0.0200426	0.00162849	-1.76256	0.0821572	1	-4.20683
0.119024	0.0713105	1.76242	0.0821806	1	-4.20703
-0.171751	0.0605891	-1.76174	0.0822971	1	-4.20799
0.532352	0.792799	1.76101	0.0824214	1	-4.20902
-0.446196	1.41939	-1.76082	0.0824533	1	-4.20929
0.742576	3.42211	1.76075	0.0824652	1	-4.20939
0.730587	1.79305	1.76015	0.0825685	1	-4.21024
-0.477262	0.674846	-1.75886	0.082788	1	-4.21205
-0.256426	0.226312	-1.75881	0.0827979	1	-4.21213
-0.538725	0.814379	-1.75838	0.0828706	1	-4.21273
-0.53994	0.646288	-1.75808	0.082922	1	-4.21316
-0.281768	0.228035	-1.75733	0.0830509	1	-4.21421
-0.505115	0.570452	-1.75711	0.0830885	1	-4.21452
-0.293108	0.23031	-1.7562	0.083245	1	-4.21581
0.214607	0.0790894	1.756	0.0832791	1	-4.21609
0.122785	0.0659154	1.75561	0.0833461	1	-4.21663
-0.284696	0.281329	-1.7546	0.0835209	1	-4.21806
-0.0728295	0.0360796	-1.7543	0.0835723	1	-4.21848
-0.744017	0.801014	-1.75336	0.0837355	1	-4.21981
0.40976	0.452718	1.75321	0.0837609	1	-4.22002
-0.399442	0.680046	-1.75209	0.0839542	1	-4.22159
0.106274	0.0361209	1.75194	0.0839807	1	-4.22181
-0.625493	0.465019	-1.75177	0.0840101	1	-4.22204
-0.258851	0.0677522	-1.75132	0.084088	1	-4.22268
-0.384772	0.40177	-1.75118	0.0841121	1	-4.22287
0.407705	0.54127	1.75089	0.0841623	1	-4.22328
0.215241	0.178059	1.74973	0.0843647	1	-4.22491
0.625237	0.967831	1.74954	0.0843964	1	-4.22517
-0.223271	0.067361	-1.74909	0.084476	1	-4.22581
-0.66478	0.33056	-1.7487	0.0845424	1	-4.22635
0.478743	0.615419	1.74772	0.0847148	1	-4.22774
-0.663921	1.25287	-1.74742	0.0847666	1	-4.22815
-0.353333	0.300962	-1.74709	0.0848234	1	-4.22861
-0.496567	0.803782	-1.74699	0.0848415	1	-4.22875
-0.503139	0.754273	-1.7464	0.0849451	1	-4.22958
-0.0958322	0.0284481	-1.74635	0.0849542	1	-4.22966
0.220504	0.0899218	1.74611	0.0849955	1	-4.22999
-0.707748	0.359209	-1.74529	0.0851388	1	-4.23113
-0.573182	1.61095	-1.74517	0.0851601	1	-4.23131
-0.0625238	0.0108572	-1.7448	0.0852253	1	-4.23183
-0.224063	0.0502834	-1.74454	0.0852708	1	-4.23219
-0.17511	0.0564437	-1.74446	0.0852848	1	-4.2323
-0.437903	0.175855	-1.74376	0.0854074	1	-4.23328
0.166446	0.0808952	1.74233	0.0856582	1	-4.23527
-0.180514	0.138276	-1.74176	0.0857589	1	-4.23607
-0.333218	0.22614	-1.74172	0.0857669	1	-4.23614
-0.0424813	0.010655	-1.74097	0.0858993	1	-4.23719
-0.513	0.611854	-1.74086	0.0859174	1	-4.23733
-0.500741	0.939621	-1.74042	0.0859951	1	-4.23795
-0.0424813	0.00929643	-1.74008	0.0860559	1	-4.23843
-0.33909	0.354595	-1.73989	0.0860892	1	-4.23869
-0.159869	0.120337	-1.73971	0.0861209	1	-4.23894
-0.626159	3.03789	-1.7391	0.08623	1	-4.2398
-0.870711	1.14017	-1.73828	0.0863744	1	-4.24094
-0.41391	0.543076	-1.73826	0.0863774	1	-4.24096
-0.0424813	0.00876356	-1.73749	0.0865152	1	-4.24205
-0.3646	0.339117	-1.73705	0.0865933	1	-4.24266
-0.596966	0.630857	-1.73644	0.0867014	1	-4.24351
-0.281646	0.270581	-1.73614	0.0867545	1	-4.24392
-0.345832	0.41827	-1.73555	0.086859	1	-4.24474
-0.222237	0.199529	-1.73529	0.0869054	1	-4.2451
0.343124	0.392213	1.73522	0.0869184	1	-4.24521
0.564068	1.56803	1.73471	0.0870102	1	-4.24592
-0.184223	0.155632	-1.73439	0.0870663	1	-4.24636
-0.284172	0.149614	-1.73436	0.0870723	1	-4.24641
-0.225504	0.196199	-1.73315	0.0872872	1	-4.24808
0.379674	0.485857	1.73315	0.0872873	1	-4.24808
-0.387932	0.530421	-1.73311	0.0872945	1	-4.24814
-0.460519	0.683825	-1.73222	0.0874536	1	-4.24938
-0.0476709	0.00960799	-1.73177	0.0875352	1	-4.25001
-0.406814	0.867218	-1.73126	0.0876262	1	-4.25072
-0.288986	0.480929	-1.7311	0.0876553	1	-4.25094
-0.144744	0.115968	-1.72995	0.0878616	1	-4.25254
0.259022	0.263205	1.72914	0.0880077	1	-4.25367
-0.232057	0.180435	-1.72894	0.0880441	1	-4.25395
0.303433	0.456653	1.72786	0.088239	1	-4.25545
0.359631	0.585952	1.72764	0.0882783	1	-4.25575
0.29885	0.449728	1.72676	0.0884363	1	-4.25697
-0.195967	0.109048	-1.72538	0.0886871	1	-4.25889
-0.297098	0.0795307	-1.72532	0.0886977	1	-4.25897
0.0452924	0.0102781	1.72517	0.0887257	1	-4.25918
-0.526186	1.68119	-1.7248	0.0887924	1	-4.25969
-0.338882	0.392043	-1.72315	0.0890919	1	-4.26198
-0.080482	0.0164945	-1.7227	0.0891744	1	-4.26261
-0.0958322	0.0441771	-1.72206	0.0892898	1	-4.26348
0.146241	0.0384035	1.72193	0.0893145	1	-4.26367
-0.254791	0.213367	-1.72018	0.0896339	1	-4.26609
-0.37358	0.531163	-1.7198	0.089703	1	-4.26661
-0.310764	0.505931	-1.71871	0.0899027	1	-4.26812
0.125916	0.0423236	1.71832	0.0899743	1	-4.26866
-0.424298	0.511079	-1.71806	0.0900206	1	-4.26901
-0.307997	0.288014	-1.71783	0.0900638	1	-4.26933
0.599767	1.42896	1.71768	0.0900913	1	-4.26954
-0.600547	1.83151	-1.71707	0.0902031	1	-4.27038
-0.242743	0.314749	-1.71705	0.0902067	1	-4.27041
0.324603	0.207073	1.71636	0.0903344	1	-4.27137
0.603137	2.13045	1.71622	0.0903596	1	-4.27156
-1.46779	0.989481	-1.71571	0.0904529	1	-4.27226
-0.199357	0.171877	-1.71466	0.0906473	1	-4.27371
-0.286055	0.406808	-1.71452	0.0906727	1	-4.2739
0.13608	0.0409925	1.71447	0.0906812	1	-4.27396
-0.219244	0.140057	-1.71404	0.0907606	1	-4.27456
-0.134862	0.0415924	-1.71374	0.0908176	1	-4.27498
-0.768893	1.10341	-1.71342	0.0908766	1	-4.27542
0.217991	0.259545	1.71306	0.0909419	1	-4.27591
-0.722884	1.99851	-1.71238	0.0910681	1	-4.27685
0.238564	0.189953	1.71178	0.0911801	1	-4.27768
-0.0591571	0.020723	-1.71177	0.0911805	1	-4.27768
0.080482	0.0237598	1.711	0.0913246	1	-4.27875
-0.45106	0.775508	-1.7108	0.0913622	1	-4.27903
0.329736	0.440092	1.7104	0.0914362	1	-4.27958
0.235414	0.239546	1.71004	0.0915029	1	-4.28007
-0.298876	0.299538	-1.7089	0.0917139	1	-4.28163
-0.415426	0.619254	-1.70865	0.0917619	1	-4.28198
-0.220616	0.104059	-1.70777	0.0919255	1	-4.28319
-0.330329	0.33836	-1.7067	0.0921261	1	-4.28467
-0.672663	0.751482	-1.70619	0.092221	1	-4.28536
-0.136707	0.0343062	-1.70595	0.092265	1	-4.28568
-0.137549	0.0554396	-1.70585	0.0922837	1	-4.28582
0.21097	0.0572414	1.70405	0.0926222	1	-4.2883
-0.293718	0.27679	-1.7037	0.0926868	1	-4.28877
0.472913	0.968001	1.70309	0.0928021	1	-4.28961
-0.807042	0.940678	-1.70273	0.0928703	1	-4.29011
-0.238829	0.231844	-1.70249	0.0929146	1	-4.29043
-1.4144	3.35825	-1.70229	0.0929524	1	-4.2907
0.412645	0.219741	1.70106	0.0931839	1	-4.29238
-0.239083	0.0997032	-1.70103	0.0931897	1	-4.29243
-0.0958322	0.0206077	-1.70031	0.0933269	1	-4.29342
-0.220561	0.191017	-1.70019	0.0933488	1	-4.29358
-0.519366	0.710195	-1.70005	0.0933759	1	-4.29378
-0.0296611	0.00446704	-1.69974	0.0934349	1	-4.2942
-0.483523	0.635495	-1.69941	0.0934956	1	-4.29464
-0.541164	1.1122	-1.69936	0.0935066	1	-4.29472
-0.467751	0.37789	-1.69891	0.0935914	1	-4.29533
-0.220851	0.221733	-1.69847	0.0936741	1	-4.29593
-0.320625	0.292669	-1.69815	0.0937344	1	-4.29636
0.40665	0.493296	1.69669	0.0940128	1	-4.29837
-0.483526	0.682839	-1.69571	0.094198	1	-4.2997
-0.511234	0.809013	-1.69529	0.0942784	1	-4.30027
-0.331583	0.456861	-1.69484	0.0943645	1	-4.30089
-0.335377	0.295036	-1.69459	0.0944128	1	-4.30123
-0.495353	0.855299	-1.69357	0.0946073	1	-4.30262
-0.169238	0.114893	-1.69312	0.0946939	1	-4.30324
-1.34706	1.29692	-1.69203	0.0949017	1	-4.30472
-0.225475	0.103044	-1.69119	0.0950619	1	-4.30586
-0.621911	1.17079	-1.69104	0.0950922	1	-4.30607
-0.238993	0.239161	-1.691	0.0950991	1	-4.30612
0.0752924	0.0255883	1.6909	0.0951187	1	-4.30626
-0.398729	0.481481	-1.69072	0.0951537	1	-4.30651
-0.264594	0.208399	-1.69056	0.0951842	1	-4.30673
-0.280607	0.266746	-1.69025	0.0952435	1	-4.30715
-0.231011	0.100763	-1.68854	0.095573	1	-4.30948
-0.402933	1.03848	-1.68846	0.0955876	1	-4.30958
-0.58058	1.87286	-1.68805	0.0956659	1	-4.31013
-0.403324	0.626628	-1.68732	0.0958081	1	-4.31113
-0.400195	0.94329	-1.68701	0.0958675	1	-4.31155
-0.338095	0.147558	-1.68701	0.0958677	1	-4.31155
-0.340845	0.333122	-1.68655	0.0959561	1	-4.31217
-0.0962441	0.0425223	-1.68648	0.095969	1	-4.31226
0.121934	0.0475641	1.68591	0.0960806	1	-4.31305
-0.350104	0.696299	-1.68584	0.0960943	1	-4.31314
-0.259147	0.168979	-1.68522	0.096214	1	-4.31398
-0.292956	0.189298	-1.6848	0.0962946	1	-4.31455
-0.496341	0.284136	-1.68457	0.0963394	1	-4.31486
-0.126285	0.0805901	-1.68413	0.0964248	1	-4.31546
-0.140502	0.0691953	-1.68365	0.0965177	1	-4.31611
-0.506937	1.09356	-1.68348	0.0965518	1	-4.31635
-0.861949	0.493792	-1.68301	0.0966429	1	-4.31698
-0.397849	0.700396	-1.68297	0.0966495	1	-4.31703
-0.478368	1.56503	-1.68287	0.0966691	1	-4.31716
-0.198745	0.0932774	-1.68206	0.0968262	1	-4.31826
-0.484943	0.56509	-1.68188	0.0968619	1	-4.31851
-0.629646	3.07622	-1.68155	0.0969266	1	-4.31896
-0.577104	1.28173	-1.68132	0.096971	1	-4.31926
-0.485945	0.804774	-1.68105	0.0970238	1	-4.31963
-0.297671	0.19171	-1.68083	0.0970676	1	-4.31993
-0.181526	0.156141	-1.68031	0.0971691	1	-4.32064
-0.252915	0.307473	-1.67986	0.0972567	1	-4.32125
-0.168621	0.128694	-1.67957	0.0973124	1	-4.32163
0.0667751	0.0200065	1.67957	0.0973127	1	-4.32163
-0.163609	0.0785876	-1.67815	0.0975902	1	-4.32355
-0.745016	2.74233	-1.67785	0.0976489	1	-4.32395
-0.452745	0.411103	-1.67767	0.0976855	1	-4.32421
-0.26549	0.31652	-1.677	0.0978159	1	-4.32511
0.255329	0.301451	1.67662	0.097891	1	-4.32562
0.530935	0.742487	1.67585	0.0980417	1	-4.32666
-0.4219	0.388729	-1.67431	0.0983451	1	-4.32874
-0.285337	0.364028	-1.67371	0.0984647	1	-4.32955
-0.589811	1.57922	-1.67359	0.0984872	1	-4.32971
-0.755108	1.084	-1.67346	0.0985126	1	-4.32988
0.121357	0.0246992	1.6728	0.098644	1	-4.33078
-0.327392	0.209249	-1.67259	0.0986856	1	-4.33106
-0.323143	0.201258	-1.67226	0.0987504	1	-4.3315
-0.158219	0.12101	-1.67222	0.0987589	1	-4.33156
-0.466412	0.839301	-1.67174	0.0988533	1	-4.3322
-0.410635	0.802802	-1.67155	0.0988913	1	-4.33246
-0.0424813	0.00971859	-1.67151	0.0988989	1	-4.33251
-0.0200426	0.00207396	-1.67125	0.0989505	1	-4.33286
-0.417156	0.660771	-1.67119	0.098963	1	-4.33295
-0.526485	0.858801	-1.671	0.099001	1	-4.33321
0.732246	2.16258	1.67067	0.099065	1	-4.33364
-0.548622	1.79658	-1.6705	0.0990988	1	-4.33387
0.279823	0.304261	1.67043	0.0991126	1	-4.33396
-0.219177	0.1156	-1.67035	0.0991298	1	-4.33408
-0.290875	0.136657	-1.66991	0.0992164	1	-4.33467
-0.192487	0.155676	-1.66976	0.0992466	1	-4.33487
-0.380877	0.381391	-1.66969	0.0992597	1	-4.33496
-0.514235	0.718873	-1.66959	0.09928	1	-4.3351
-0.196758	0.132018	-1.66951	0.0992956	1	-4.3352
-0.353423	0.5191	-1.66879	0.0994395	1	-4.33618
-0.478545	1.02074	-1.66877	0.0994439	1	-4.33621
0.359287	0.143446	1.66874	0.0994487	1	-4.33624
-0.231308	0.195656	-1.66843	0.0995119	1	-4.33667
-0.120652	0.0521619	-1.66807	0.0995837	1	-4.33715
0.168479	0.137257	1.66687	0.0998228	1	-4.33876
0.115953	0.0521695	1.66619	0.0999587	1	-4.33968
-0.579264	0.909085	-1.66572	0.100051	1	-4.3403
-0.533011	0.821355	-1.66568	0.100061	1	-4.34036
-0.244644	0.282623	-1.66546	0.100105	1	-4.34066
-0.170696	0.135691	-1.66536	0.100123	1	-4.34078
0.296503	0.460974	1.66515	0.100165	1	-4.34106
-0.208014	0.14391	-1.66504	0.100189	1	-4.34122
0.290463	0.255066	1.6649	0.100215	1	-4.3414
-0.506955	1.04226	-1.66442	0.100313	1	-4.34205
-0.194402	0.0915192	-1.66387	0.100423	1	-4.34279
-0.395022	0.576221	-1.66386	0.100424	1	-4.3428
-0.798829	2.42305	-1.66326	0.100545	1	-4.34361
0.210013	0.170202	1.66138	0.100924	1	-4.34613
0.331663	0.373422	1.66068	0.101064	1	-4.34706
-0.257058	0.301566	-1.66063	0.101074	1	-4.34713
-0.12927	0.0677157	-1.66063	0.101075	1	-4.34713
0.239596	0.218933	1.66024	0.101153	1	-4.34766
0.343551	0.484181	1.66015	0.10117	1	-4.34777
-0.50401	0.456948	-1.6601	0.10118	1	-4.34783
-0.31104	0.389905	-1.6601	0.101181	1	-4.34784
0.529759	1.25678	1.65983	0.101235	1	-4.3482
-0.409362	0.628348	-1.65834	0.101538	1	-4.3502
-0.635888	0.867175	-1.65808	0.101589	1	-4.35054
-0.204512	0.135817	-1.65786	0.101634	1	-4.35083
-0.330802	0.319698	-1.65766	0.101674	1	-4.3511
-0.415819	0.794296	-1.65726	0.101756	1	-4.35164
-0.401921	0.564148	-1.65725	0.101757	1	-4.35164
0.252825	0.124115	1.65691	0.101825	1	-4.3521
0.334659	0.504319	1.65642	0.101925	1	-4.35275
-0.366643	0.409959	-1.65581	0.102049	1	-4.35357
-0.143091	0.114042	-1.65533	0.102146	1	-4.35421
-0.493106	0.773077	-1.65499	0.102216	1	-4.35466
-0.568598	0.413416	-1.65472	0.102272	1	-4.35503
-0.527885	1.10468	-1.65368	0.102483	1	-4.35641
-0.238948	0.137679	-1.65211	0.102803	1	-4.35851
-0.208411	0.228095	-1.65177	0.102874	1	-4.35896
-0.115875	0.0556084	-1.65164	0.1029	1	-4.35914
-0.375071	0.537688	-1.65163	0.102902	1	-4.35915
-0.0296611	0.00682391	-1.65133	0.102963	1	-4.35955
-0.0629474	0.0274295	-1.65114	0.103002	1	-4.3598
-0.682189	0.995646	-1.65036	0.103163	1	-4.36085
-0.310764	0.437887	-1.64986	0.103265	1	-4.36151
-0.476723	0.219	-1.64983	0.103272	1	-4.36155
-0.72887	1.17743	-1.64858	0.103527	1	-4.3632
-0.475082	0.825448	-1.64756	0.103739	1	-4.36457
-0.194402	0.0576902	-1.64728	0.103796	1	-4.36494
-0.151357	0.0739151	-1.64684	0.103886	1	-4.36552
-0.505895	1.25709	-1.64684	0.103886	1	-4.36553
-0.432638	0.957453	-1.64665	0.103925	1	-4.36578
-0.315834	0.446169	-1.64643	0.10397	1	-4.36606
-0.417271	0.520915	-1.64617	0.104024	1	-4.36641
0.645655	2.22404	1.64616	0.104027	1	-4.36643
-0.243845	0.237749	-1.64599	0.104061	1	-4.36665
-0.080482	0.0158591	-1.64581	0.104098	1	-4.36689
-0.475345	0.575396	-1.64562	0.104138	1	-4.36714
-0.645404	0.888405	-1.64556	0.104151	1	-4.36723
-0.503807	0.453903	-1.64522	0.10422	1	-4.36767
-0.384342	0.853844	-1.64506	0.104255	1	-4.36789
-0.239329	0.281957	-1.64354	0.104569	1	-4.36991
0.457042	0.752285	1.64335	0.104607	1	-4.37015
-0.739499	2.05477	-1.64294	0.104693	1	-4.3707
-0.130609	0.0464658	-1.64253	0.104777	1	-4.37124
-0.563872	0.177166	-1.64237	0.10481	1	-4.37145
-0.385888	0.299692	-1.64232	0.104821	1	-4.37152
-0.575425	1.16394	-1.64147	0.104998	1	-4.37265
0.360569	0.44215	1.64143	0.105007	1	-4.3727
0.353133	0.335268	1.6404	0.105222	1	-4.37407
-0.32025	0.410019	-1.64009	0.105286	1	-4.37448
-0.235665	0.347424	-1.63899	0.105515	1	-4.37593
-0.598494	1.02776	-1.63887	0.105541	1	-4.3761
0.0893473	0.0649759	1.63837	0.105645	1	-4.37676
-0.191446	0.156364	-1.63776	0.105773	1	-4.37756
-0.156401	0.0755981	-1.63763	0.105799	1	-4.37773
-0.449663	0.48109	-1.63754	0.105819	1	-4.37785
-0.303678	0.413552	-1.63732	0.105863	1	-4.37813
0.482001	0.670246	1.63573	0.106198	1	-4.38025
-0.140542	0.118572	-1.6354	0.106267	1	-4.38068
-0.256219	0.239517	-1.63451	0.106453	1	-4.38185
-0.312267	0.327466	-1.63447	0.106463	1	-4.38191
-0.60794	1.82003	-1.63406	0.106548	1	-4.38244
-0.659205	0.818358	-1.63385	0.106594	1	-4.38273
-0.559814	0.993357	-1.63357	0.106651	1	-4.38309
-0.255039	0.213274	-1.63284	0.106806	1	-4.38406
-0.32505	0.484961	-1.63279	0.106816	1	-4.38412
-0.449039	0.626603	-1.63224	0.106932	1	-4.38485
-0.292481	0.0983532	-1.63067	0.107263	1	-4.38691
0.31287	0.405897	1.6306	0.107279	1	-4.38701
-0.0728295	0.0297542	-1.63055	0.10729	1	-4.38708
-0.46558	0.632379	-1.62982	0.107445	1	-4.38804
-0.31761	0.198932	-1.62969	0.10747	1	-4.3882
0.263895	0.338973	1.62961	0.107489	1	-4.38832
-0.257825	0.303448	-1.62945	0.107522	1	-4.38852
-0.329505	0.457333	-1.62887	0.107644	1	-4.38928
-0.0200426	0.00223702	-1.62862	0.107698	1	-4.38961
-0.476531	0.589775	-1.62776	0.107881	1	-4.39074
0.0523341	0.0156339	1.6277	0.107894	1	-4.39082
0.426956	0.141688	1.62753	0.107929	1	-4.39104
-0.569594	0.764774	-1.62682	0.108082	1	-4.39198
-0.451146	1.02792	-1.62603	0.108249	1	-4.39301
-0.205313	0.0630263	-1.62576	0.108307	1	-4.39337
-0.330288	0.281064	-1.62532	0.1084	1	-4.39394
-0.0424813	0.0122662	-1.62527	0.108411	1	-4.39401
-0.651777	0.870347	-1.62517	0.108434	1	-4.39415
-0.302877	0.2934	-1.62506	0.108456	1	-4.39428
0.0884092	0.0330639	1.62432	0.108615	1	-4.39526
-0.32226	0.261005	-1.62412	0.108658	1	-4.39553
-0.390145	0.507923	-1.62404	0.108674	1	-4.39562
0.080482	0.0246523	1.62342	0.108807	1	-4.39644
-0.418573	0.43477	-1.62329	0.108835	1	-4.39661
0.186214	0.107154	1.62302	0.108893	1	-4.39697
-0.181912	0.156245	-1.62277	0.108947	1	-4.3973
-0.272547	0.176774	-1.62201	0.10911	1	-4.3983
-0.203199	0.192157	-1.62146	0.109227	1	-4.39901
-0.32533	0.36739	-1.61973	0.109598	1	-4.40127
-0.398912	0.650279	-1.61963	0.109621	1	-4.40141
-0.732939	1.18363	-1.61919	0.109715	1	-4.40198
0.155774	0.042415	1.61864	0.109835	1	-4.40271
-0.374362	0.569266	-1.61817	0.109935	1	-4.40331
-0.397518	0.622531	-1.61783	0.11001	1	-4.40376
-0.473871	1.21526	-1.61746	0.110089	1	-4.40425
0.080482	0.024015	1.61736	0.11011	1	-4.40437
-0.0424813	0.011465	-1.61732	0.110119	1	-4.40442
-0.0499861	0.0229321	-1.61729	0.110126	1	-4.40447
0.129747	0.0703298	1.61722	0.110141	1	-4.40456
0.13608	0.0321839	1.61642	0.110313	1	-4.4056
-0.344333	0.311957	-1.61582	0.110444	1	-4.40639
-0.207665	0.118575	-1.61582	0.110444	1	-4.40639
0.493202	0.450623	1.61567	0.110476	1	-4.40658
-0.593868	1.12447	-1.6151	0.1106	1	-4.40733
-0.465042	0.578274	-1.61432	0.11077	1	-4.40835
-0.201839	0.0816883	-1.61416	0.110803	1	-4.40855
0.320983	0.387439	1.61412	0.110813	1	-4.40861
-0.780838	1.41195	-1.61405	0.110828	1	-4.4087
-0.080482	0.0282388	-1.61398	0.110842	1	-4.40878
-0.454456	0.781057	-1.61386	0.110869	1	-4.40895
-0.417673	0.634404	-1.61349	0.110949	1	-4.40943
-0.330583	0.253788	-1.61317	0.111019	1	-4.40984
-0.395022	0.3692	-1.61233	0.111201	1	-4.41094
-0.200937	0.17309	-1.61181	0.111315	1	-4.41161
-0.44687	0.371936	-1.61173	0.111333	1	-4.41172
-0.45599	0.467842	-1.61161	0.111359	1	-4.41188
-0.237595	0.298301	-1.61129	0.111429	1	-4.4123
0.570863	2.0111	1.6109	0.111514	1	-4.41281
-0.447009	1.48485	-1.61079	0.111537	1	-4.41294
-0.256007	0.29408	-1.60971	0.111774	1	-4.41435
0.209287	0.162034	1.60946	0.111828	1	-4.41468
-0.143993	0.105277	-1.6092	0.111885	1	-4.41501
-1.16955	1.64013	-1.60905	0.111918	1	-4.41521
0.237166	0.273116	1.60895	0.11194	1	-4.41534
0.080482	0.036556	1.60852	0.112035	1	-4.41591
-0.266819	0.364505	-1.60717	0.112332	1	-4.41766
-0.336378	0.285221	-1.60693	0.112385	1	-4.41797
-0.561281	1.36983	-1.60593	0.112603	1	-4.41926
-0.439618	0.507955	-1.6042	0.112985	1	-4.42151
0.428114	0.704725	1.60373	0.113089	1	-4.42212
-0.0578314	0.0139058	-1.60279	0.113296	1	-4.42334
-0.0906425	0.0320919	-1.60243	0.113375	1	-4.4238
-0.277414	0.192666	-1.60239	0.113384	1	-4.42385
1.11204	3.37027	1.6023	0.113405	1	-4.42398
0.432886	1.45824	1.60184	0.113506	1	-4.42457
-0.367185	0.681897	-1.6013	0.113627	1	-4.42528
0.13608	0.0397331	1.60094	0.113706	1	-4.42574
-0.478056	0.996202	-1.60019	0.113873	1	-4.42671
-0.0912692	0.0242497	-1.59964	0.113994	1	-4.42742
-0.309321	0.265778	-1.59953	0.11402	1	-4.42757
-0.647477	1.00881	-1.59909	0.114117	1	-4.42813
-0.186475	0.0803059	-1.59838	0.114274	1	-4.42905
-1.05993	0.832466	-1.59826	0.114302	1	-4.42921
0.291502	0.26448	1.59776	0.114414	1	-4.42985
0.428758	1.18378	1.59768	0.114431	1	-4.42995
-0.779705	1.53151	-1.59764	0.114441	1	-4.43001
-0.252615	0.328715	-1.59762	0.114445	1	-4.43003
-0.150251	0.0763245	-1.59736	0.114502	1	-4.43037
0.336104	0.316255	1.59729	0.114517	1	-4.43045
0.285239	0.316342	1.59675	0.114638	1	-4.43115
-0.0476709	0.00953018	-1.59539	0.114942	1	-4.43291
-0.234784	0.247612	-1.59535	0.114951	1	-4.43296
-0.322384	0.351321	-1.5952	0.114984	1	-4.43315
-0.602345	3.63483	-1.59478	0.115078	1	-4.4337
-0.94193	3.05679	-1.5928	0.115522	1	-4.43625
-0.110143	0.0482993	-1.59257	0.115575	1	-4.43655
-0.241629	0.350616	-1.59238	0.115617	1	-4.43679
-0.0959617	0.0330185	-1.59228	0.11564	1	-4.43692
-0.241135	0.202008	-1.59225	0.115647	1	-4.43697
-0.394457	0.412501	-1.59188	0.115729	1	-4.43743
-0.386959	0.486419	-1.59109	0.115908	1	-4.43846
-0.298307	0.450656	-1.5902	0.116109	1	-4.4396
-0.0657586	0.0232116	-1.58996	0.116162	1	-4.43991
0.352174	0.35199	1.58978	0.116203	1	-4.44014
-0.33865	0.351586	-1.58936	0.116297	1	-4.44068
-0.183023	0.11791	-1.58777	0.116657	1	-4.44272
-0.338077	0.537799	-1.58764	0.116686	1	-4.44289
-0.559708	0.678841	-1.58739	0.116743	1	-4.44321
-0.255624	0.131287	-1.58655	0.116934	1	-4.44429
-0.243314	0.0495817	-1.58647	0.116951	1	-4.44439
0.440475	0.696193	1.58598	0.117063	1	-4.44502
0.103759	0.0380751	1.58559	0.117151	1	-4.44552
0.286869	0.317218	1.58511	0.117261	1	-4.44614
-0.384175	1.19078	-1.58509	0.117265	1	-4.44616
-0.1349	0.046159	-1.58464	0.117368	1	-4.44674
0.216562	0.136195	1.58385	0.117547	1	-4.44775
0.457808	0.654604	1.58363	0.117598	1	-4.44804
-0.0424813	0.00837029	-1.58341	0.117647	1	-4.44832
-0.0906425	0.0318666	-1.58267	0.117816	1	-4.44926
-0.596925	0.383109	-1.58265	0.11782	1	-4.44929
-0.0200426	0.00217082	-1.58262	0.117827	1	-4.44933
-0.147855	0.0813394	-1.58216	0.117933	1	-4.44992
0.126198	0.0450502	1.58214	0.117938	1	-4.44995
-0.267405	0.321908	-1.58142	0.118102	1	-4.45087
-0.590814	1.37486	-1.58085	0.118233	1	-4.4516
-0.178369	0.0534317	-1.58037	0.118342	1	-4.45221
-0.116727	0.0567396	-1.58022	0.118376	1	-4.4524
-0.0635114	0.0238875	-1.58019	0.118384	1	-4.45244
0.375869	0.410943	1.58002	0.118422	1	-4.45266
0.146876	0.0925175	1.57932	0.118583	1	-4.45355
-0.114858	0.0387835	-1.5792	0.11861	1	-4.4537
-0.262394	0.316021	-1.57792	0.118904	1	-4.45534
-0.658517	0.475154	-1.57786	0.118919	1	-4.45543
-0.472805	0.763911	-1.57758	0.118982	1	-4.45578
0.215942	0.188589	1.57739	0.119025	1	-4.45602
-0.134634	0.11201	-1.57699	0.119117	1	-4.45653
-0.191515	0.150334	-1.57688	0.119145	1	-4.45668
-0.651059	1.46387	-1.57683	0.119156	1	-4.45674
0.668064	1.08652	1.57667	0.119193	1	-4.45695
-0.17511	0.0588295	-1.57647	0.119237	1	-4.45719
-0.304697	0.183336	-1.57591	0.119367	1	-4.45791
-0.195967	0.134119	-1.57568	0.11942	1	-4.4582
0.287374	0.220972	1.57492	0.119595	1	-4.45917
-0.273168	0.198467	-1.57454	0.119684	1	-4.45966
-0.100803	0.0372595	-1.57428	0.119743	1	-4.45999
0.907569	5.70826	1.57399	0.11981	1	-4.46036
-0.389648	0.481074	-1.57396	0.119817	1	-4.4604
-0.246204	0.207195	-1.57396	0.119818	1	-4.4604
-0.46462	1.22489	-1.57345	0.119936	1	-4.46105
-0.705517	0.409814	-1.57341	0.119945	1	-4.4611
-0.110295	0.0393195	-1.57177	0.120324	1	-4.46318
-0.388619	0.578664	-1.57168	0.120346	1	-4.4633
-0.110295	0.0458984	-1.57156	0.120373	1	-4.46345
-0.091918	0.0360953	-1.57103	0.120497	1	-4.46413
-0.0985697	0.0220188	-1.57071	0.120571	1	-4.46454
0.509872	1.28509	1.57022	0.120686	1	-4.46516
-0.252608	0.216465	-1.56983	0.120777	1	-4.46566
-0.52267	1.50683	-1.56968	0.120811	1	-4.46585
-0.0626086	0.0342302	-1.56839	0.121113	1	-4.46749
0.0918607	0.0243568	1.56831	0.12113	1	-4.46759
-0.313511	0.323598	-1.56827	0.12114	1	-4.46764
0.0651319	0.021624	1.56762	0.121291	1	-4.46847
-0.400546	0.538491	-1.56637	0.121583	1	-4.47005
-0.290234	0.267708	-1.56634	0.121591	1	-4.47009
0.306239	0.952608	1.56602	0.121666	1	-4.4705
-0.279991	0.31646	-1.56576	0.121726	1	-4.47083
-0.383269	1.07212	-1.56559	0.121765	1	-4.47104
-0.346354	0.523901	-1.5655	0.121787	1	-4.47115
-0.0390298	0.00839702	-1.56541	0.121808	1	-4.47127
0.126113	0.0506343	1.56525	0.121846	1	-4.47148
-0.240214	0.118823	-1.56419	0.122094	1	-4.47281
-0.159517	0.106554	-1.56419	0.122095	1	-4.47282
-0.138804	0.0752877	-1.5637	0.122209	1	-4.47343
-0.78898	1.23767	-1.56369	0.122211	1	-4.47345
0.339028	0.270543	1.56348	0.122261	1	-4.47371
-0.121381	0.0518202	-1.56318	0.122331	1	-4.47409
0.480454	0.805254	1.56293	0.122391	1	-4.47442
-0.452745	0.772172	-1.56219	0.122564	1	-4.47534
-0.358731	0.407467	-1.56213	0.122578	1	-4.47542
-0.813634	0.565392	-1.56162	0.122699	1	-4.47607
-0.147097	0.124762	-1.56094	0.12286	1	-4.47693
0.233181	0.231245	1.56086	0.122879	1	-4.47704
-0.473759	0.484714	-1.56061	0.122938	1	-4.47735
-0.250998	0.194171	-1.56057	0.122946	1	-4.47739
0.21097	0.0583261	1.56036	0.122996	1	-4.47766
-0.419001	0.471468	-1.5602	0.123034	1	-4.47787
-0.080482	0.0142874	-1.56	0.123081	1	-4.47812
-0.390369	0.668329	-1.55933	0.12324	1	-4.47897
0.193656	0.143673	1.5589	0.123343	1	-4.47952
0.080482	0.0179258	1.55791	0.123576	1	-4.48076
0.400671	1.19009	1.55768	0.12363	1	-4.48105
0.080482	0.0237925	1.55752	0.123668	1	-4.48125
-0.34256	0.529946	-1.55741	0.123694	1	-4.48139
0.220975	0.205046	1.55734	0.123711	1	-4.48148
-0.26016	0.154967	-1.55727	0.123728	1	-4.48157
0.472365	0.80028	1.55703	0.123785	1	-4.48187
-0.0424813	0.00685012	-1.55662	0.123882	1	-4.48239
-0.299275	0.414644	-1.55606	0.124016	1	-4.4831
0.215583	0.258628	1.55541	0.12417	1	-4.48392
-0.396909	0.450611	-1.55491	0.124289	1	-4.48454
-1.02122	0.734524	-1.55474	0.124329	1	-4.48476
-0.27422	0.362556	-1.55469	0.124341	1	-4.48482
-0.504449	1.4016	-1.55436	0.12442	1	-4.48524
0.178499	0.106153	1.55406	0.124491	1	-4.48561
-0.417311	0.707163	-1.55397	0.124513	1	-4.48573
-0.117371	0.0409855	-1.55375	0.124566	1	-4.48601
-0.287752	0.264437	-1.55352	0.124621	1	-4.4863
-0.125113	0.0977598	-1.5535	0.124624	1	-4.48632
0.307445	0.266673	1.55233	0.124904	1	-4.48779
-0.313511	0.412958	-1.55228	0.124917	1	-4.48786
-0.392272	0.578455	-1.55227	0.124919	1	-4.48787
0.345353	0.424011	1.55139	0.125129	1	-4.48897
-0.285003	0.194582	-1.55015	0.125428	1	-4.49054
-0.267778	0.330767	-1.54912	0.125675	1	-4.49183
0.245587	0.246047	1.5488	0.12575	1	-4.49223
0.272239	0.19844	1.54805	0.125932	1	-4.49318
-0.292449	0.376839	-1.5477	0.126017	1	-4.49362
-0.080482	0.0215241	-1.547	0.126183	1	-4.49449
-0.318571	0.586004	-1.54646	0.126316	1	-4.49517
0.444165	0.875323	1.54642	0.126323	1	-4.49521
-0.568513	1.34441	-1.54633	0.126346	1	-4.49533
0.141051	0.0509541	1.54596	0.126435	1	-4.4958
-0.20727	0.162632	-1.54527	0.126603	1	-4.49667
-0.214868	0.166426	-1.54475	0.126727	1	-4.49731
-0.345123	1.24148	-1.54451	0.126785	1	-4.49761
-0.294048	0.225613	-1.543	0.127152	1	-4.49951
-0.343288	0.472486	-1.54293	0.127167	1	-4.49959
0.0723767	0.0301785	1.54203	0.127388	1	-4.50072
-0.260215	0.157825	-1.54138	0.127544	1	-4.50152
-0.20123	0.210858	-1.54126	0.127575	1	-4.50169
-0.453533	0.479465	-1.5409	0.127663	1	-4.50214
-0.171125	0.0699524	-1.54088	0.127667	1	-4.50216
-0.137052	0.0780402	-1.54067	0.127718	1	-4.50242
0.13608	0.0519542	1.54056	0.127744	1	-4.50255
-0.0200426	0.00231605	-1.53986	0.127914	1	-4.50342
0.38892	1.05895	1.53896	0.128134	1	-4.50455
0.313263	0.458863	1.53742	0.12851	1	-4.50648
-0.133833	0.0752976	-1.53673	0.12868	1	-4.50734
-0.0296611	0.007869	-1.5367	0.128686	1	-4.50737
-0.191633	0.16044	-1.53633	0.128777	1	-4.50783
-0.493295	1.10076	-1.53531	0.129027	1	-4.5091
-0.379913	0.43773	-1.53505	0.129091	1	-4.50943
0.528102	0.955826	1.53461	0.1292	1	-4.50998
-0.471026	0.867856	-1.53422	0.129295	1	-4.51046
-0.272922	0.276675	-1.53357	0.129454	1	-4.51127
-0.0200426	0.00344942	-1.53355	0.129461	1	-4.5113
0.332239	0.668558	1.53333	0.129514	1	-4.51157
-0.271191	0.200117	-1.53328	0.129525	1	-4.51163
-0.366215	1.0282	-1.53321	0.129542	1	-4.51171
-0.438833	0.823128	-1.53289	0.129622	1	-4.51212
-0.485105	1.02371	-1.53289	0.129622	1	-4.51212
-0.345321	0.593649	-1.53263	0.129686	1	-4.51244
0.316133	0.362951	1.53198	0.129847	1	-4.51325
-0.176696	0.163078	-1.53152	0.129959	1	-4.51382
-0.279991	0.328338	-1.53107	0.13007	1	-4.51437
-0.384695	0.274589	-1.53092	0.130109	1	-4.51457
-0.423685	0.556302	-1.53035	0.130249	1	-4.51528
-0.155389	0.132201	-1.53019	0.13029	1	-4.51548
-0.336436	0.231685	-1.52966	0.13042	1	-4.51614
-0.44279	0.429894	-1.52941	0.130482	1	-4.51644
-0.25032	0.255717	-1.52934	0.130498	1	-4.51652
-0.336877	0.697633	-1.52933	0.130501	1	-4.51654
0.356564	0.58295	1.52925	0.13052	1	-4.51664
-0.234221	0.276308	-1.52914	0.130548	1	-4.51678
-0.47313	0.707379	-1.52866	0.130667	1	-4.51737
-0.399646	0.811474	-1.52845	0.130719	1	-4.51763
-0.775817	0.782038	-1.52841	0.13073	1	-4.51768
-0.0578314	0.0174922	-1.52761	0.130928	1	-4.51868
-0.146867	0.068046	-1.52737	0.130987	1	-4.51897
0.605178	1.46769	1.52706	0.131064	1	-4.51935
0.130479	0.0744159	1.52609	0.131305	1	-4.52056
0.350612	0.601901	1.52556	0.131436	1	-4.52121
0.372182	0.395388	1.5254	0.131477	1	-4.52141
-0.236247	0.254706	-1.52485	0.131613	1	-4.52209
-0.771875	1.40069	-1.52435	0.131739	1	-4.52271
-0.72491	1.06282	-1.52391	0.131847	1	-4.52325
-0.0200426	0.0039916	-1.52332	0.131996	1	-4.52399
-0.266227	0.351264	-1.52325	0.132013	1	-4.52407
-0.233967	0.309307	-1.52232	0.132246	1	-4.52523
-0.525327	1.21756	-1.5222	0.132275	1	-4.52537
-0.0424813	0.0131665	-1.52207	0.132308	1	-4.52553
-0.548161	0.844016	-1.52106	0.13256	1	-4.52678
-0.455497	1.28747	-1.51965	0.132916	1	-4.52852
-0.661819	2.22706	-1.51961	0.132926	1	-4.52857
-0.167214	0.112281	-1.51901	0.133077	1	-4.52932
0.310497	0.6259	1.51833	0.133247	1	-4.53015
-0.350348	0.412892	-1.51794	0.133344	1	-4.53063
-0.2055	0.0495653	-1.51767	0.133413	1	-4.53096
-0.156749	0.102513	-1.51684	0.133622	1	-4.53198
-0.454426	1.48079	-1.51684	0.133623	1	-4.53199
-0.435585	0.67471	-1.51658	0.133688	1	-4.53231
-0.324798	0.429423	-1.51604	0.133825	1	-4.53297
0.361843	0.678119	1.51594	0.133848	1	-4.53309
-1.25629	2.6482	-1.51502	0.134082	1	-4.53423
0.33694	0.425922	1.51501	0.134084	1	-4.53424
-0.43425	0.950032	-1.51488	0.134117	1	-4.5344
-0.305406	0.405961	-1.51481	0.134135	1	-4.53448
-0.724538	2.28769	-1.51466	0.134174	1	-4.53467
-0.281321	0.155459	-1.51455	0.134202	1	-4.53481
-0.276032	0.325485	-1.51431	0.134262	1	-4.5351
-0.386462	0.662274	-1.51419	0.134292	1	-4.53525
0.254597	0.283942	1.51411	0.134312	1	-4.53534
-0.367765	0.559939	-1.51409	0.134317	1	-4.53536
-0.452315	0.980916	-1.51388	0.13437	1	-4.53562
-0.62024	0.850408	-1.51343	0.134485	1	-4.53618
0.080482	0.0145539	1.51216	0.134808	1	-4.53775
-0.575629	1.31025	-1.51159	0.134951	1	-4.53844
-0.26132	0.316645	-1.51137	0.135009	1	-4.53872
-0.0348508	0.00810907	-1.51026	0.13529	1	-4.54007
-0.481771	0.456636	-1.51013	0.135323	1	-4.54023
-0.424769	0.643227	-1.50945	0.135497	1	-4.54107
-0.447256	0.602356	-1.50899	0.135615	1	-4.54163
-0.424384	0.310549	-1.50897	0.135621	1	-4.54166
-0.420199	0.831795	-1.50879	0.135666	1	-4.54188
-0.235903	0.231757	-1.50807	0.13585	1	-4.54276
0.574132	1.33912	1.50801	0.135865	1	-4.54284
-0.0912692	0.0358276	-1.50787	0.1359	1	-4.543
0.415266	0.56806	1.50763	0.135961	1	-4.5433
-0.644477	1.80453	-1.50751	0.135992	1	-4.54344
-0.357769	0.435809	-1.50749	0.135997	1	-4.54347
-0.0570672	0.024789	-1.50677	0.136183	1	-4.54436
-0.36638	0.387169	-1.50636	0.136287	1	-4.54486
0.309813	0.194487	1.50597	0.136385	1	-4.54532
-0.115094	0.0574662	-1.50528	0.136562	1	-4.54617
-0.595013	0.768778	-1.50507	0.136618	1	-4.54643
0.154785	0.0709878	1.50497	0.136643	1	-4.54655
-0.433023	0.462697	-1.50437	0.136797	1	-4.54728
0.187001	0.163586	1.50415	0.136854	1	-4.54756
-0.387652	0.633257	-1.50384	0.136934	1	-4.54794
-0.821016	1.24338	-1.50379	0.136947	1	-4.548
-0.414036	1.17746	-1.50355	0.137008	1	-4.54829
-0.404328	0.67797	-1.50312	0.137119	1	-4.54881
-0.753842	0.316679	-1.50302	0.137145	1	-4.54894
-0.135654	0.057206	-1.50224	0.137345	1	-4.54989
-0.242741	0.284406	-1.50197	0.137415	1	-4.55022
-0.417596	0.51409	-1.50063	0.137761	1	-4.55185
-0.264982	0.254188	-1.49983	0.137968	1	-4.55283
-0.449798	0.821755	-1.49847	0.13832	1	-4.55449
0.524168	1.63972	1.49843	0.138329	1	-4.55453
-0.231291	0.102595	-1.49843	0.138331	1	-4.55454
-0.336308	0.468087	-1.49805	0.13843	1	-4.555
0.32847	0.585676	1.49768	0.138525	1	-4.55545
-0.46549	0.818053	-1.49755	0.138558	1	-4.5556
-0.368294	0.352501	-1.49707	0.138684	1	-4.55619
-0.290047	0.379535	-1.49673	0.138772	1	-4.55661
-0.0727691	0.0457365	-1.49668	0.138784	1	-4.55666
-0.587777	1.63084	-1.49617	0.138917	1	-4.55728
-0.22303	0.227931	-1.4956	0.139064	1	-4.55797
-0.563854	0.752665	-1.49543	0.139108	1	-4.55818
-0.309095	0.428691	-1.49509	0.139197	1	-4.55859
-0.324253	0.474164	-1.49456	0.139336	1	-4.55924
-0.362611	0.619919	-1.49447	0.139359	1	-4.55935
-0.13101	0.0719586	-1.49445	0.139365	1	-4.55938
0.365778	0.604447	1.49441	0.139375	1	-4.55942
0.6698	1.85223	1.49403	0.139476	1	-4.55989
0.146241	0.0691082	1.49319	0.139695	1	-4.56091
-0.196179	0.133875	-1.49311	0.139715	1	-4.561
-0.236883	0.0993598	-1.49264	0.139837	1	-4.56157
-0.30875	0.494822	-1.49202	0.139999	1	-4.56232
0.286739	0.238213	1.49201	0.140001	1	-4.56233
-0.171925	0.0606741	-1.49193	0.140024	1	-4.56244
-0.675758	0.624464	-1.4916	0.140109	1	-4.56283
0.0848998	0.0282789	1.49126	0.140198	1	-4.56324
0.536931	1.5037	1.49045	0.140412	1	-4.56423
-0.229431	0.21353	-1.49008	0.140508	1	-4.56468
-0.26449	0.421513	-1.49006	0.140513	1	-4.5647
-0.0304855	0.0084854	-1.48992	0.14055	1	-4.56487
-0.080482	0.0181646	-1.48986	0.140567	1	-4.56495
-0.213737	0.178889	-1.48983	0.140573	1	-4.56498
-0.406472	0.635871	-1.48964	0.140624	1	-4.56521
0.539275	1.86865	1.48909	0.140769	1	-4.56588
-0.728376	0.547317	-1.48858	0.140903	1	-4.5665
-0.92443	0.57746	-1.4885	0.140922	1	-4.56659
-0.240407	0.251229	-1.48812	0.141023	1	-4.56705
-0.0721424	0.0256955	-1.48811	0.141026	1	-4.56706
0.362536	1.20902	1.48801	0.141052	1	-4.56718
-0.242215	0.367291	-1.48794	0.14107	1	-4.56727
-0.350827	0.631561	-1.48745	0.141201	1	-4.56787
-0.296527	0.531361	-1.48742	0.141208	1	-4.5679
0.283864	0.439474	1.4871	0.141292	1	-4.56829
0.389347	1.13154	1.48687	0.141353	1	-4.56856
0.306885	0.375524	1.48657	0.141431	1	-4.56892
-0.505744	0.475455	-1.48654	0.14144	1	-4.56896
-0.376936	0.48818	-1.48628	0.141509	1	-4.56928
-0.443712	0.898808	-1.48546	0.141726	1	-4.57027
-0.137549	0.0612196	-1.48541	0.141737	1	-4.57032
-0.45614	1.12122	-1.48521	0.141791	1	-4.57057
-0.506737	0.408211	-1.48496	0.141856	1	-4.57087
-0.0625238	0.0255	-1.48433	0.142022	1	-4.57163
-0.514839	1.36599	-1.48374	0.142181	1	-4.57235
-0.326898	0.385888	-1.48308	0.142356	1	-4.57315
-0.250388	0.243144	-1.48258	0.142486	1	-4.57374
-0.0424813	0.0145626	-1.48256	0.142491	1	-4.57376
0.101032	0.0450056	1.48244	0.142524	1	-4.57391
-0.404363	0.243927	-1.48233	0.142553	1	-4.57404
0.332489	0.28381	1.48218	0.142592	1	-4.57422
-0.20123	0.104524	-1.48176	0.142703	1	-4.57473
-0.161591	0.111295	-1.48174	0.142711	1	-4.57476
-0.66988	0.405464	-1.48154	0.142763	1	-4.575
0.265582	0.306111	1.48148	0.142779	1	-4.57507
-0.974989	0.759674	-1.48121	0.142852	1	-4.5754
-0.0200426	0.00337791	-1.4809	0.142932	1	-4.57576
0.140921	0.0940105	1.48072	0.142981	1	-4.57599
-0.219334	0.275248	-1.4806	0.143013	1	-4.57613
-0.417432	1.1282	-1.48056	0.143025	1	-4.57618
0.160337	0.0876132	1.48045	0.143054	1	-4.57631
-0.386152	0.616649	-1.48031	0.14309	1	-4.57648
-0.0677135	0.0307414	-1.47967	0.143262	1	-4.57725
-0.242061	0.31135	-1.47946	0.143316	1	-4.5775
0.163211	0.142014	1.479	0.143439	1	-4.57805
0.360036	0.545717	1.47819	0.143656	1	-4.57903
-0.166707	0.10952	-1.47792	0.143727	1	-4.57935
0.343124	0.279658	1.4773	0.143895	1	-4.58011
-0.173528	0.126167	-1.47689	0.144002	1	-4.58059
-0.118697	0.0864707	-1.47685	0.144012	1	-4.58064
-0.080482	0.0257794	-1.47633	0.144154	1	-4.58127
0.217053	0.238379	1.47522	0.14445	1	-4.5826
-0.282784	0.388228	-1.47472	0.144584	1	-4.5832
-0.186475	0.135769	-1.47434	0.144686	1	-4.58365
-0.268343	0.310604	-1.47352	0.144906	1	-4.58463
-0.530742	0.886193	-1.47339	0.144943	1	-4.5848
-0.197395	0.109804	-1.47318	0.144998	1	-4.58505
-0.504009	2.18866	-1.47281	0.145099	1	-4.58549
0.080482	0.0275625	1.47224	0.14525	1	-4.58617
-0.193606	0.250688	-1.47196	0.145327	1	-4.58651
-0.417473	0.541777	-1.47186	0.145353	1	-4.58662
-0.354204	1.26633	-1.47135	0.145492	1	-4.58724
0.362338	0.529023	1.47129	0.145508	1	-4.58731
0.212908	0.323349	1.47122	0.145526	1	-4.58739
-0.371291	0.427681	-1.47047	0.145728	1	-4.58829
-0.45386	0.522759	-1.47027	0.145783	1	-4.58853
0.263022	0.226189	1.46996	0.145867	1	-4.58891
0.173372	0.152825	1.46927	0.146052	1	-4.58972
-0.121128	0.0733241	-1.46881	0.146177	1	-4.59027
-0.423865	0.42274	-1.46786	0.146434	1	-4.59141
0.163211	0.18059	1.46745	0.146546	1	-4.5919
-0.380365	0.703747	-1.46715	0.146627	1	-4.59226
-0.550188	1.36582	-1.46677	0.146729	1	-4.59271
-0.10174	0.0621764	-1.46628	0.146865	1	-4.5933
-0.410916	0.588051	-1.46618	0.146891	1	-4.59342
0.328634	0.610974	1.46549	0.147077	1	-4.59424
-0.0968612	0.0635327	-1.46529	0.147132	1	-4.59448
0.201839	0.0322578	1.46494	0.147228	1	-4.5949
0.48444	1.04687	1.46471	0.14729	1	-4.59517
0.224352	0.252095	1.46444	0.147364	1	-4.59549
-0.596344	0.457437	-1.46397	0.147492	1	-4.59605
-0.176805	0.130049	-1.46367	0.147574	1	-4.59641
-0.330041	0.764667	-1.46319	0.147705	1	-4.59699
-0.116648	0.0958659	-1.46294	0.147772	1	-4.59728
0.0604394	0.0194916	1.46279	0.147815	1	-4.59746
0.403406	0.67444	1.46275	0.147824	1	-4.5975
0.135935	0.0499994	1.46183	0.148076	1	-4.5986
-0.4588	1.3885	-1.46098	0.148308	1	-4.59961
-0.263016	0.351976	-1.46076	0.148369	1	-4.59988
-0.209752	0.1073	-1.46056	0.148424	1	-4.60011
0.145614	0.0702835	1.45998	0.148582	1	-4.6008
-0.273277	0.40169	-1.45993	0.148597	1	-4.60086
-0.535302	0.581889	-1.45972	0.148653	1	-4.60111
-0.222869	0.25369	-1.45969	0.148661	1	-4.60114
-0.0578314	0.0205204	-1.4591	0.148825	1	-4.60185
0.23465	0.0813866	1.45868	0.14894	1	-4.60235
-0.230949	0.201764	-1.45795	0.149139	1	-4.60321
-0.426976	0.522582	-1.45786	0.149166	1	-4.60333
0.268599	0.276615	1.45748	0.149269	1	-4.60377
0.528533	1.94845	1.45734	0.149308	1	-4.60394
-0.259637	0.343283	-1.45726	0.14933	1	-4.60403
-0.32229	0.38794	-1.45634	0.149583	1	-4.60512
-0.0329475	0.00760717	-1.45632	0.14959	1	-4.60515
0.330785	0.560081	1.45624	0.14961	1	-4.60524
-0.290606	0.409555	-1.45616	0.149632	1	-4.60533
-0.294827	0.437765	-1.45613	0.14964	1	-4.60537
-0.192627	0.201585	-1.45606	0.14966	1	-4.60545
-0.734895	3.13905	-1.45587	0.149712	1	-4.60568
-0.211359	0.138921	-1.45567	0.149769	1	-4.60592
0.315459	0.443283	1.45562	0.149783	1	-4.60598
-0.540743	1.01243	-1.45542	0.149837	1	-4.60622
-0.732473	1.3544	-1.45535	0.149855	1	-4.60629
-0.171473	0.139907	-1.45517	0.149907	1	-4.60652
0.538877	2.22626	1.45439	0.150121	1	-4.60744
-0.350189	0.475592	-1.45414	0.150189	1	-4.60773
0.388947	0.793336	1.45301	0.150502	1	-4.60906
-0.503987	1.32561	-1.45178	0.150843	1	-4.61052
-0.267457	0.251716	-1.45157	0.150901	1	-4.61077
-0.200621	0.183048	-1.45122	0.150999	1	-4.61119
-0.63835	0.917556	-1.45114	0.15102	1	-4.61128
-0.770261	1.14719	-1.45107	0.15104	1	-4.61136
0.320355	0.535828	1.45097	0.15107	1	-4.61149
-0.0481613	0.0160234	-1.45044	0.151217	1	-4.61211
-0.270466	0.584227	-1.45025	0.151269	1	-4.61233
0.313995	0.560076	1.45004	0.151326	1	-4.61258
0.164297	0.153127	1.44973	0.151412	1	-4.61294
0.23185	0.313177	1.44962	0.151445	1	-4.61308
-0.337082	0.321159	-1.44863	0.151718	1	-4.61424
-0.312221	0.463032	-1.44848	0.151763	1	-4.61443
0.247718	0.322313	1.44843	0.151774	1	-4.61448
-0.192977	0.170664	-1.44836	0.151794	1	-4.61456
-0.501802	0.464583	-1.44829	0.151815	1	-4.61465
-0.408783	0.635558	-1.44771	0.151975	1	-4.61533
-0.291841	0.340519	-1.44764	0.151996	1	-4.61541
-0.230181	0.381144	-1.44612	0.152421	1	-4.61721
-0.197276	0.123998	-1.44503	0.152726	1	-4.61849
-0.566691	0.579554	-1.44487	0.152769	1	-4.61867
0.327487	0.418285	1.44472	0.152813	1	-4.61886
-0.530555	1.42301	-1.44429	0.152933	1	-4.61936
0.121399	0.072655	1.44311	0.153264	1	-4.62075
-0.266301	0.240648	-1.44211	0.153546	1	-4.62193
-0.0248421	0.00489601	-1.44173	0.15365	1	-4.62236
0.23658	0.369439	1.44147	0.153724	1	-4.62267
-0.213261	0.183279	-1.44142	0.15374	1	-4.62274
-0.1803	0.0826544	-1.4407	0.153941	1	-4.62358
-0.208197	0.241328	-1.4404	0.154025	1	-4.62393
-0.520043	0.372264	-1.43988	0.154173	1	-4.62454
0.437494	0.647486	1.43984	0.154183	1	-4.62458
0.134515	0.0875796	1.43981	0.154192	1	-4.62462
0.180231	0.0796887	1.43976	0.154207	1	-4.62469
-0.158367	0.127265	-1.43976	0.154208	1	-4.62469
-0.116362	0.0717238	-1.4396	0.154251	1	-4.62487
-0.392759	0.90103	-1.43923	0.154356	1	-4.62531
-0.243314	0.119201	-1.43914	0.154381	1	-4.62541
0.299287	0.391391	1.43873	0.154498	1	-4.62589
0.151723	0.103411	1.4384	0.154591	1	-4.62628
-0.284642	0.242651	-1.43777	0.15477	1	-4.62702
-0.176979	0.123547	-1.43766	0.1548	1	-4.62714
-0.137855	0.118149	-1.43759	0.154821	1	-4.62723
0.111599	0.0800301	1.43717	0.154939	1	-4.62772
0.129696	0.0566859	1.43693	0.155007	1	-4.628
-0.414253	0.216981	-1.4369	0.155015	1	-4.62804
-0.24609	0.330129	-1.43658	0.155105	1	-4.62841
-0.279224	0.447362	-1.43576	0.155338	1	-4.62937
-0.344557	0.513033	-1.43576	0.15534	1	-4.62938
0.247505	0.272721	1.43495	0.155567	1	-4.63031
-0.411591	0.177837	-1.43422	0.155777	1	-4.63117
-0.401198	1.14665	-1.43417	0.15579	1	-4.63123
-0.157257	0.160065	-1.43416	0.155794	1	-4.63125
-0.080482	0.0420968	-1.43415	0.155797	1	-4.63126
-0.33477	0.618121	-1.4336	0.155954	1	-4.6319
-0.373267	0.984253	-1.43339	0.156012	1	-4.63214
0.404444	1.37199	1.43303	0.156116	1	-4.63257
-0.212319	0.124482	-1.43288	0.156159	1	-4.63274
0.337589	0.39255	1.43269	0.156211	1	-4.63296
0.436662	0.586892	1.43246	0.156277	1	-4.63323
-0.135786	0.048113	-1.43233	0.156315	1	-4.63338
0.328249	0.457706	1.43222	0.156345	1	-4.63351
-0.52373	1.34919	-1.43205	0.156394	1	-4.6337
-0.159536	0.100221	-1.43171	0.156492	1	-4.63411
0.479765	0.741593	1.4314	0.15658	1	-4.63447
0.369669	1.70086	1.42994	0.156996	1	-4.63616
-0.216831	0.336275	-1.42987	0.157017	1	-4.63625
0.211679	0.210964	1.42956	0.157105	1	-4.63661
-0.218658	0.256422	-1.42938	0.157159	1	-4.63683
-0.23965	0.257313	-1.42871	0.15735	1	-4.63761
-0.0424813	0.0151251	-1.42839	0.15744	1	-4.63797
0.4946	0.863144	1.42831	0.157464	1	-4.63807
0.313263	0.404178	1.42829	0.157468	1	-4.63809
0.218783	0.24272	1.42814	0.157513	1	-4.63827
-0.192767	0.160879	-1.42788	0.157586	1	-4.63856
-0.340876	0.606871	-1.42745	0.157709	1	-4.63906
-0.0906425	0.0377292	-1.4274	0.157725	1	-4.63913
-0.760851	0.609713	-1.42737	0.157733	1	-4.63916
-0.3739	0.600444	-1.42668	0.15793	1	-4.63996
-0.575725	1.777	-1.42597	0.158135	1	-4.64079
-0.702982	2.20446	-1.4259	0.158155	1	-4.64087
-0.18973	0.156303	-1.42577	0.158193	1	-4.64102
-0.316085	0.340751	-1.42547	0.158279	1	-4.64137
-0.493622	1.10496	-1.42519	0.158359	1	-4.64169
0.175403	0.170334	1.42495	0.15843	1	-4.64198
-0.286386	0.457992	-1.42494	0.158432	1	-4.64199
-0.414286	0.674952	-1.42464	0.158519	1	-4.64234
-0.299547	0.487019	-1.42413	0.158667	1	-4.64293
-0.555636	0.499353	-1.42404	0.158692	1	-4.64303
0.13089	0.0680885	1.42383	0.158753	1	-4.64328
-0.334275	0.372643	-1.42368	0.158796	1	-4.64345
0.295089	0.187037	1.42353	0.158838	1	-4.64362
0.0723767	0.0304404	1.42214	0.159241	1	-4.64524
-0.425075	0.609219	-1.42128	0.159489	1	-4.64623
-0.0424813	0.00716802	-1.42102	0.159564	1	-4.64654
0.250374	0.273219	1.42044	0.159734	1	-4.64721
-0.2369	0.26028	-1.42032	0.159769	1	-4.64735
-0.342177	0.498824	-1.42001	0.159859	1	-4.64771
[truncated: 12,072 more rows]

## Sheet: Melanocytic
logFC	AveExpr	t	P.Value	adj.P.Val	B
-1.11615	0.234735	-5.18829	1.83103e-06	0.010971	4.42621
-0.0682561	0.00359495	-5.1097	2.4894e-06	0.010971	4.16946
-0.100345	0.0107521	-5.07228	2.87954e-06	0.010971	4.04775
-0.900475	0.603321	-5.0029	3.76716e-06	0.010971	3.82309
-2.12198	0.744824	-4.94923	4.63262e-06	0.010971	3.65016
-0.651454	0.141573	-4.94645	4.6825e-06	0.010971	3.64121
-0.895105	0.325866	-4.90651	5.45781e-06	0.010971	3.51308
-0.620064	0.130785	-4.80715	7.97154e-06	0.0132938	3.19628
-0.681367	0.155463	-4.79014	8.50287e-06	0.0132938	3.14232
-0.687016	0.195195	-4.74638	1.00327e-05	0.014117	3.00397
-0.24734	0.0471698	-4.6863	1.25773e-05	0.0154662	2.81495
-1.44925	0.147265	-4.67362	1.31898e-05	0.0154662	2.77519
-0.814373	0.210558	-4.47705	2.73461e-05	0.029599	2.16571
-0.478438	0.134235	-4.44166	3.11318e-05	0.0312897	2.05738
-0.281222	0.0524613	-4.29514	5.29588e-05	0.0496789	1.6137
-0.657784	0.219523	-4.16883	8.31087e-05	0.0716946	1.23773
-0.677722	0.200674	-4.14417	9.06784e-05	0.0716946	1.16504
-1.59352	0.376523	-4.14095	9.17136e-05	0.0716946	1.15558
-0.598414	0.206045	-4.0997	0.000106036	0.0777768	1.03464
-1.38499	0.58542	-4.08781	0.000110549	0.0777768	0.999903
-1.29987	0.4571	-4.00958	0.000145202	0.0956058	0.77281
-0.0954407	0.00943143	-3.99052	0.000155104	0.0956058	0.717893
-1.09946	0.483728	-3.98835	0.000156274	0.0956058	0.71164
-0.128643	0.00641454	-3.94765	0.000179813	0.105423	0.594894
-0.125162	0.0210334	-3.89909	0.000212359	0.119524	0.456552
-0.47215	0.210203	-3.84084	0.000258873	0.13167	0.291971
-0.0906425	0.00466302	-3.8399	0.000259698	0.13167	0.289326
-0.224863	0.0173898	-3.83728	0.000262011	0.13167	0.281962
-0.0906425	0.00472562	-3.80439	0.000292775	0.140226	0.189779
-0.242987	0.0350411	-3.79667	0.000300475	0.140226	0.168229
-0.812528	1.41939	-3.77305	0.000325285	0.140226	0.102389
-0.259974	0.0990884	-3.77002	0.000328603	0.140226	0.0939673
-1.62505	0.656063	-3.76127	0.00033837	0.140226	0.0696693
-0.156551	0.00956734	-3.76086	0.000338831	0.140226	0.0685397
-0.087404	0.0043524	-3.71101	0.000400068	0.159521	-0.0692178
-0.0785271	0.00377247	-3.705	0.000408127	0.159521	-0.085747
-0.0869145	0.00457466	-3.68278	0.000439286	0.167059	-0.146708
-1.60976	1.06626	-3.64804	0.000492585	0.181053	-0.241542
-0.438551	0.243039	-3.63866	0.000508011	0.181053	-0.267068
-0.103847	0.022775	-3.62696	0.000527877	0.181053	-0.298815
-0.85428	0.595495	-3.62435	0.000532402	0.181053	-0.305877
-0.0865841	0.0054	-3.61813	0.000543364	0.181053	-0.32274
-0.300797	0.0859533	-3.60652	0.000564373	0.181053	-0.354125
-0.0795016	0.00517875	-3.60556	0.000566153	0.181053	-0.356729
-0.973757	0.570867	-3.57234	0.000630821	0.197251	-0.446161
-0.859377	0.495511	-3.55744	0.000662047	0.202514	-0.48609
-0.0795016	0.00551353	-3.53655	0.000708323	0.204947	-0.541907
-0.865117	1.3184	-3.51434	0.000760878	0.204947	-0.601007
-0.0961563	0.00906248	-3.51287	0.000764484	0.204947	-0.60491
-0.106326	0.0110949	-3.51254	0.000765283	0.204947	-0.605772
-0.0947205	0.0109187	-3.50892	0.000774249	0.204947	-0.615387
-0.0901195	0.00815766	-3.49549	0.000808344	0.204947	-0.650952
-0.0756388	0.00469834	-3.48845	0.0008268	0.204947	-0.669578
-1.83065	2.04035	-3.48767	0.000828843	0.204947	-0.671614
-1.1546	1.46205	-3.48753	0.000829225	0.204947	-0.671994
-0.0765958	0.00525979	-3.48318	0.000840855	0.204947	-0.683484
-0.269761	0.131568	-3.48249	0.000842709	0.204947	-0.685302
-1.58205	1.44339	-3.4771	0.000857344	0.204947	-0.699504
-0.171661	0.0273285	-3.47637	0.000859349	0.204947	-0.70143
-0.351837	0.102328	-3.46303	0.000896735	0.210299	-0.736549
-1.08915	0.874241	-3.45171	0.000929646	0.214047	-0.766263
-0.0862882	0.00804324	-3.44718	0.000943141	0.214047	-0.778142
-0.0789786	0.00891064	-3.42999	0.000996044	0.222466	-0.823114
-0.0390836	0.00363572	-3.40992	0.00106134	0.233346	-0.875413
-0.0745689	0.00591367	-3.39084	0.00112717	0.244006	-0.924951
-1.50536	1.07117	-3.37904	0.00116978	0.248316	-0.955483
-1.17268	1.08459	-3.37563	0.00118237	0.248316	-0.964295
-0.0891353	0.0126756	-3.35749	0.00125154	0.258977	-1.01106
-0.124745	0.0191008	-3.3381	0.00132969	0.267231	-1.06084
-0.857563	1.8832	-3.33101	0.00135942	0.267231	-1.07902
-0.0936522	0.00862531	-3.33056	0.00136132	0.267231	-1.08017
-0.3065	0.149057	-3.32913	0.00136739	0.267231	-1.08382
-0.746119	0.779565	-3.32401	0.00138935	0.267802	-1.09691
-0.546474	0.22143	-3.31474	0.00142996	0.271904	-1.12057
-0.108711	0.0190021	-3.28172	0.00158383	0.297149	-1.20447
-0.0863338	0.0117512	-3.26945	0.00164486	0.30363	-1.23549
-0.192599	0.0478222	-3.26351	0.00167523	0.30363	-1.25049
-0.169145	0.0374198	-3.26198	0.00168312	0.30363	-1.25434
-0.0424813	0.0019452	-3.25041	0.001744	0.31063	-1.28348
-0.55795	0.139778	-3.23234	0.00184323	0.324201	-1.32883
-0.418605	0.191134	-3.21049	0.00197032	0.342275	-1.38343
-0.0424813	0.00241948	-3.20153	0.00202476	0.343291	-1.40574
-0.43751	0.117382	-3.19807	0.00204612	0.343291	-1.41433
-0.251396	0.092283	-3.1928	0.00207914	0.343291	-1.42743
-1.64591	0.536055	-3.19216	0.0020832	0.343291	-1.42903
-0.556163	0.234012	-3.18268	0.00214392	0.343291	-1.45253
-1.12343	1.76869	-3.18258	0.00214455	0.343291	-1.45277
-0.0896621	0.00713586	-3.17792	0.00217501	0.343291	-1.46431
-0.0751158	0.00894761	-3.17574	0.00218942	0.343291	-1.46971
-0.744672	0.193631	-3.17478	0.00219574	0.343291	-1.47206
-1.49058	0.781834	-3.15974	0.00229775	0.353047	-1.50919
-0.314752	0.18464	-3.15549	0.00232737	0.353047	-1.51966
-1.28988	0.981884	-3.15463	0.0023334	0.353047	-1.52177
-0.456306	0.108807	-3.14371	0.00241138	0.360964	-1.54863
-1.15136	0.56444	-3.13146	0.00250166	0.370535	-1.57864
-0.756109	0.513206	-3.11025	0.00266552	0.390694	-1.63043
-0.298449	0.273883	-3.1012	0.00273846	0.393805	-1.65245
-1.43698	0.605551	-3.09527	0.00278721	0.393805	-1.66684
-0.189647	0.0760304	-3.08695	0.00285706	0.393805	-1.68703
-0.191008	0.0523058	-3.08355	0.00288608	0.393805	-1.69526
-0.110972	0.0176394	-3.08074	0.00291023	0.393805	-1.70205
-0.302055	0.0463486	-3.07867	0.00292813	0.393805	-1.70705
-0.0405264	0.00229872	-3.07534	0.00295725	0.393805	-1.71512
-0.955283	0.372076	-3.07449	0.00296468	0.393805	-1.71716
-0.73665	0.314367	-3.07214	0.00298538	0.393805	-1.72283
-0.343717	0.247881	-3.07037	0.00300104	0.393805	-1.72709
-1.29745	0.579566	-3.07032	0.00300151	0.393805	-1.72722
-0.349107	0.180435	-3.06061	0.00308902	0.393805	-1.75063
-0.585573	0.350306	-3.0599	0.00309548	0.393805	-1.75233
-0.353143	0.227668	-3.0591	0.00310278	0.393805	-1.75425
-0.574958	0.409959	-3.05541	0.00313682	0.393805	-1.76313
-0.124018	0.0298714	-3.05333	0.00315611	0.393805	-1.76813
-0.132391	0.0295442	-3.05264	0.00316253	0.393805	-1.76978
-0.0813126	0.0130285	-3.04708	0.00321483	0.396806	-1.78313
-0.0405264	0.00251104	-3.03469	0.00333418	0.407959	-1.8128
-0.321651	0.221801	-3.02724	0.00340802	0.413262	-1.83061
-0.65926	0.275417	-3.02442	0.00343626	0.413262	-1.83733
-0.841696	0.356115	-3.01779	0.00350373	0.417805	-1.85314
-0.252619	0.0829372	-3.01035	0.0035808	0.419289	-1.87082
-0.419201	0.424495	-3.01027	0.00358169	0.419289	-1.87103
-1.23135	0.751019	-3.0076	0.00360972	0.419289	-1.87736
-0.698911	0.616432	-3.00395	0.0036484	0.419289	-1.88603
-0.0481613	0.00428437	-3.00239	0.00366517	0.419289	-1.88975
-0.909999	0.182131	-2.98901	0.00381094	0.430067	-1.92143
-0.0395578	0.00239557	-2.98741	0.00382875	0.430067	-1.92522
-0.0765958	0.0100035	-2.98541	0.00385107	0.430067	-1.92994
-0.286901	0.127415	-2.96945	0.00403372	0.446917	-1.96755
-0.217978	0.0586176	-2.96178	0.00412433	0.453387	-1.98558
-0.0395578	0.00260789	-2.9483	0.0042883	0.467427	-2.01719
-0.10012	0.0177498	-2.94146	0.00437369	0.467427	-2.03317
-1.08415	0.701723	-2.93919	0.0044024	0.467427	-2.03848
-0.918411	1.12447	-2.93908	0.00440382	0.467427	-2.03874
-0.601557	0.668801	-2.93795	0.00441815	0.467427	-2.04137
-0.690679	0.371936	-2.93124	0.00450423	0.472978	-2.057
-0.980714	0.642441	-2.92849	0.00453997	0.473199	-2.06341
-0.924497	1.82003	-2.92401	0.00459888	0.475815	-2.07385
-0.0576806	0.00995011	-2.91699	0.00469235	0.481942	-2.09014
-0.71066	0.323187	-2.90966	0.0047919	0.4886	-2.10713
-0.681226	0.356573	-2.90687	0.00483031	0.488742	-2.1136
-0.750566	0.964719	-2.90453	0.00486276	0.488742	-2.11902
-0.0574671	0.00997323	-2.89978	0.00492918	0.490345	-2.12999
-0.312658	0.119465	-2.89842	0.00494841	0.490345	-2.13314
-0.0405264	0.00295024	-2.89381	0.005014	0.491953	-2.14379
-0.529702	0.263619	-2.89237	0.00503456	0.491953	-2.1471
-0.360514	0.247612	-2.88253	0.00517768	0.498464	-2.16977
-0.856106	0.594125	-2.88094	0.00520121	0.498464	-2.17343
-0.048812	0.00893117	-2.88051	0.00520746	0.498464	-2.1744
-0.467785	0.156969	-2.87509	0.00528829	0.50278	-2.18685
-0.0965496	0.0176151	-2.87099	0.00535029	0.504297	-2.19627
-0.150664	0.0593927	-2.8693	0.00537592	0.504297	-2.20013
-0.042803	0.00757213	-2.86118	0.00550113	0.512625	-2.21872
-0.108854	0.0376777	-2.85481	0.00560122	0.516008	-2.23328
0.150162	0.0575935	2.8542	0.00561078	0.516008	-2.23466
-0.0855292	0.00849396	-2.85181	0.00564895	0.516145	-2.24013
-0.254694	0.0860664	-2.8472	0.00572289	0.519528	-2.25063
-0.690174	0.774413	-2.83577	0.00591029	0.5331	-2.27663
-0.189408	0.0246399	-2.83174	0.00597767	0.535744	-2.28577
-2.01809	1.24152	-2.82257	0.00613375	0.546253	-2.30655
-0.0415008	0.00420904	-2.81967	0.00618389	0.547254	-2.31311
-0.660424	0.60155	-2.80903	0.00637105	0.560294	-2.33714
-0.037638	0.00254568	-2.8047	0.00644858	0.56359	-2.34688
-0.312188	0.0548701	-2.80047	0.00652526	0.566284	-2.3564
-0.347647	0.279388	-2.79858	0.0065599	0.566284	-2.36066
-0.0567293	0.00801645	-2.79406	0.00664304	0.569965	-2.3708
-1.14643	1.46396	-2.78995	0.00671958	0.571548	-2.38002
-0.269022	0.245566	-2.78872	0.00674273	0.571548	-2.38279
-0.691356	0.855299	-2.78134	0.00688252	0.577685	-2.3993
-0.537537	0.780631	-2.77882	0.00693097	0.577685	-2.40494
-0.479833	0.281064	-2.77844	0.00693829	0.577685	-2.40579
-1.95695	3.35825	-2.77145	0.00707431	0.585545	-2.4214
-0.21834	0.0826349	-2.76241	0.00725376	0.589108	-2.44154
-0.470456	0.147558	-2.76225	0.00725705	0.589108	-2.4419
-0.713428	0.0776664	-2.7608	0.00728618	0.589108	-2.44512
-0.502659	0.370727	-2.75957	0.00731093	0.589108	-2.44784
-0.108147	0.0322188	-2.75879	0.0073267	0.589108	-2.44958
-0.168423	0.0532317	-2.74945	0.00751823	0.601074	-2.4703
-0.275893	0.194247	-2.72665	0.00800536	0.632947	-2.52069
-0.678737	1.17426	-2.72381	0.00806803	0.632947	-2.52695
-0.897929	0.468943	-2.72186	0.00811124	0.632947	-2.53123
-0.437639	0.281189	-2.72158	0.0081174	0.632947	-2.53184
-1.13831	2.47401	-2.71897	0.00817571	0.632947	-2.53758
-0.278386	0.0852472	-2.71776	0.0082029	0.632947	-2.54024
-0.559812	0.638897	-2.71648	0.00823178	0.632947	-2.54306
-0.370255	0.249541	-2.70792	0.0084267	0.642951	-2.56181
-0.069556	0.0141622	-2.70533	0.0084865	0.642951	-2.56748
0.158998	0.0538106	2.70063	0.00859609	0.642951	-2.57776
-0.594814	0.703747	-2.69973	0.0086174	0.642951	-2.57974
-0.485899	0.685116	-2.69688	0.00868463	0.642951	-2.58596
-0.150533	0.0395356	-2.695	0.0087291	0.642951	-2.59005
-1.58083	2.78976	-2.69183	0.00880491	0.642951	-2.59698
-0.344099	0.265274	-2.69108	0.00882283	0.642951	-2.59861
-0.393591	0.111251	-2.69022	0.0088436	0.642951	-2.60049
-1.50175	0.759674	-2.68458	0.00898016	0.642951	-2.61275
-0.398713	0.299538	-2.68258	0.00902925	0.642951	-2.61711
-0.277893	0.254592	-2.6824	0.00903361	0.642951	-2.6175
-0.1655	0.0569876	-2.68082	0.00907234	0.642951	-2.62092
-0.137351	0.0469517	-2.67819	0.00913734	0.642951	-2.62663
-0.125494	0.0259251	-2.67792	0.00914405	0.642951	-2.62722
0.886122	2.92372	2.67777	0.00914792	0.642951	-2.62756
-0.595892	0.365235	-2.67678	0.00917236	0.642951	-2.62969
-0.392256	0.190803	-2.6763	0.00918436	0.642951	-2.63074
-0.483014	0.337885	-2.67357	0.00925264	0.644524	-2.63666
-0.0366867	0.002895	-2.66907	0.00936614	0.649217	-2.64641
-0.0296611	0.00179681	-2.66679	0.00942413	0.650034	-2.65135
-0.0392428	0.00396431	-2.66387	0.00949894	0.651225	-2.65767
-0.213442	0.0533699	-2.66251	0.00953395	0.651225	-2.66061
-0.0765958	0.012153	-2.65793	0.0096526	0.65598	-2.67049
-0.144314	0.0620859	-2.65623	0.00969682	0.65598	-2.67414
-1.10645	0.561928	-2.65363	0.0097653	0.657452	-2.67977
-0.0415008	0.0045774	-2.65033	0.00985236	0.660155	-2.68686
-1.04914	0.39496	-2.63227	0.0103428	0.685313	-2.72563
-0.353412	0.345907	-2.63083	0.010383	0.685313	-2.72873
-0.417543	0.118804	-2.63027	0.0103986	0.685313	-2.72992
-0.0875275	0.0176973	-2.62941	0.0104226	0.685313	-2.73177
-2.24262	1.90441	-2.61884	0.0107217	0.701696	-2.75432
-0.100803	0.0164813	-2.61579	0.0108096	0.703966	-2.76083
-0.0892919	0.0238875	-2.61417	0.0108564	0.703966	-2.76428
-0.0854491	0.014482	-2.60718	0.011061	0.71338	-2.77915
-0.148919	0.0462974	-2.60477	0.0111322	0.71338	-2.78427
-0.735188	0.359805	-2.60096	0.0112459	0.71338	-2.79236
-0.105313	0.0217663	-2.60083	0.0112495	0.71338	-2.79261
-0.0811876	0.0208386	-2.59916	0.0112998	0.71338	-2.79616
-0.0547688	0.0109007	-2.59896	0.0113058	0.71338	-2.79659
-0.527876	0.226444	-2.59429	0.011447	0.715686	-2.80646
-0.355955	0.304013	-2.59409	0.011453	0.715686	-2.80689
-0.955963	1.48121	-2.59272	0.0114949	0.715686	-2.80979
-0.0405264	0.00390582	-2.5886	0.0116214	0.720371	-2.8185
-2.21833	2.91382	-2.58382	0.0117697	0.724194	-2.82859
-0.657256	0.133809	-2.58161	0.0118389	0.724194	-2.83325
-0.149798	0.0217697	-2.57922	0.0119142	0.724194	-2.83829
-0.711937	0.736707	-2.57567	0.0120265	0.724194	-2.84575
-0.402774	0.286482	-2.57343	0.0120979	0.724194	-2.85046
-0.434523	0.324744	-2.5718	0.0121502	0.724194	-2.85389
-0.0357409	0.00298958	-2.57171	0.0121532	0.724194	-2.85408
-0.109535	0.016904	-2.57055	0.0121904	0.724194	-2.85652
-0.362546	0.25512	-2.56858	0.0122541	0.724194	-2.86066
-0.571226	0.710112	-2.56742	0.0122916	0.724194	-2.86308
-1.36529	0.49922	-2.56727	0.0122964	0.724194	-2.86339
-0.0296611	0.00240961	-2.56714	0.0123007	0.724194	-2.86367
-0.0436731	0.0055849	-2.56489	0.012374	0.724898	-2.86839
-0.0814891	0.0102281	-2.56362	0.0124156	0.724898	-2.87106
-1.10293	0.782038	-2.55678	0.0126415	0.735033	-2.88538
-0.42316	0.198932	-2.55494	0.0127028	0.735559	-2.88922
-0.848209	0.389169	-2.55307	0.0127655	0.73616	-2.89313
-0.178397	0.101006	-2.54458	0.0130533	0.749686	-2.91082
-0.650951	0.700768	-2.5401	0.0132078	0.752549	-2.92016
-0.184261	0.0873335	-2.53874	0.013255	0.752549	-2.92299
-0.845823	0.888405	-2.53761	0.0132941	0.752549	-2.92533
-0.342097	0.18192	-2.53696	0.0133171	0.752549	-2.92669
0.218655	0.131666	2.53368	0.0134318	0.755998	-2.9335
-0.0857993	0.0110311	-2.526	0.0137044	0.76368	-2.94942
-0.144525	0.0345779	-2.52517	0.013734	0.76368	-2.95113
-0.071007	0.0108412	-2.52465	0.0137527	0.76368	-2.95221
-0.281307	0.141173	-2.52374	0.0137854	0.76368	-2.95409
-0.868211	0.722424	-2.51608	0.0140635	0.774398	-2.96991
-0.223147	0.109394	-2.51539	0.014089	0.774398	-2.97134
-0.0372879	0.00426284	-2.50083	0.0146328	0.801157	-3.00132
-0.588205	0.815696	-2.49766	0.0147534	0.803894	-3.00781
-0.780844	0.361474	-2.49652	0.014797	0.803894	-3.01015
-1.57313	0.738932	-2.49234	0.0149583	0.807818	-3.01872
-0.658137	0.75789	-2.49168	0.014984	0.807818	-3.02008
-0.0449613	0.00611131	-2.48476	0.0152547	0.81546	-3.03423
-0.114082	0.0394959	-2.47841	0.0155068	0.81546	-3.04718
-0.592204	1.30637	-2.47621	0.0155952	0.81546	-3.05167
-0.0348008	0.00308359	-2.47336	0.0157102	0.81546	-3.05747
-0.594822	1.15255	-2.47306	0.0157223	0.81546	-3.05808
-0.198944	0.106901	-2.4718	0.0157733	0.81546	-3.06064
-0.576064	0.664127	-2.47141	0.0157893	0.81546	-3.06144
-0.0424813	0.00377611	-2.47089	0.0158103	0.81546	-3.06249
-0.436708	0.288852	-2.47067	0.0158194	0.81546	-3.06294
-0.307986	0.125262	-2.46958	0.0158636	0.81546	-3.06514
-0.287931	0.136131	-2.46948	0.015868	0.81546	-3.06536
-1.55043	4.93498	-2.46836	0.0159137	0.81546	-3.06763
-0.331266	0.275595	-2.46701	0.015969	0.81546	-3.07037
-0.354154	0.312935	-2.467	0.0159695	0.81546	-3.07039
-0.509286	0.755175	-2.46638	0.0159951	0.81546	-3.07166
-0.451327	0.572585	-2.46322	0.0161252	0.817219	-3.07805
-0.530449	0.520915	-2.46244	0.0161577	0.817219	-3.07964
-0.681628	0.48475	-2.46133	0.0162038	0.817219	-3.08189
-0.0390298	0.00410193	-2.45652	0.0164053	0.824423	-3.09163
-0.03595	0.00489601	-2.45505	0.0164672	0.824591	-3.09461
-0.0756388	0.012491	-2.45067	0.016653	0.828604	-3.10345
-0.225727	0.0884232	-2.45039	0.0166651	0.828604	-3.10402
-0.0644213	0.00950878	-2.44894	0.0167269	0.828748	-3.10694
-0.360515	0.366348	-2.44243	0.0170078	0.836893	-3.12006
-0.4732	0.680046	-2.44238	0.0170103	0.836893	-3.12018
-0.357132	0.216532	-2.43852	0.0171785	0.842227	-3.12793
-0.239021	0.095948	-2.43249	0.0174448	0.850978	-3.14005
-0.304703	0.124663	-2.43175	0.017478	0.850978	-3.14154
-0.860153	2.50812	-2.42633	0.0177211	0.855885	-3.15241
-0.0769357	0.0126197	-2.42595	0.0177379	0.855885	-3.15316
-0.317371	0.21353	-2.42544	0.0177612	0.855885	-3.15419
-0.0775585	0.00890834	-2.42276	0.0178825	0.858785	-3.15954
-0.181831	0.072403	-2.4165	0.0181691	0.869581	-3.17205
-0.250025	0.169538	-2.41384	0.018292	0.872497	-3.17735
-0.261939	0.140057	-2.40968	0.0184862	0.873576	-3.18565
-0.771722	0.752665	-2.40839	0.0185468	0.873576	-3.18823
-0.319986	0.228947	-2.40722	0.0186018	0.873576	-3.19055
-0.295851	0.137679	-2.40699	0.0186125	0.873576	-3.19101
-0.856261	1.96712	-2.40591	0.0186636	0.873576	-3.19316
-0.391531	0.11757	-2.40541	0.0186871	0.873576	-3.19415
-0.0723077	0.0149128	-2.40166	0.0188651	0.876304	-3.20159
-0.394681	0.265778	-2.40156	0.01887	0.876304	-3.2018
-0.552746	0.709961	-2.39719	0.0190796	0.881238	-3.21047
-0.457824	0.19839	-2.39673	0.0191015	0.881238	-3.21137
-0.329235	0.283208	-2.38274	0.0197872	0.909888	-3.23905
-0.214942	0.0840631	-2.36978	0.0204413	0.932257	-3.26454
-0.579662	0.46928	-2.36945	0.0204581	0.932257	-3.26518
-0.307681	0.161023	-2.36917	0.0204724	0.932257	-3.26573
-0.75133	0.533561	-2.36639	0.0206154	0.935742	-3.27119
-0.049221	0.0143101	-2.3624	0.0208226	0.942106	-3.27902
-0.485444	0.471991	-2.35912	0.0209937	0.943073	-3.28543
-0.221941	0.0890133	-2.35859	0.0210221	0.943073	-3.28648
-0.103948	0.0294233	-2.35798	0.0210541	0.943073	-3.28767
-0.310776	0.37145	-2.35521	0.0211998	0.943073	-3.29307
-0.323697	0.383098	-2.35374	0.0212777	0.943073	-3.29594
-0.283207	0.299708	-2.35341	0.0212955	0.943073	-3.29659
-0.222653	0.204948	-2.35308	0.0213132	0.943073	-3.29724
-0.409628	0.582185	-2.35167	0.0213879	0.943238	-3.29998
-0.910635	0.773923	-2.35049	0.0214509	0.943238	-3.30229
-0.387717	0.395825	-2.34921	0.0215194	0.943302	-3.30478
-0.0367548	0.00547379	-2.34703	0.0216369	0.945506	-3.30904
-0.587257	1.11352	-2.34388	0.0218069	0.949986	-3.31516
-0.402211	0.248888	-2.34112	0.0219571	0.953575	-3.32052
-0.744359	3.07622	-2.33916	0.0220644	0.955285	-3.32433
-0.651603	1.79658	-2.33465	0.0223129	0.959257	-3.33308
-0.518622	0.811474	-2.33395	0.0223517	0.959257	-3.33444
-0.15324	0.0253855	-2.33152	0.0224871	0.959257	-3.33916
-1.10353	0.496372	-2.33004	0.0225695	0.959257	-3.34202
-0.527034	0.792839	-2.32931	0.0226104	0.959257	-3.34343
-0.215755	0.120444	-2.32927	0.0226125	0.959257	-3.3435
-0.882729	1.43761	-2.3289	0.0226333	0.959257	-3.34422
-0.237773	0.123332	-2.31976	0.023151	0.978251	-3.36187
-0.748892	0.33056	-2.31805	0.0232494	0.979468	-3.36518
-0.713262	1.43224	-2.31253	0.0235681	0.989929	-3.3758
-0.525881	0.878869	-2.30999	0.023716	0.990613	-3.38068
-0.435185	0.589697	-2.30857	0.0237991	0.990613	-3.38341
-0.0725374	0.0130859	-2.30749	0.0238625	0.990613	-3.38548
-0.310044	0.152399	-2.30451	0.0240387	0.990613	-3.39121
-0.219499	0.156245	-2.30406	0.0240653	0.990613	-3.39208
-0.716233	1.57965	-2.30384	0.0240779	0.990613	-3.39249
-0.562521	0.570452	-2.30257	0.0241537	0.990613	-3.39493
-0.459412	0.576176	-2.3019	0.0241931	0.990613	-3.3962
-0.254581	0.179105	-2.30149	0.024218	0.990613	-3.397
0.568213	0.414663	2.30013	0.0242987	0.991036	-3.3996
-0.514016	0.317164	-2.29608	0.0245416	0.998047	-3.40734
-0.64458	0.680484	-2.29133	0.0248295	1	-3.41643
-0.321793	0.315475	-2.29011	0.0249037	1	-3.41875
-1.34694	0.990918	-2.2891	0.0249658	1	-3.42069
-0.41393	0.163081	-2.28606	0.025152	1	-3.42647
-0.427524	0.4798	-2.28521	0.0252047	1	-3.4281
-0.277235	0.272326	-2.28292	0.0253462	1	-3.43245
-0.336994	0.189298	-2.28051	0.0254957	1	-3.43703
-0.491933	1.66551	-2.27928	0.0255724	1	-3.43936
-0.189094	0.0641748	-2.27737	0.0256919	1	-3.44299
-0.456385	0.481481	-2.27714	0.0257067	1	-3.44344
-0.0644868	0.0137365	-2.27438	0.0258806	1	-3.44868
-0.215133	0.100221	-2.2718	0.0260439	1	-3.45356
-0.424823	0.521306	-2.26979	0.0261715	1	-3.45736
0.0410317	0.0110329	2.26578	0.0264285	1	-3.46495
-0.300792	0.315306	-2.26178	0.026687	1	-3.47251
-0.814888	1.2617	-2.25891	0.0268734	1	-3.47792
-0.525478	0.832052	-2.25881	0.0268802	1	-3.47811
-0.266742	0.166426	-2.25654	0.0270286	1	-3.48238
-0.344748	0.3832	-2.25531	0.0271093	1	-3.4847
-0.461936	0.581302	-2.25383	0.0272068	1	-3.48748
-0.791605	0.995646	-2.25344	0.0272328	1	-3.48822
-0.386129	0.303921	-2.24652	0.0276933	1	-3.50123
-1.12602	3.36627	-2.24602	0.0277266	1	-3.50216
-0.572959	0.17947	-2.2454	0.027768	1	-3.50332
0.0872289	0.0106803	2.24397	0.0278648	1	-3.50602
-0.501456	0.433261	-2.23609	0.0284002	1	-3.52076
-0.183628	0.0869833	-2.23536	0.0284499	1	-3.52212
-0.832916	0.903948	-2.23279	0.0286271	1	-3.52693
0.178953	0.0785736	2.23267	0.028635	1	-3.52714
-0.0488664	0.0113748	-2.22896	0.0288923	1	-3.53407
0.161712	0.0462802	2.22834	0.0289358	1	-3.53523
-0.493382	1.26833	-2.22773	0.0289779	1	-3.53635
-0.762613	1.64363	-2.22767	0.0289823	1	-3.53647
0.615429	1.56803	2.22709	0.029023	1	-3.53756
-0.475533	0.614419	-2.2242	0.0292249	1	-3.54292
-0.450905	0.380792	-2.22407	0.0292346	1	-3.54318
-0.418278	0.218308	-2.22344	0.0292784	1	-3.54434
-0.755361	1.12621	-2.2223	0.0293592	1	-3.54647
-0.451048	0.419489	-2.22194	0.0293845	1	-3.54714
-0.366782	0.288963	-2.22081	0.0294645	1	-3.54924
-0.0392428	0.00604844	-2.22038	0.0294948	1	-3.55004
-0.90566	2.42305	-2.21889	0.0296005	1	-3.5528
0.0786474	0.0343843	2.21725	0.0297172	1	-3.55585
-0.683076	0.613293	-2.21371	0.0299708	1	-3.56242
-0.386499	0.154821	-2.21288	0.03003	1	-3.56394
-0.306789	0.333244	-2.20863	0.0303374	1	-3.57181
-0.379886	0.437765	-2.20776	0.0304007	1	-3.57342
-0.174866	0.0364397	-2.20696	0.0304589	1	-3.5749
-1.07608	0.671502	-2.20659	0.030486	1	-3.57559
-0.93287	1.11656	-2.20568	0.0305521	1	-3.57726
-0.0666788	0.0166576	-2.20268	0.0307721	1	-3.5828
-0.252313	0.23981	-2.20183	0.0308349	1	-3.58437
-0.225964	0.130049	-2.20117	0.0308837	1	-3.58559
-0.349854	0.139432	-2.20027	0.03095	1	-3.58725
-0.463479	0.728591	-2.19916	0.0310322	1	-3.5893
-1.48698	0.803958	-2.19831	0.0310952	1	-3.59086
-0.193512	0.138276	-2.19711	0.0311843	1	-3.59307
-0.346075	0.382479	-2.19596	0.0312696	1	-3.59518
-0.955066	0.493792	-2.19433	0.0313915	1	-3.59818
-2.44676	4.94822	-2.19314	0.0314805	1	-3.60037
-0.962888	0.764178	-2.19214	0.0315557	1	-3.60221
-0.273607	0.280638	-2.19186	0.0315771	1	-3.60273
-0.0369194	0.00653139	-2.18689	0.0319523	1	-3.61184
-0.58942	0.714192	-2.18685	0.031956	1	-3.61193
-0.621461	1.455	-2.18219	0.0323117	1	-3.62046
-0.366969	0.242651	-2.18114	0.0323922	1	-3.62238
-0.204955	0.151915	-2.17949	0.0325197	1	-3.62541
-0.462099	0.311646	-2.17907	0.0325519	1	-3.62617
-0.997144	0.704606	-2.17867	0.032583	1	-3.6269
-0.0390836	0.00624673	-2.17769	0.0326586	1	-3.62869
-0.343842	0.344336	-2.17155	0.0331374	1	-3.6399
-0.108294	0.043613	-2.16984	0.0332715	1	-3.64301
-0.635736	1.21756	-2.16763	0.0334461	1	-3.64704
-0.369038	0.37384	-2.16687	0.0335056	1	-3.6484
-0.155807	0.0940334	-2.16542	0.0336208	1	-3.65105
-0.390315	0.412904	-2.1654	0.0336223	1	-3.65108
-0.368297	0.292819	-2.16494	0.0336591	1	-3.65192
-0.478357	0.32406	-2.1603	0.0340301	1	-3.66035
-0.530464	1.22711	-2.15991	0.034061	1	-3.66105
-0.253418	0.245477	-2.15844	0.0341798	1	-3.66373
-0.45289	0.511079	-2.15787	0.0342253	1	-3.66475
-0.0545287	0.0138332	-2.15778	0.0342328	1	-3.66492
-0.2607	0.16781	-2.15755	0.0342511	1	-3.66533
-0.797191	0.551098	-2.15718	0.0342815	1	-3.66601
-1.034	0.580665	-2.15487	0.0344679	1	-3.67018
-0.396922	0.376641	-2.147	0.0351125	1	-3.68442
-0.302286	0.408121	-2.1434	0.035411	1	-3.69092
-0.50762	0.83751	-2.14271	0.0354682	1	-3.69216
-0.509595	0.415687	-2.14238	0.0354953	1	-3.69274
-0.246212	0.305407	-2.14172	0.0355502	1	-3.69393
-0.0390298	0.00706871	-2.13859	0.0358123	1	-3.69956
0.106816	0.039103	2.13852	0.0358182	1	-3.69969
0.643281	0.31776	2.13831	0.0358356	1	-3.70006
-0.0357409	0.00446618	-2.13659	0.0359808	1	-3.70317
-1.03653	2.98033	-2.13647	0.0359908	1	-3.70338
-0.452886	0.771732	-2.13622	0.036012	1	-3.70383
-0.482062	0.955216	-2.13569	0.0360566	1	-3.70478
-0.548224	1.27867	-2.13555	0.0360688	1	-3.70504
-0.562665	1.67046	-2.13264	0.0363147	1	-3.71025
-0.7359	1.01141	-2.13221	0.0363515	1	-3.71103
-0.576922	0.746568	-2.13218	0.0363543	1	-3.71109
-0.761757	1.24583	-2.13197	0.0363721	1	-3.71146
-0.446782	0.860072	-2.13144	0.0364168	1	-3.7124
-0.525897	0.453125	-2.13116	0.0364406	1	-3.71291
-0.297219	0.357865	-2.13044	0.036502	1	-3.7142
-0.471366	0.84102	-2.13005	0.0365355	1	-3.7149
-0.304724	0.326664	-2.12876	0.0366462	1	-3.71722
-0.527485	0.358975	-2.12451	0.0370112	1	-3.72481
-0.418959	0.592756	-2.12434	0.0370262	1	-3.72512
-0.270207	0.304738	-2.12278	0.0371608	1	-3.72791
-0.312265	0.0966257	-2.12277	0.037162	1	-3.72793
0.703705	1.22173	2.12229	0.0372039	1	-3.72879
-0.347193	0.194752	-2.12228	0.0372046	1	-3.72881
-0.334972	0.155459	-2.12205	0.0372248	1	-3.72922
-0.350781	0.387182	-2.12166	0.0372582	1	-3.72991
-0.0728015	0.0146119	-2.12022	0.0373836	1	-3.73248
-0.518925	0.497107	-2.11715	0.0376516	1	-3.73795
-0.319341	0.421513	-2.11697	0.0376678	1	-3.73828
-0.237254	0.148919	-2.11664	0.0376962	1	-3.73886
-0.638535	0.95184	-2.11548	0.037799	1	-3.74094
-0.54634	0.31439	-2.11483	0.037856	1	-3.7421
-0.436725	0.619254	-2.11364	0.0379608	1	-3.74421
-0.26736	0.114089	-2.11043	0.0382452	1	-3.74993
-0.639227	0.465019	-2.10656	0.0385904	1	-3.7568
-0.230861	0.106194	-2.10619	0.0386234	1	-3.75745
-0.406896	0.212974	-2.10587	0.0386526	1	-3.75803
-0.0582109	0.0239711	-2.10575	0.0386635	1	-3.75825
-0.420206	0.401241	-2.10207	0.0389944	1	-3.76476
-0.719089	0.863343	-2.1018	0.0390187	1	-3.76524
-0.56516	0.285965	-2.10067	0.0391208	1	-3.76724
-0.0359115	0.00956691	-2.09934	0.0392417	1	-3.76959
-0.213976	0.148073	-2.09929	0.0392463	1	-3.76968
-0.592722	1.01993	-2.0986	0.0393095	1	-3.77091
-0.185733	0.0406492	-2.09797	0.0393661	1	-3.77201
-0.697175	0.18883	-2.09376	0.0397515	1	-3.77945
-0.189465	0.130832	-2.09269	0.0398502	1	-3.78135
-0.0200426	0.0012431	-2.0924	0.039877	1	-3.78186
-0.0200426	0.0012431	-2.0924	0.039877	1	-3.78186
-1.77117	4.67339	-2.0917	0.0399412	1	-3.78309
-0.410915	0.580547	-2.09035	0.0400661	1	-3.78547
-0.604494	2.53888	-2.09029	0.040072	1	-3.78559
-0.390418	0.253907	-2.09016	0.0400839	1	-3.78581
-0.896246	3.13905	-2.08925	0.0401687	1	-3.78743
-0.0363193	0.00598292	-2.08917	0.0401753	1	-3.78755
-0.531863	1.28747	-2.08795	0.0402886	1	-3.7897
-0.780703	1.25877	-2.08638	0.0404354	1	-3.79248
-0.123622	0.0513807	-2.08576	0.0404925	1	-3.79355
-0.549294	1.09234	-2.08366	0.0406893	1	-3.79725
-0.223553	0.0630263	-2.08298	0.0407532	1	-3.79845
-0.272007	0.18083	-2.0823	0.0408168	1	-3.79964
0.0422122	0.00914499	2.08221	0.0408255	1	-3.7998
-0.643567	0.658241	-2.08175	0.0408688	1	-3.80061
-0.378918	0.429423	-2.08116	0.0409241	1	-3.80164
-0.181248	0.135691	-2.08077	0.0409611	1	-3.80233
-0.361014	0.281666	-2.07925	0.0411051	1	-3.80501
-0.391031	0.38794	-2.07918	0.0411114	1	-3.80512
-0.509443	0.56509	-2.07905	0.0411239	1	-3.80536
-0.477699	1.07027	-2.07877	0.0411504	1	-3.80585
-0.511336	0.52438	-2.0778	0.0412422	1	-3.80755
-0.237012	0.0553744	-2.07596	0.0414167	1	-3.81077
-0.0200426	0.00162849	-2.074	0.0416043	1	-3.81421
-0.0400472	0.00858115	-2.07382	0.0416217	1	-3.81453
-0.576676	0.693431	-2.07141	0.0418521	1	-3.81873
-0.182038	0.0472974	-2.07117	0.0418753	1	-3.81916
-0.0827515	0.0219545	-2.06973	0.0420143	1	-3.82168
-1.45697	2.6482	-2.06748	0.0422312	1	-3.8256
0.358958	0.6259	2.06546	0.0424274	1	-3.82913
-0.168214	0.0408173	-2.06544	0.0424299	1	-3.82918
-0.726609	1.5141	-2.06543	0.0424303	1	-3.82918
-0.124281	0.0477583	-2.06505	0.0424677	1	-3.82986
-0.692703	0.742349	-2.06429	0.0425412	1	-3.83117
-0.309434	0.388266	-2.06285	0.0426818	1	-3.83368
-0.0900566	0.0332847	-2.0574	0.0432171	1	-3.84317
-0.294759	0.289899	-2.05738	0.0432199	1	-3.84322
-0.287599	0.0688036	-2.05693	0.0432644	1	-3.844
-0.394415	0.464255	-2.0549	0.0434648	1	-3.84751
-0.820125	2.00251	-2.05396	0.0435583	1	-3.84915
-0.202301	0.123639	-2.05272	0.0436821	1	-3.85131
-0.259715	0.190313	-2.05247	0.0437064	1	-3.85173
-0.36151	0.272289	-2.05011	0.043943	1	-3.85583
-1.07312	0.52687	-2.04925	0.0440292	1	-3.85732
-0.309073	0.350806	-2.04882	0.0440719	1	-3.85806
-0.325901	0.632088	-2.04878	0.0440763	1	-3.85813
-0.147903	0.0895398	-2.04815	0.0441395	1	-3.85922
-0.317953	0.322272	-2.04737	0.0442184	1	-3.86058
0.0356187	0.00531731	2.04638	0.0443179	1	-3.86229
0.494986	0.422728	2.04582	0.0443745	1	-3.86326
-0.425671	0.416739	-2.0432	0.0446398	1	-3.86779
-0.265781	0.262933	-2.04181	0.0447815	1	-3.87019
-0.038595	0.00632546	-2.04134	0.0448291	1	-3.871
-0.112184	0.0559217	-2.03894	0.0450742	1	-3.87514
-0.492581	0.715241	-2.03715	0.0452578	1	-3.87822
-0.247872	0.154038	-2.03463	0.0455183	1	-3.88258
-1.31025	1.35939	-2.03444	0.0455376	1	-3.8829
-0.315506	0.21373	-2.03378	0.0456056	1	-3.88403
-0.204216	0.0932774	-2.03377	0.0456072	1	-3.88406
-0.69728	0.818358	-2.03358	0.045626	1	-3.88437
-1.57538	3.16378	-2.02967	0.0460332	1	-3.89111
-0.140662	0.0428914	-2.0295	0.0460507	1	-3.8914
-0.340094	0.32681	-2.02882	0.0461211	1	-3.89256
-1.29714	1.42396	-2.02822	0.0461841	1	-3.89359
-0.297947	0.517932	-2.02762	0.0462466	1	-3.89462
0.50648	0.378802	2.02656	0.0463577	1	-3.89644
-0.591704	1.87286	-2.02438	0.0465869	1	-3.90018
-0.457389	0.396596	-2.02434	0.046592	1	-3.90026
-1.11223	2.72811	-2.0236	0.0466692	1	-3.90151
0.164679	0.105288	2.02348	0.0466826	1	-3.90173
-0.320511	0.584227	-2.02226	0.0468112	1	-3.90382
-0.728041	0.709505	-2.02209	0.046829	1	-3.9041
-0.642237	1.37486	-2.02208	0.0468299	1	-3.90412
-0.380122	0.422031	-2.02069	0.0469775	1	-3.9065
-0.037638	0.00815086	-2.0191	0.0471463	1	-3.90922
-0.456905	0.99686	-2.0186	0.0472	1	-3.91008
-0.576702	1.60489	-2.01538	0.047544	1	-3.91558
-0.275905	0.131287	-2.015	0.0475844	1	-3.91622
0.55887	1.16951	2.01424	0.0476662	1	-3.91752
-0.515864	0.315677	-2.01415	0.0476762	1	-3.91768
-0.561122	0.501575	-2.01363	0.0477318	1	-3.91856
-0.323553	0.236261	-2.0134	0.0477572	1	-3.91896
-0.266538	0.0930885	-2.01137	0.0479759	1	-3.92242
-0.288206	0.321908	-2.0056	0.0486026	1	-3.93224
-0.159991	0.0618961	-2.00523	0.0486436	1	-3.93288
-0.290653	0.337818	-2.00514	0.0486535	1	-3.93303
0.036212	0.00829639	2.00364	0.0488179	1	-3.93558
-0.328943	0.440538	-2.00362	0.0488197	1	-3.93561
-0.287212	0.367845	-2.00137	0.0490673	1	-3.93943
-0.125075	0.0638697	-2.00043	0.0491702	1	-3.94102
-0.297946	0.35973	-1.99897	0.0493321	1	-3.9435
-0.527758	0.522827	-1.99847	0.0493873	1	-3.94435
0.579144	1.65821	1.99567	0.0496988	1	-3.9491
-0.347819	0.449158	-1.99423	0.049859	1	-3.95153
-0.331693	0.209249	-1.99399	0.0498862	1	-3.95194
-0.133056	0.0460875	-1.99214	0.0500935	1	-3.95507
-0.312353	0.386651	-1.99178	0.0501339	1	-3.95568
-0.245957	0.161217	-1.99118	0.0502003	1	-3.95668
-0.310166	0.331072	-1.9911	0.0502104	1	-3.95683
0.302432	0.396319	1.9901	0.050322	1	-3.9585
-0.482557	0.529038	-1.98913	0.050432	1	-3.96015
-0.284186	0.214811	-1.98813	0.0505443	1	-3.96183
-0.0937903	0.0315724	-1.98682	0.0506933	1	-3.96405
-0.722063	0.707925	-1.98389	0.0510255	1	-3.96898
-0.996682	3.05679	-1.98319	0.0511053	1	-3.97016
-0.38191	0.433516	-1.9827	0.0511613	1	-3.97098
-0.553034	0.461866	-1.98254	0.0511798	1	-3.97125
-1.11733	0.832466	-1.98251	0.0511834	1	-3.97131
-0.0357409	0.00585985	-1.98179	0.0512655	1	-3.97252
-0.04456	0.0115776	-1.98104	0.0513508	1	-3.97377
-0.54618	0.841905	-1.98072	0.0513879	1	-3.97431
-0.47371	0.610575	-1.98037	0.051428	1	-3.9749
-0.150746	0.118761	-1.9795	0.0515274	1	-3.97636
-0.453132	0.455581	-1.97919	0.0515632	1	-3.97688
-0.447778	0.868457	-1.97667	0.0518543	1	-3.98112
-0.32863	0.446365	-1.97617	0.0519113	1	-3.98195
-0.812711	1.8595	-1.97575	0.05196	1	-3.98266
0.755301	0.755727	1.97451	0.0521041	1	-3.98474
-0.404128	0.498824	-1.97344	0.0522278	1	-3.98653
-0.408959	0.314208	-1.97315	0.0522613	1	-3.98701
-0.306079	0.230142	-1.97265	0.0523205	1	-3.98787
-0.348733	0.290965	-1.97253	0.0523342	1	-3.98806
-0.30899	0.467503	-1.97197	0.052399	1	-3.989
-0.297375	0.28668	-1.97143	0.0524616	1	-3.98989
-0.454879	0.441976	-1.97026	0.0525986	1	-3.99186
-0.0498037	0.00749461	-1.96896	0.0527512	1	-3.99404
0.195106	0.0764824	1.96814	0.0528472	1	-3.99541
-0.37005	0.431559	-1.96736	0.0529391	1	-3.99672
-0.0424813	0.00971859	-1.96686	0.0529973	1	-3.99754
-0.0200426	0.00207396	-1.96656	0.0530333	1	-3.99805
-0.149436	0.0873638	-1.96541	0.053169	1	-3.99998
-0.469742	0.310549	-1.96537	0.0531732	1	-4.00004
-0.062808	0.0110047	-1.96516	0.0531983	1	-4.00039
-0.375384	0.471847	-1.96435	0.0532941	1	-4.00175
0.526501	0.605318	1.96387	0.0533503	1	-4.00254
-0.313798	0.327669	-1.96316	0.0534349	1	-4.00373
-0.274727	0.276081	-1.96286	0.0534704	1	-4.00423
-0.240679	0.183689	-1.96164	0.0536155	1	-4.00627
-0.412748	0.551288	-1.96155	0.0536254	1	-4.00641
-0.308731	0.207438	-1.96155	0.0536259	1	-4.00641
-0.34123	0.426098	-1.96018	0.0537893	1	-4.0087
-0.100384	0.0330185	-1.95997	0.0538141	1	-4.00905
-0.149957	0.0710402	-1.95975	0.0538398	1	-4.00941
-0.154815	0.0430472	-1.95779	0.0540738	1	-4.01267
-0.138748	0.0684877	-1.95519	0.0543858	1	-4.01699
-0.49625	0.898808	-1.9549	0.0544216	1	-4.01749
-0.037638	0.00771321	-1.95345	0.0545963	1	-4.0199
-0.314929	0.334152	-1.95334	0.0546093	1	-4.02007
-1.0871	2.02289	-1.9493	0.0550989	1	-4.02678
-0.20497	0.12695	-1.94889	0.0551481	1	-4.02745
-0.450972	0.150479	-1.94882	0.0551575	1	-4.02758
-0.12349	0.0269583	-1.94794	0.0552647	1	-4.02904
-0.564373	0.344434	-1.94562	0.0555473	1	-4.03286
-0.123474	0.0452841	-1.94375	0.0557778	1	-4.03597
-0.253073	0.186436	-1.94313	0.0558537	1	-4.03699
-0.612428	0.297414	-1.94108	0.0561069	1	-4.04039
-0.417273	0.435971	-1.94006	0.0562318	1	-4.04205
-0.0450137	0.0120663	-1.94002	0.0562368	1	-4.04212
-0.660684	0.870347	-1.93846	0.0564307	1	-4.0447
-0.134101	0.0455245	-1.93682	0.056634	1	-4.0474
0.488344	0.801569	1.93617	0.0567161	1	-4.04848
-0.219852	0.22101	-1.93517	0.0568399	1	-4.05012
-0.309817	0.370531	-1.93426	0.0569539	1	-4.05162
-0.312052	0.407429	-1.93332	0.0570722	1	-4.05317
-0.409073	0.538851	-1.93285	0.0571306	1	-4.05394
-0.363944	0.326767	-1.93227	0.0572034	1	-4.0549
-0.239265	0.253537	-1.93212	0.0572228	1	-4.05515
-0.352383	0.0955801	-1.932	0.0572373	1	-4.05534
-0.410501	0.167438	-1.93011	0.0574756	1	-4.05845
-0.463636	0.467842	-1.92818	0.0577198	1	-4.06163
-0.219912	0.106931	-1.92812	0.0577262	1	-4.06171
-0.47354	0.804774	-1.92759	0.0577938	1	-4.06259
-0.154331	0.121566	-1.92419	0.058226	1	-4.06817
-0.223355	0.0873447	-1.9228	0.0584029	1	-4.07044
-0.89782	2.41847	-1.92247	0.0584457	1	-4.07098
-0.410187	0.733582	-1.92182	0.0585291	1	-4.07205
-0.264616	0.319243	-1.9207	0.0586724	1	-4.07388
-2.08891	3.62691	-1.92039	0.0587122	1	-4.07439
-0.328059	0.452928	-1.92019	0.0587381	1	-4.07472
-0.329526	0.351321	-1.91865	0.0589352	1	-4.07722
-0.137617	0.0707047	-1.91801	0.0590184	1	-4.07828
-0.0736008	0.0255731	-1.91786	0.0590381	1	-4.07853
-0.242766	0.256943	-1.91758	0.0590744	1	-4.07899
-0.491329	1.58067	-1.91752	0.0590821	1	-4.07909
-0.0271905	0.00449766	-1.91625	0.0592462	1	-4.08116
-0.39226	2.10129	-1.91623	0.059248	1	-4.08118
-0.232483	0.162175	-1.91572	0.0593139	1	-4.08201
-0.283471	0.136657	-1.91497	0.0594118	1	-4.08325
-0.0756145	0.0178852	-1.91375	0.0595698	1	-4.08523
-0.288554	0.308727	-1.91365	0.0595826	1	-4.08539
-0.398235	0.3692	-1.91266	0.0597119	1	-4.08701
0.938709	0.368471	1.90861	0.0602413	1	-4.09361
-0.344924	0.390964	-1.90709	0.0604406	1	-4.09607
-0.115632	0.0251349	-1.90676	0.0604839	1	-4.09661
-0.40491	0.506886	-1.90497	0.0607201	1	-4.09952
-0.753019	1.52781	-1.90496	0.0607212	1	-4.09953
-0.81428	0.504353	-1.90207	0.0611039	1	-4.10422
0.105804	0.0294634	1.90077	0.0612769	1	-4.10633
-1.09965	0.574991	-1.90007	0.0613709	1	-4.10748
-0.23866	0.0677522	-1.90002	0.0613767	1	-4.10755
-0.311543	0.183336	-1.89604	0.0619099	1	-4.114
-0.0408507	0.0157022	-1.8946	0.0621037	1	-4.11633
-0.772545	1.35763	-1.89391	0.0621964	1	-4.11744
-0.556755	0.782313	-1.8936	0.0622385	1	-4.11795
-0.563429	0.764774	-1.89355	0.0622448	1	-4.11802
-0.205616	0.165683	-1.8934	0.0622644	1	-4.11826
-0.0742913	0.0195676	-1.89271	0.062358	1	-4.11938
-0.422225	0.630779	-1.89175	0.0624877	1	-4.12093
-0.201581	0.0757431	-1.89129	0.0625507	1	-4.12168
-0.179756	0.188174	-1.89067	0.0626346	1	-4.12268
0.572252	0.975321	1.89033	0.0626803	1	-4.12322
-1.31219	2.33761	-1.89006	0.0627166	1	-4.12365
-0.423055	0.818378	-1.88918	0.0628359	1	-4.12507
-0.72568	0.405464	-1.88854	0.0629233	1	-4.1261
-0.251521	0.238156	-1.8875	0.063065	1	-4.12778
-0.282226	0.293321	-1.8874	0.0630782	1	-4.12793
-0.131563	0.0689647	-1.88737	0.0630834	1	-4.128
0.0245429	0.00421642	1.88642	0.0632126	1	-4.12952
0.13188	0.0688656	1.88544	0.0633468	1	-4.1311
-0.477814	0.338783	-1.88536	0.0633571	1	-4.13122
-0.421866	0.534326	-1.88494	0.0634149	1	-4.1319
-0.329837	0.226403	-1.8836	0.0635993	1	-4.13406
-0.50198	0.518974	-1.88238	0.063766	1	-4.13601
-0.316552	0.418058	-1.88227	0.063782	1	-4.13619
-0.199402	0.17309	-1.88212	0.0638022	1	-4.13643
-0.178323	0.179471	-1.88177	0.0638501	1	-4.13699
-0.0746874	0.0164945	-1.88114	0.0639372	1	-4.138
-0.680909	0.90752	-1.88001	0.0640933	1	-4.13982
-0.394487	0.488526	-1.87886	0.0642524	1	-4.14166
-0.395657	0.531258	-1.87832	0.0643279	1	-4.14254
-0.327732	0.327705	-1.87791	0.0643846	1	-4.14319
-0.382954	0.583809	-1.87692	0.0645219	1	-4.14478
-0.565613	0.986075	-1.87692	0.064522	1	-4.14478
-0.412127	1.30605	-1.87672	0.0645506	1	-4.14511
-0.260276	0.188715	-1.87638	0.0645965	1	-4.14564
-0.370092	0.46176	-1.87588	0.0646668	1	-4.14644
-0.454865	0.34895	-1.87515	0.0647688	1	-4.14762
-0.176421	0.085726	-1.87484	0.0648122	1	-4.14811
-0.317053	0.41827	-1.87227	0.065171	1	-4.15222
-0.043094	0.0155612	-1.87213	0.065191	1	-4.15245
-0.775436	1.53151	-1.86964	0.065541	1	-4.15643
-0.53074	0.699638	-1.86942	0.0655721	1	-4.15678
-0.404052	0.546454	-1.86924	0.0655972	1	-4.15706
-0.407745	0.536032	-1.86716	0.0658907	1	-4.16038
-0.189278	0.181481	-1.86703	0.0659098	1	-4.16059
-0.0775585	0.0158591	-1.86628	0.0660165	1	-4.1618
-0.215548	0.26659	-1.86605	0.0660482	1	-4.16215
-0.399298	1.02636	-1.86598	0.0660587	1	-4.16227
0.733591	0.743201	1.86591	0.0660678	1	-4.16237
-1.28323	2.51536	-1.86509	0.0661843	1	-4.16368
-0.112597	0.0693784	-1.86503	0.0661933	1	-4.16378
-0.295357	0.2934	-1.86473	0.0662364	1	-4.16427
-0.215545	0.156406	-1.86389	0.0663547	1	-4.16559
-0.468576	0.639053	-1.86323	0.0664487	1	-4.16664
0.440318	0.752285	1.86297	0.0664864	1	-4.16706
-0.174293	0.22002	-1.86237	0.0665724	1	-4.16802
-0.0200426	0.00217082	-1.86227	0.0665863	1	-4.16818
-0.207695	0.205339	-1.86211	0.0666093	1	-4.16843
-0.0347572	0.00941553	-1.86185	0.0666468	1	-4.16885
0.536047	2.96994	1.86147	0.0667007	1	-4.16945
-0.578238	0.277339	-1.85966	0.0669593	1	-4.17232
0.0922268	0.0316383	1.85849	0.0671276	1	-4.17418
-0.369789	0.453394	-1.85681	0.0673694	1	-4.17685
-0.0970926	0.0408848	-1.85479	0.0676614	1	-4.18006
-0.165926	0.0962042	-1.85476	0.0676662	1	-4.18011
0.498945	0.933659	1.8539	0.0677898	1	-4.18147
-0.3255	0.2664	-1.85356	0.0678389	1	-4.182
-0.173294	0.112281	-1.8524	0.068008	1	-4.18385
-0.937501	1.12042	-1.85146	0.068144	1	-4.18533
0.63292	0.312211	1.85071	0.0682532	1	-4.18652
-0.308482	0.481823	-1.8495	0.0684311	1	-4.18844
-0.730041	1.56987	-1.84942	0.0684427	1	-4.18857
-0.668507	0.335134	-1.849	0.0685036	1	-4.18923
-0.488762	0.882354	-1.84879	0.0685343	1	-4.18956
-0.20601	0.0901989	-1.84877	0.0685378	1	-4.1896
-0.446614	0.775423	-1.84783	0.0686742	1	-4.19107
-0.474629	0.542939	-1.84757	0.0687134	1	-4.19149
-0.232579	0.275248	-1.84742	0.0687343	1	-4.19172
-0.258348	0.384923	-1.84736	0.0687441	1	-4.19182
-0.720697	1.03214	-1.84728	0.0687556	1	-4.19195
-0.0685964	0.0165348	-1.84641	0.0688829	1	-4.19332
-0.393967	0.175855	-1.84601	0.0689425	1	-4.19396
0.182759	0.0653778	1.8455	0.0690165	1	-4.19475
-0.431615	0.37789	-1.84466	0.069141	1	-4.19609
-0.299871	0.22614	-1.84437	0.0691828	1	-4.19653
0.0210376	0.00351471	1.84415	0.0692159	1	-4.19689
-0.174066	0.0588295	-1.84397	0.0692423	1	-4.19717
-0.245684	0.250751	-1.84384	0.0692609	1	-4.19737
-0.426974	0.875239	-1.84371	0.0692809	1	-4.19758
-0.284236	0.284614	-1.84199	0.0695345	1	-4.20029
-0.149677	0.0858921	-1.84197	0.0695379	1	-4.20033
-0.327226	0.139083	-1.84197	0.0695384	1	-4.20033
-0.245722	0.288197	-1.84156	0.069599	1	-4.20097
-0.308678	0.202692	-1.8375	0.0702026	1	-4.20736
-0.670086	0.660265	-1.83586	0.0704475	1	-4.20994
-0.0937409	0.0457024	-1.83481	0.0706054	1	-4.21159
-0.423545	0.569658	-1.83388	0.0707443	1	-4.21305
-0.309167	0.261005	-1.83345	0.070809	1	-4.21372
-0.773313	2.53219	-1.833	0.0708763	1	-4.21443
-0.568808	1.1722	-1.83294	0.0708861	1	-4.21453
-0.35239	0.483005	-1.83287	0.0708962	1	-4.21463
-0.487865	0.523483	-1.83229	0.0709834	1	-4.21554
-0.219097	0.181988	-1.83222	0.0709946	1	-4.21566
-0.568742	0.482645	-1.83195	0.0710354	1	-4.21608
-0.253814	0.261853	-1.83181	0.0710566	1	-4.2163
-0.347264	0.281602	-1.83114	0.0711576	1	-4.21735
-0.0944849	0.0470797	-1.83095	0.0711851	1	-4.21764
0.459953	0.794412	1.83008	0.0713176	1	-4.21901
-1.22457	1.8617	-1.83004	0.0713228	1	-4.21907
-1.11932	1.60561	-1.82997	0.0713337	1	-4.21918
-0.337353	0.346363	-1.82994	0.0713383	1	-4.21923
-0.0975893	0.0220188	-1.82986	0.0713497	1	-4.21934
-0.0367201	0.00988865	-1.82973	0.0713708	1	-4.21956
-0.41329	0.967601	-1.82926	0.0714419	1	-4.2203
-0.49927	0.346035	-1.82797	0.0716364	1	-4.22231
-0.419012	0.42354	-1.82651	0.071859	1	-4.2246
-0.367849	0.577941	-1.82643	0.0718713	1	-4.22472
-1.00046	1.12157	-1.82641	0.0718738	1	-4.22475
-0.123426	0.0566333	-1.82635	0.0718829	1	-4.22484
-0.206878	0.103044	-1.82589	0.0719535	1	-4.22557
-0.0581956	0.0298653	-1.82326	0.0723541	1	-4.22967
-0.434421	1.46744	-1.82326	0.0723548	1	-4.22967
-0.561349	2.44288	-1.82302	0.0723908	1	-4.23004
-0.0171873	0.00117631	-1.82265	0.0724489	1	-4.23063
-0.77442	0.477656	-1.82247	0.0724759	1	-4.23091
-0.271455	0.362915	-1.82085	0.0727252	1	-4.23344
-0.241446	0.288243	-1.82041	0.0727918	1	-4.23412
-0.116773	0.108741	-1.81947	0.0729368	1	-4.23559
-0.407709	0.685801	-1.81947	0.0729371	1	-4.23559
-0.0553991	0.0108572	-1.81914	0.0729873	1	-4.2361
-0.777881	0.513372	-1.81907	0.072999	1	-4.23621
-0.514847	0.911552	-1.81747	0.073245	1	-4.2387
-0.547833	1.68821	-1.81637	0.0734152	1	-4.24041
-0.309795	0.226788	-1.81559	0.0735372	1	-4.24163
-0.220854	0.253781	-1.81456	0.0736968	1	-4.24323
-0.0200426	0.00231605	-1.81195	0.0741027	1	-4.24728
-0.378244	0.802802	-1.81176	0.0741332	1	-4.24758
-0.402641	0.523613	-1.81112	0.0742324	1	-4.24857
-0.418293	0.229283	-1.81051	0.0743277	1	-4.24951
-0.564831	0.404537	-1.80983	0.0744355	1	-4.25058
-0.106238	0.0934979	-1.80932	0.0745146	1	-4.25136
-0.161641	0.099862	-1.80863	0.0746229	1	-4.25243
-0.936471	1.97202	-1.80724	0.0748418	1	-4.25459
-0.406389	0.307553	-1.80692	0.0748919	1	-4.25508
-0.185657	0.159552	-1.80605	0.0750288	1	-4.25643
-0.388677	0.660783	-1.80593	0.075049	1	-4.25662
-0.215297	0.231844	-1.80592	0.0750494	1	-4.25663
-0.308537	0.435502	-1.80484	0.0752208	1	-4.25831
-0.396854	0.634404	-1.80395	0.0753608	1	-4.25968
-0.504789	0.441215	-1.80334	0.0754587	1	-4.26063
-0.466602	0.605587	-1.80184	0.075696	1	-4.26294
-0.349214	0.381391	-1.80139	0.075767	1	-4.26363
-0.387791	0.66103	-1.79994	0.0759978	1	-4.26587
-0.525113	0.177166	-1.79974	0.0760311	1	-4.26619
0.0787761	0.0243535	1.7995	0.0760683	1	-4.26655
-0.306301	0.4436	-1.79886	0.0761706	1	-4.26754
-0.0838642	0.0284481	-1.79829	0.0762617	1	-4.26842
-0.581477	0.629471	-1.79714	0.0764456	1	-4.27019
0.427784	0.87042	1.79663	0.0765279	1	-4.27098
-0.284102	0.454556	-1.79581	0.0766588	1	-4.27224
-0.122218	0.0466747	-1.79436	0.0768933	1	-4.27448
0.435259	0.488773	1.79344	0.0770416	1	-4.2759
-0.0589735	0.0298429	-1.79343	0.0770423	1	-4.2759
-0.234611	0.315105	-1.79265	0.0771687	1	-4.27711
-0.176968	0.171877	-1.79104	0.0774291	1	-4.27958
-0.469454	1.09554	-1.79057	0.0775057	1	-4.28031
-0.982522	0.6868	-1.79025	0.0775566	1	-4.28079
-0.274726	0.416571	-1.78887	0.0777812	1	-4.28292
-0.379612	0.790498	-1.78853	0.0778358	1	-4.28343
-0.486288	0.450096	-1.78756	0.0779942	1	-4.28492
0.0383808	0.00658608	1.78749	0.0780063	1	-4.28504
-0.343035	0.706405	-1.78687	0.0781064	1	-4.28598
-0.699941	1.67071	-1.78546	0.0783369	1	-4.28814
-0.215296	0.109563	-1.78525	0.0783707	1	-4.28846
-0.474046	0.625708	-1.78472	0.0784582	1	-4.28928
-0.417615	1.17746	-1.78451	0.0784921	1	-4.28959
-0.069095	0.0256231	-1.78409	0.0785611	1	-4.29024
0.402487	1.1191	1.78381	0.0786074	1	-4.29067
-0.287284	0.137031	-1.78206	0.078894	1	-4.29334
-0.475611	1.57163	-1.78145	0.0789951	1	-4.29428
-0.150916	0.127597	-1.78119	0.0790387	1	-4.29468
-0.172405	0.165604	-1.78086	0.0790917	1	-4.29518
-0.330267	0.257695	-1.78017	0.0792067	1	-4.29624
0.499856	2.91234	1.77975	0.0792756	1	-4.29688
-0.5158	0.408211	-1.7786	0.079465	1	-4.29863
-0.228495	0.25669	-1.77831	0.0795138	1	-4.29908
-0.628133	0.447892	-1.77807	0.0795526	1	-4.29944
-0.335205	0.638077	-1.77805	0.0795568	1	-4.29948
-0.150637	0.0964937	-1.77734	0.0796747	1	-4.30056
-0.0348508	0.00810907	-1.77712	0.0797107	1	-4.30089
-0.119597	0.0753901	-1.77632	0.0798435	1	-4.30211
0.299828	0.36353	1.77548	0.0799831	1	-4.30339
-0.323905	0.219794	-1.77399	0.080232	1	-4.30567
-0.0829236	0.0374254	-1.77375	0.0802712	1	-4.30603
-0.340248	0.341684	-1.77365	0.0802881	1	-4.30618
-0.418244	1.48485	-1.77345	0.0803222	1	-4.30649
-0.213006	0.239161	-1.77344	0.0803236	1	-4.3065
-0.253082	0.362379	-1.77278	0.080433	1	-4.3075
-0.490154	1.04965	-1.77101	0.08073	1	-4.3102
-0.25397	0.324932	-1.77089	0.0807502	1	-4.31038
-0.402422	0.35047	-1.76984	0.0809266	1	-4.31198
-0.542964	0.372264	-1.76898	0.0810707	1	-4.31328
-0.0293117	0.00578621	-1.7682	0.0812024	1	-4.31447
-0.265638	0.374835	-1.76793	0.0812474	1	-4.31488
-0.240169	0.275642	-1.76732	0.0813511	1	-4.31581
-0.326199	0.362405	-1.76598	0.0815772	1	-4.31784
0.0630133	0.00976958	1.76572	0.0816217	1	-4.31824
-0.421615	0.290565	-1.76472	0.0817904	1	-4.31975
-0.264307	0.184193	-1.76467	0.081799	1	-4.31983
-0.349599	0.144863	-1.76335	0.0820221	1	-4.32182
0.597305	1.53078	1.76308	0.0820691	1	-4.32224
-0.128738	0.118572	-1.76274	0.0821265	1	-4.32275
-0.455979	0.296994	-1.76231	0.0822005	1	-4.32341
-0.511797	1.30535	-1.76209	0.0822368	1	-4.32373
-0.363055	0.564148	-1.76151	0.0823359	1	-4.32461
-0.299234	0.518397	-1.7612	0.0823883	1	-4.32508
-0.138424	0.0847598	-1.76083	0.0824514	1	-4.32564
0.524073	2.07353	1.76077	0.0824617	1	-4.32573
-0.204905	0.214249	-1.76073	0.0824695	1	-4.3258
-0.445767	1.08012	-1.76053	0.082503	1	-4.32609
0.443392	0.742288	1.75926	0.08272	1	-4.32801
-0.120502	0.0554396	-1.7585	0.0828505	1	-4.32917
-0.212487	0.117914	-1.75821	0.0828997	1	-4.3296
-0.0841975	0.0206077	-1.75784	0.0829632	1	-4.33016
-0.145079	0.119948	-1.75757	0.0830089	1	-4.33056
-0.262155	0.390591	-1.75657	0.0831816	1	-4.33208
-0.239684	0.384729	-1.75594	0.0832903	1	-4.33304
-0.65758	1.03456	-1.75592	0.083293	1	-4.33306
-0.326611	0.451843	-1.75519	0.0834193	1	-4.33417
-0.351151	0.37946	-1.75472	0.0835	1	-4.33487
-0.304091	0.274113	-1.75444	0.0835474	1	-4.33529
-0.434092	0.306995	-1.75389	0.0836428	1	-4.33612
-0.265845	0.472851	-1.75321	0.0837613	1	-4.33715
-0.0964519	0.052907	-1.75195	0.0839789	1	-4.33905
-0.126268	0.0450995	-1.75182	0.0840007	1	-4.33924
-0.235823	0.201764	-1.75178	0.0840089	1	-4.33931
-0.117139	0.0415924	-1.75155	0.0840483	1	-4.33965
0.35399	1.06201	1.75045	0.0842389	1	-4.3413
-0.135509	0.0460338	-1.7502	0.084282	1	-4.34168
-0.0562675	0.0174922	-1.74892	0.0845045	1	-4.3436
-0.505937	0.654549	-1.74843	0.0845909	1	-4.34435
-0.310313	0.165262	-1.74815	0.0846383	1	-4.34476
0.132932	0.0488317	1.74652	0.0849238	1	-4.34721
-0.113856	0.0644692	-1.74554	0.0850952	1	-4.34868
-0.266717	0.177288	-1.74438	0.0852986	1	-4.35042
-0.144534	0.109036	-1.74423	0.0853256	1	-4.35066
-0.161428	0.108708	-1.74386	0.0853906	1	-4.35121
-0.0301809	0.00586522	-1.74362	0.0854324	1	-4.35157
-0.272413	0.310985	-1.74336	0.0854774	1	-4.35195
-0.483522	1.4252	-1.74282	0.085572	1	-4.35276
-0.223127	0.260543	-1.74116	0.0858653	1	-4.35525
-0.128777	0.0676952	-1.73886	0.0862725	1	-4.3587
-0.495436	1.6214	-1.73863	0.0863128	1	-4.35904
-0.357296	0.978737	-1.73861	0.0863167	1	-4.35907
-0.038595	0.0122662	-1.7375	0.0865132	1	-4.36073
-0.501715	0.702663	-1.73729	0.0865495	1	-4.36103
0.125309	0.0300151	1.73721	0.0865641	1	-4.36116
-0.749487	1.59042	-1.73699	0.0866043	1	-4.36149
-0.239456	0.270581	-1.73688	0.0866223	1	-4.36165
-0.4189	0.841281	-1.7358	0.0868154	1	-4.36327
-0.339435	0.288793	-1.73506	0.0869468	1	-4.36437
-0.378926	0.408582	-1.73485	0.0869846	1	-4.36468
-0.271301	0.13237	-1.73445	0.087055	1	-4.36527
-0.316175	0.411731	-1.73374	0.0871827	1	-4.36634
-0.0534849	0.0241054	-1.73188	0.0875148	1	-4.36911
-0.349107	0.709338	-1.73069	0.0877295	1	-4.37089
-0.350708	0.537693	-1.73064	0.087738	1	-4.37096
-0.020325	0.00297482	-1.72967	0.0879118	1	-4.3724
0.118345	0.0280546	1.72963	0.0879198	1	-4.37247
-0.622695	1.72049	-1.72905	0.088024	1	-4.37333
-0.290498	0.314401	-1.72891	0.0880494	1	-4.37354
-0.271245	0.368935	-1.72806	0.0882015	1	-4.37479
-0.276121	0.228952	-1.72677	0.0884346	1	-4.37671
0.463765	1.02097	1.72676	0.0884372	1	-4.37673
-0.361802	0.628348	-1.72465	0.0888198	1	-4.37987
-0.0584899	0.0342302	-1.72411	0.0889177	1	-4.38067
-0.253595	0.192666	-1.72364	0.0890024	1	-4.38136
-0.395291	0.411103	-1.72359	0.0890122	1	-4.38144
-0.309283	0.362682	-1.72193	0.0893129	1	-4.38389
-0.311391	0.435826	-1.72116	0.0894535	1	-4.38504
-1.15021	0.701408	-1.72103	0.0894781	1	-4.38524
-0.302566	0.247782	-1.7209	0.0895019	1	-4.38543
-0.214404	0.227465	-1.72074	0.0895303	1	-4.38566
-0.257612	0.409494	-1.72048	0.0895782	1	-4.38605
-0.420975	0.567355	-1.71984	0.0896961	1	-4.387
-0.427862	0.311069	-1.71957	0.0897446	1	-4.3874
-0.390038	1.43396	-1.71947	0.0897635	1	-4.38755
0.657293	2.90003	1.71892	0.0898641	1	-4.38836
-0.156821	0.136495	-1.71793	0.090045	1	-4.38982
-0.281751	0.434626	-1.71782	0.0900663	1	-4.38999
-0.0434182	0.0152751	-1.71463	0.0906524	1	-4.3947
-0.117482	0.0595851	-1.71413	0.0907452	1	-4.39544
-0.247559	0.219784	-1.71277	0.0909954	1	-4.39744
-0.236185	0.322058	-1.71228	0.0910877	1	-4.39818
-0.590042	0.359209	-1.71213	0.0911146	1	-4.39839
-0.0215512	0.00472006	-1.71212	0.0911168	1	-4.39841
-0.212121	0.226312	-1.712	0.0911386	1	-4.39858
-0.421203	0.429894	-1.71191	0.0911551	1	-4.39871
0.318076	0.0318076	1.71169	0.0911964	1	-4.39904
-0.286909	0.415779	-1.71137	0.0912556	1	-4.39951
-0.803396	0.751797	-1.70971	0.0915632	1	-4.40195
-0.22235	0.286575	-1.70928	0.091644	1	-4.40259
-0.414006	0.351874	-1.70916	0.0916669	1	-4.40277
-0.103682	0.0461388	-1.70887	0.0917212	1	-4.4032
-0.419621	0.219	-1.70881	0.0917317	1	-4.40329
0.414253	0.922674	1.70838	0.0918121	1	-4.40392
-0.0395578	0.00685012	-1.70562	0.0923271	1	-4.40797
-0.0420448	0.0125038	-1.70561	0.0923291	1	-4.40799
-0.714468	0.491059	-1.70471	0.0924974	1	-4.40931
-0.239803	0.317918	-1.70468	0.0925042	1	-4.40936
-0.0747209	0.0142874	-1.70425	0.0925843	1	-4.40999
-0.636455	0.433575	-1.70402	0.0926274	1	-4.41033
0.183057	0.170202	1.70401	0.0926286	1	-4.41033
-0.42504	0.777336	-1.70392	0.0926456	1	-4.41047
-0.0818829	0.0320919	-1.70336	0.0927521	1	-4.4113
-0.804601	3.49822	-1.70225	0.0929605	1	-4.41292
-0.159497	0.146369	-1.70198	0.0930108	1	-4.41332
-0.190362	0.08857	-1.70197	0.0930127	1	-4.41333
-0.0825196	0.0242497	-1.70185	0.0930362	1	-4.41351
-0.0867723	0.027227	-1.70133	0.0931331	1	-4.41427
-0.336963	0.492329	-1.70076	0.0932408	1	-4.4151
0.361295	0.86153	1.7007	0.093252	1	-4.41519
-0.805474	1.02342	-1.70042	0.0933062	1	-4.41561
-0.176826	0.124481	-1.70006	0.0933738	1	-4.41614
-0.169082	0.101613	-1.69979	0.0934246	1	-4.41653
-0.323168	0.530421	-1.69889	0.0935949	1	-4.41785
-0.696323	0.21912	-1.69737	0.0938823	1	-4.42007
-0.240967	0.154967	-1.69725	0.0939064	1	-4.42025
-0.765433	1.14719	-1.69677	0.0939971	1	-4.42095
-0.0430809	0.00953018	-1.69653	0.0940421	1	-4.4213
-0.252661	0.393561	-1.69568	0.094204	1	-4.42254
-0.389854	0.43848	-1.69281	0.0947527	1	-4.42674
-0.962268	0.556149	-1.69202	0.0949035	1	-4.42789
-1.15837	1.5524	-1.69184	0.0949376	1	-4.42815
-0.176029	0.198185	-1.69183	0.0949392	1	-4.42816
-0.721088	0.316679	-1.69175	0.0949545	1	-4.42828
-0.601834	0.549665	-1.69086	0.0951258	1	-4.42958
-0.198731	0.210329	-1.69074	0.0951483	1	-4.42975
-0.863809	3.45788	-1.69038	0.095218	1	-4.43028
0.196141	0.0282452	1.68981	0.0953279	1	-4.43111
-0.0357913	0.00839702	-1.68918	0.0954497	1	-4.43204
0.344535	0.447237	1.68899	0.0954852	1	-4.4323
-0.499948	0.814883	-1.68863	0.0955547	1	-4.43283
0.298421	0.391391	1.68805	0.0956666	1	-4.43368
-0.279789	0.457404	-1.68547	0.0961656	1	-4.43743
-1.40033	2.02294	-1.68483	0.0962898	1	-4.43836
-0.271101	0.236557	-1.6842	0.0964102	1	-4.43927
-0.762518	0.590721	-1.68396	0.0964579	1	-4.43962
-0.416797	0.479673	-1.68321	0.0966037	1	-4.44071
-0.219366	0.0495817	-1.68306	0.0966327	1	-4.44093
-0.166176	0.118616	-1.68288	0.0966682	1	-4.44119
-0.256487	0.0983532	-1.68267	0.0967088	1	-4.4415
-0.0321891	0.0101787	-1.68231	0.096778	1	-4.44201
-0.208787	0.319066	-1.68217	0.0968055	1	-4.44222
-0.22591	0.328715	-1.68118	0.0969983	1	-4.44365
-0.235826	0.22687	-1.68081	0.0970713	1	-4.4442
0.532728	2.14069	1.68029	0.0971717	1	-4.44494
-0.37362	0.463359	-1.67992	0.0972453	1	-4.44549
-0.314283	0.371842	-1.67977	0.0972738	1	-4.4457
-0.121632	0.0783068	-1.67923	0.0973803	1	-4.44649
0.346791	0.269955	1.67897	0.0974301	1	-4.44686
-0.184712	0.184491	-1.67864	0.0974953	1	-4.44734
-0.0492701	0.020723	-1.6776	0.0976995	1	-4.44885
-0.35318	0.484281	-1.67759	0.0977014	1	-4.44886
-0.218093	0.276308	-1.67544	0.0981236	1	-4.45197
-0.320929	0.522149	-1.67516	0.0981788	1	-4.45238
-0.218695	0.376519	-1.67481	0.0982474	1	-4.45288
-0.54674	0.390483	-1.67434	0.0983397	1	-4.45356
-0.291879	0.355537	-1.67432	0.0983447	1	-4.45359
-0.142813	0.0564437	-1.6741	0.0983864	1	-4.4539
-0.450193	1.34596	-1.67408	0.0983915	1	-4.45394
0.147404	0.0165653	1.67339	0.0985268	1	-4.45493
-0.0381516	0.00837029	-1.6733	0.098545	1	-4.45506
-0.712299	1.14017	-1.6733	0.0985458	1	-4.45506
-0.350858	0.163213	-1.67328	0.0985494	1	-4.45509
0.665146	4.36703	1.67307	0.0985915	1	-4.4554
-0.178198	0.159445	-1.67306	0.0985932	1	-4.45541
0.300049	0.0313997	1.67288	0.0986288	1	-4.45567
-0.266967	0.339683	-1.67208	0.0987858	1	-4.45682
-0.324444	0.459577	-1.67143	0.0989154	1	-4.45776
-0.165259	0.20873	-1.6712	0.0989604	1	-4.45809
-0.62463	0.917556	-1.67086	0.0990288	1	-4.45859
-0.342417	0.501281	-1.67071	0.0990577	1	-4.4588
-0.44152	1.11784	-1.66918	0.0993623	1	-4.46101
0.0669801	0.0120051	1.66889	0.0994186	1	-4.46141
-0.417348	0.479465	-1.6685	0.0994968	1	-4.46198
-0.548181	1.48848	-1.6684	0.099518	1	-4.46213
0.146881	0.0152711	1.6682	0.0995571	1	-4.46242
-0.386693	0.243927	-1.66803	0.0995901	1	-4.46266
-0.150227	0.0944336	-1.66796	0.0996038	1	-4.46275
-0.546673	1.00178	-1.66782	0.0996335	1	-4.46297
0.316392	0.563364	1.66739	0.0997185	1	-4.46358
0.487593	0.955826	1.66725	0.0997459	1	-4.46378
-0.391318	1.26472	-1.66668	0.0998603	1	-4.4646
-0.122409	0.114042	-1.6663	0.0999357	1	-4.46515
0.0205841	0.00205841	1.66611	0.0999742	1	-4.46542
-0.252969	0.288701	-1.66601	0.0999933	1	-4.46556
0.496549	2.08501	1.66569	0.100059	1	-4.46603
0.247757	0.329831	1.66565	0.100066	1	-4.46608
0.344941	0.676593	1.66537	0.100122	1	-4.46649
-0.395175	0.753259	-1.66466	0.100264	1	-4.46751
-0.106833	0.0409855	-1.66413	0.10037	1	-4.46827
-0.403139	0.898234	-1.66158	0.100884	1	-4.47194
-0.102558	0.0234506	-1.6615	0.100898	1	-4.47204
-0.0586156	0.0360796	-1.6614	0.100919	1	-4.47219
-0.253118	0.690956	-1.66008	0.101185	1	-4.47408
-0.49454	1.16394	-1.66001	0.101199	1	-4.47418
0.116044	0.0179275	1.65961	0.101281	1	-4.47476
-0.473103	0.600415	-1.6592	0.101364	1	-4.47535
-0.127209	0.0625724	-1.65916	0.101372	1	-4.47541
-0.359071	0.565194	-1.65844	0.101517	1	-4.47644
-0.38194	0.499174	-1.65789	0.101627	1	-4.47721
0.268868	0.439474	1.65742	0.101724	1	-4.4779
-0.218559	0.274896	-1.6574	0.101727	1	-4.47792
-0.275511	0.456861	-1.65706	0.101796	1	-4.4784
-0.255129	0.254893	-1.65598	0.102015	1	-4.47995
-0.0776199	0.0336787	-1.65597	0.102018	1	-4.47997
-0.197478	0.170255	-1.65563	0.102086	1	-4.48045
-0.142948	0.123299	-1.65546	0.102121	1	-4.4807
-0.409564	0.502949	-1.65545	0.102124	1	-4.48071
-0.33457	0.345001	-1.65461	0.102294	1	-4.48191
-0.634356	1.084	-1.65427	0.102364	1	-4.4824
-0.321965	0.523624	-1.65424	0.102369	1	-4.48244
-0.337235	0.435281	-1.65399	0.10242	1	-4.4828
-0.269262	0.383326	-1.65398	0.102422	1	-4.48281
-0.308781	0.586892	-1.65382	0.102454	1	-4.48303
-0.232899	0.185962	-1.65305	0.102613	1	-4.48414
-0.405493	0.774324	-1.65298	0.102626	1	-4.48424
0.495142	1.7765	1.65282	0.102658	1	-4.48446
-0.293618	0.249733	-1.65274	0.102676	1	-4.48459
0.176107	0.0230619	1.65249	0.102726	1	-4.48494
0.366181	0.340249	1.65163	0.102903	1	-4.48617
-0.506309	0.608482	-1.65123	0.102983	1	-4.48673
-0.5082	0.338369	-1.65061	0.103112	1	-4.48763
-0.296535	0.501222	-1.65048	0.103138	1	-4.48781
-0.355698	0.338934	-1.64974	0.10329	1	-4.48886
0.0519451	0.0246575	1.64941	0.103358	1	-4.48934
-0.335085	1.36945	-1.64936	0.103368	1	-4.48941
-1.19886	0.989481	-1.64898	0.103446	1	-4.48995
-0.242295	0.357844	-1.64745	0.103761	1	-4.49213
-0.101888	0.0512548	-1.64718	0.103816	1	-4.49251
-0.281333	0.457992	-1.64714	0.103824	1	-4.49257
-0.4718	0.831529	-1.64714	0.103825	1	-4.49257
-0.291099	0.262956	-1.64687	0.103881	1	-4.49296
-0.069785	0.0282388	-1.64675	0.103905	1	-4.49312
-0.177833	0.169812	-1.64568	0.104125	1	-4.49464
-0.150478	0.173502	-1.6446	0.104348	1	-4.49617
-0.599969	0.736765	-1.643	0.10468	1	-4.49845
-0.274658	0.399074	-1.64291	0.1047	1	-4.49858
-0.180346	0.104059	-1.64272	0.104739	1	-4.49885
-0.110553	0.0527037	-1.64248	0.104789	1	-4.49919
-0.117956	0.087043	-1.64187	0.104914	1	-4.50005
-0.246929	0.232345	-1.64183	0.104923	1	-4.50011
-0.316905	0.473814	-1.64154	0.104983	1	-4.50052
-0.631997	0.624464	-1.6415	0.104991	1	-4.50058
-0.241973	0.426178	-1.64128	0.105038	1	-4.50089
-0.396462	1.56503	-1.64118	0.105059	1	-4.50104
-0.125944	0.057206	-1.64116	0.105064	1	-4.50107
-0.216363	0.24569	-1.64087	0.105122	1	-4.50147
-0.258845	0.179854	-1.64046	0.105208	1	-4.50205
0.0649958	0.00693419	1.64031	0.105241	1	-4.50227
-0.105235	0.0729458	-1.63972	0.105363	1	-4.50311
-0.368742	0.379532	-1.63907	0.105499	1	-4.50403
-0.208728	0.213455	-1.63907	0.105499	1	-4.50403
-0.297389	0.434886	-1.63887	0.105539	1	-4.5043
-0.188521	0.0495653	-1.63828	0.105663	1	-4.50515
0.0363075	0.00976798	1.63763	0.1058	1	-4.50607
0.589475	2.52494	1.63752	0.105822	1	-4.50622
-0.249024	0.212886	-1.63748	0.10583	1	-4.50627
-0.108485	0.0473735	-1.63586	0.10617	1	-4.50857
-0.263126	0.19823	-1.6348	0.106394	1	-4.51007
0.350185	0.223858	1.63356	0.106653	1	-4.51182
-0.225415	0.400655	-1.6328	0.106815	1	-4.5129
-0.688775	1.14313	-1.63272	0.106831	1	-4.513
-0.173622	0.0826544	-1.63248	0.106881	1	-4.51334
0.0649958	0.00801029	1.6324	0.106899	1	-4.51346
-0.236245	0.296281	-1.63029	0.107344	1	-4.51643
-0.48337	0.783227	-1.62987	0.107433	1	-4.51703
-0.101184	0.0359718	-1.62898	0.107623	1	-4.51829
-0.212035	0.252095	-1.6286	0.107702	1	-4.51881
-0.216598	0.208399	-1.62842	0.10774	1	-4.51906
-0.379194	0.714634	-1.62787	0.107859	1	-4.51985
0.352214	0.0458274	1.6272	0.107999	1	-4.52078
-0.198571	0.1073	-1.62702	0.108038	1	-4.52104
-0.300593	0.457201	-1.62663	0.108122	1	-4.52159
0.0621009	0.0253642	1.62569	0.108323	1	-4.52292
0.176588	0.180962	1.62537	0.10839	1	-4.52336
0.0934001	0.0370741	1.62506	0.108456	1	-4.5238
-0.198485	0.12694	-1.62464	0.108545	1	-4.52438
-0.16423	0.0937108	-1.62456	0.108563	1	-4.5245
-0.517792	1.36582	-1.62432	0.108614	1	-4.52484
-0.269635	0.347075	-1.62306	0.108885	1	-4.52661
-0.665878	0.657981	-1.62304	0.108889	1	-4.52664
-0.270156	0.422776	-1.62247	0.10901	1	-4.52743
0.486465	2.11535	1.62247	0.10901	1	-4.52743
-0.244186	0.19171	-1.62245	0.109014	1	-4.52746
-0.703423	0.531835	-1.62223	0.109062	1	-4.52777
0.185204	0.123501	1.62216	0.109077	1	-4.52787
-0.405739	1.65052	-1.62187	0.10914	1	-4.52828
0.0233757	0.00399732	1.6206	0.109411	1	-4.53005
-0.201345	0.230989	-1.62032	0.109473	1	-4.53045
-0.282563	0.139293	-1.61841	0.109884	1	-4.53313
-0.033574	0.00929643	-1.61823	0.109924	1	-4.53339
-0.335661	0.573766	-1.61763	0.110051	1	-4.53421
-0.0316881	0.0093644	-1.61483	0.110658	1	-4.53814
0.461108	0.829931	1.61471	0.110685	1	-4.53831
-0.134962	0.0796819	-1.61334	0.110983	1	-4.54022
-0.129966	0.048113	-1.61318	0.111017	1	-4.54044
-0.347295	0.692335	-1.61263	0.111137	1	-4.54121
-0.392745	1.02074	-1.61157	0.111368	1	-4.54269
-0.325694	0.453233	-1.61135	0.111415	1	-4.54299
-0.0352785	0.0142152	-1.61042	0.111618	1	-4.54429
-0.34936	0.627134	-1.61014	0.11168	1	-4.54468
-0.240771	0.372407	-1.60914	0.1119	1	-4.54608
-0.20319	0.207403	-1.609	0.111929	1	-4.54627
-0.292985	0.372891	-1.60887	0.111958	1	-4.54646
-0.287462	0.487019	-1.60816	0.112114	1	-4.54744
-0.151699	0.0699524	-1.60732	0.112298	1	-4.54861
0.379542	1.65997	1.60687	0.112396	1	-4.54923
-0.219737	0.216465	-1.60684	0.112404	1	-4.54928
0.410899	0.550182	1.60643	0.112493	1	-4.54984
-0.261556	0.366252	-1.60619	0.112545	1	-4.55018
-0.0296611	0.00466143	-1.60598	0.112592	1	-4.55047
-0.424037	1.51171	-1.60584	0.112623	1	-4.55067
-0.339286	0.397867	-1.60568	0.112658	1	-4.55089
-0.343739	0.484839	-1.60523	0.112758	1	-4.55152
-1.15324	1.6522	-1.60454	0.11291	1	-4.55248
-0.223515	0.225136	-1.60433	0.112955	1	-4.55276
-0.22666	0.316021	-1.60388	0.113056	1	-4.5534
-0.309515	0.537688	-1.60378	0.113077	1	-4.55353
-0.519811	0.364154	-1.60318	0.11321	1	-4.55437
-0.291044	0.551321	-1.60318	0.11321	1	-4.55437
-0.200318	0.130768	-1.60268	0.11332	1	-4.55505
-0.204601	0.168429	-1.60242	0.113377	1	-4.55542
0.315706	0.649799	1.60165	0.113549	1	-4.55649
-0.265223	0.354595	-1.60133	0.113619	1	-4.55693
-0.630988	1.03326	-1.60129	0.113627	1	-4.55698
-0.205646	0.0877497	-1.60078	0.113741	1	-4.55769
-0.87573	1.71507	-1.60023	0.113864	1	-4.55846
-0.253658	0.342826	-1.59958	0.114009	1	-4.55936
0.308517	0.560081	1.5982	0.114314	1	-4.56126
0.28186	0.558917	1.59765	0.114439	1	-4.56204
-0.370339	2.74878	-1.59639	0.114719	1	-4.56377
-0.249384	0.268249	-1.59578	0.114855	1	-4.56462
-0.818562	0.951329	-1.59554	0.114908	1	-4.56494
-0.179962	0.201591	-1.59551	0.114914	1	-4.56498
-0.0390471	0.0195204	-1.5952	0.114984	1	-4.56541
-0.340101	0.547468	-1.59351	0.115363	1	-4.56775
-0.218575	0.314099	-1.59231	0.115632	1	-4.5694
0.377811	0.806142	1.59206	0.11569	1	-4.56976
-0.33378	1.08105	-1.59158	0.115797	1	-4.57041
-0.484756	0.843932	-1.59144	0.115828	1	-4.5706
-0.395061	0.572959	-1.59105	0.115918	1	-4.57115
-0.550728	0.457437	-1.59088	0.115955	1	-4.57138
0.0153022	0.00214272	1.59074	0.115986	1	-4.57157
0.284435	0.499754	1.58973	0.116215	1	-4.57297
-0.292586	0.30097	-1.58936	0.116298	1	-4.57347
-0.670714	0.943625	-1.58906	0.116364	1	-4.57388
0.330179	0.534934	1.58774	0.116664	1	-4.5757
-0.155546	0.130352	-1.5873	0.116763	1	-4.5763
-0.234035	0.338489	-1.58661	0.11692	1	-4.57726
-0.991281	3.10334	-1.58553	0.117164	1	-4.57874
-0.547152	0.850447	-1.58545	0.117183	1	-4.57885
-0.2414	0.399542	-1.58542	0.11719	1	-4.57889
-0.307218	0.555137	-1.58528	0.117221	1	-4.57908
-0.321511	1.22999	-1.58525	0.11723	1	-4.57913
0.0668707	0.0119775	1.58446	0.117408	1	-4.58021
-0.174026	0.315249	-1.58416	0.117476	1	-4.58062
0.137535	0.0802565	1.58326	0.117681	1	-4.58185
-0.064543	0.0389354	-1.58197	0.117976	1	-4.58363
0.252588	0.430946	1.5818	0.118015	1	-4.58386
0.526837	2.06798	1.5812	0.118152	1	-4.58468
0.34533	0.672685	1.58099	0.1182	1	-4.58497
-0.303145	0.354821	-1.58058	0.118294	1	-4.58553
-0.216393	0.300904	-1.58056	0.118299	1	-4.58557
0.110959	0.0288493	1.58051	0.118311	1	-4.58564
0.613294	0.60641	1.58037	0.118342	1	-4.58582
-0.871873	2.39668	-1.57934	0.118578	1	-4.58723
-0.297873	0.541659	-1.57636	0.119264	1	-4.59131
-0.0368763	0.00960799	-1.57633	0.119269	1	-4.59134
0.326263	0.473413	1.57631	0.119274	1	-4.59137
-0.0415981	0.0158379	-1.57559	0.119441	1	-4.59236
-0.288063	1.11701	-1.57488	0.119604	1	-4.59333
-0.722967	1.16257	-1.57484	0.119615	1	-4.59339
-0.273306	0.492366	-1.57479	0.119626	1	-4.59345
-0.141206	0.122194	-1.57475	0.119634	1	-4.5935
-0.314499	0.255849	-1.57386	0.119841	1	-4.59473
0.368344	0.530816	1.57382	0.119851	1	-4.59478
-0.43898	0.921359	-1.57316	0.120003	1	-4.59568
0.260555	0.0393839	1.57228	0.120207	1	-4.59688
-0.374976	0.276096	-1.5713	0.120433	1	-4.59821
0.310219	0.198205	1.57116	0.120466	1	-4.5984
0.0745189	0.026218	1.57103	0.120497	1	-4.59858
0.41006	0.761739	1.57085	0.120539	1	-4.59883
-0.448411	0.521387	-1.57029	0.12067	1	-4.59959
-0.130725	0.0497533	-1.56963	0.120822	1	-4.60048
-0.373879	1.02246	-1.56925	0.120911	1	-4.601
0.250461	0.044661	1.5674	0.121342	1	-4.60352
-0.121115	0.0888864	-1.5666	0.12153	1	-4.60461
-0.256685	0.260236	-1.56602	0.121666	1	-4.6054
-0.0415008	0.0121883	-1.56597	0.121678	1	-4.60547
-0.440661	1.61574	-1.56488	0.121932	1	-4.60694
0.339246	0.604455	1.5648	0.121951	1	-4.60705
0.560738	3.42211	1.56452	0.122017	1	-4.60743
-0.163907	0.176379	-1.56427	0.122076	1	-4.60777
0.536152	0.43005	1.56416	0.122102	1	-4.60793
0.477828	1.4795	1.56403	0.122132	1	-4.6081
-0.28137	0.530316	-1.56322	0.122322	1	-4.60919
-0.405767	0.818885	-1.56241	0.122513	1	-4.61029
-0.225894	0.335488	-1.56239	0.122518	1	-4.61032
-0.169055	0.07121	-1.56227	0.122547	1	-4.61049
-0.265337	0.402314	-1.56195	0.122621	1	-4.61092
-0.358789	1.03164	-1.5608	0.122893	1	-4.61248
-0.411025	0.928286	-1.56024	0.123025	1	-4.61324
-0.280844	0.167125	-1.55998	0.123087	1	-4.61359
-0.607938	1.26901	-1.55992	0.1231	1	-4.61367
-0.369494	0.513605	-1.55979	0.123132	1	-4.61385
-0.126254	0.0590268	-1.55825	0.123496	1	-4.61593
-0.281597	0.392907	-1.55774	0.123616	1	-4.61661
-0.0378849	0.00961861	-1.55715	0.123757	1	-4.61742
0.757891	3.33517	1.55687	0.123823	1	-4.61779
-0.125433	0.138001	-1.55675	0.123851	1	-4.61795
-0.500731	1.2116	-1.55652	0.123906	1	-4.61827
-0.346273	0.997305	-1.55635	0.123948	1	-4.6185
-0.267016	0.412958	-1.55568	0.124107	1	-4.61941
-0.354348	0.406097	-1.55562	0.124119	1	-4.61948
-0.152634	0.145847	-1.55509	0.124247	1	-4.6202
-0.169667	0.0502834	-1.55443	0.124403	1	-4.62109
-0.0368335	0.0131665	-1.55291	0.124767	1	-4.62314
-0.27307	0.478516	-1.55157	0.125088	1	-4.62495
-0.0718668	0.0257794	-1.55123	0.125168	1	-4.6254
-0.856612	0.891336	-1.55116	0.125184	1	-4.62549
0.347733	0.0667082	1.55116	0.125184	1	-4.62549
-0.405154	1.42023	-1.55068	0.1253	1	-4.62614
-0.160094	0.20639	-1.55053	0.125335	1	-4.62634
0.0322406	0.00827493	1.55015	0.125427	1	-4.62685
-0.406732	1.52281	-1.54986	0.125497	1	-4.62725
-0.52266	0.523321	-1.54957	0.125565	1	-4.62763
0.314275	0.678119	1.54931	0.12563	1	-4.62799
-0.365574	1.19449	-1.54916	0.125665	1	-4.62819
-0.414001	0.912425	-1.54825	0.125883	1	-4.6294
0.32731	0.627807	1.54801	0.125941	1	-4.62973
0.156037	0.143508	1.54756	0.12605	1	-4.63034
-0.346817	0.115816	-1.54719	0.126139	1	-4.63083
-0.0918486	0.0471564	-1.5467	0.126258	1	-4.6315
-0.340886	0.594289	-1.54635	0.126342	1	-4.63197
0.237962	0.351454	1.54629	0.126356	1	-4.63204
-0.392595	0.980916	-1.54618	0.126381	1	-4.63219
-0.331376	0.346579	-1.54615	0.126389	1	-4.63223
0.470172	1.40698	1.5461	0.126402	1	-4.6323
-0.230863	0.357133	-1.54599	0.126428	1	-4.63244
-0.324971	0.273159	-1.54433	0.12683	1	-4.63467
-0.34442	0.411873	-1.54393	0.126927	1	-4.63521
0.276268	1.13049	1.54222	0.127342	1	-4.6375
-0.279775	0.201295	-1.54206	0.127381	1	-4.63772
-0.258075	0.329393	-1.54178	0.127447	1	-4.63808
-0.502143	0.594642	-1.54108	0.127617	1	-4.63902
-0.421755	0.369213	-1.54088	0.127667	1	-4.6393
-0.51047	1.07412	-1.54082	0.127681	1	-4.63937
-0.336113	1.17719	-1.54063	0.127727	1	-4.63963
-0.114023	0.0752976	-1.54061	0.127732	1	-4.63966
-0.0795322	0.0300426	-1.54037	0.127791	1	-4.63998
-0.469318	0.593711	-1.54033	0.1278	1	-4.64003
-0.451979	0.712302	-1.54025	0.12782	1	-4.64014
-0.145605	0.17869	-1.5397	0.127954	1	-4.64087
-0.331769	0.638256	-1.53968	0.127959	1	-4.6409
-0.379436	0.684988	-1.53945	0.128015	1	-4.64121
-0.355173	0.375119	-1.53928	0.128057	1	-4.64144
-0.237636	0.459012	-1.53921	0.128074	1	-4.64153
-0.579929	1.63339	-1.53881	0.12817	1	-4.64206
-0.498511	0.805361	-1.53848	0.128251	1	-4.6425
-0.427844	0.62403	-1.53846	0.128255	1	-4.64252
0.369006	0.604709	1.53759	0.12847	1	-4.6437
-0.0890308	0.0450056	-1.53718	0.12857	1	-4.64424
0.0649958	0.00966801	1.53663	0.128703	1	-4.64497
-0.384555	1.11095	-1.53652	0.128731	1	-4.64512
-0.263994	0.508579	-1.53628	0.12879	1	-4.64544
-0.183428	0.167776	-1.53527	0.129038	1	-4.64679
-0.269502	0.500166	-1.53479	0.129156	1	-4.64743
-0.39998	0.377791	-1.53467	0.129185	1	-4.64759
-0.517258	0.518444	-1.5344	0.12925	1	-4.64794
-0.249279	0.471171	-1.53389	0.129377	1	-4.64863
-0.440591	0.335479	-1.53371	0.12942	1	-4.64887
-0.0577447	0.033359	-1.53293	0.129611	1	-4.6499
-0.374727	0.533249	-1.53209	0.12982	1	-4.65103
-0.473212	0.928383	-1.53114	0.130053	1	-4.65228
-0.375048	0.41236	-1.53088	0.130119	1	-4.65264
-0.51998	0.777453	-1.53079	0.13014	1	-4.65275
-0.382488	0.910282	-1.53052	0.130207	1	-4.65312
0.187483	0.259629	1.53038	0.130243	1	-4.65331
-0.260117	0.405591	-1.53019	0.130289	1	-4.65355
0.396994	0.910978	1.52953	0.130451	1	-4.65442
-0.201249	0.133035	-1.52915	0.130546	1	-4.65494
-0.46725	0.85521	-1.5291	0.130559	1	-4.655
-0.316458	1.70949	-1.52871	0.130654	1	-4.65551
-0.394369	0.484714	-1.52863	0.130673	1	-4.65562
0.407322	0.74862	1.52847	0.130714	1	-4.65584
-0.195178	0.299178	-1.52753	0.130947	1	-4.65708
-0.103214	0.0464658	-1.52737	0.130986	1	-4.65729
-0.256802	0.190078	-1.52721	0.131027	1	-4.65751
-0.232631	0.387425	-1.52711	0.131051	1	-4.65764
-0.235313	0.136008	-1.52613	0.131294	1	-4.65894
-0.268412	0.455681	-1.52553	0.131444	1	-4.65974
0.0192436	0.00397102	1.52521	0.131524	1	-4.66016
-0.114118	0.0334244	-1.52506	0.131561	1	-4.66036
-0.469596	1.41626	-1.52459	0.131679	1	-4.66098
-0.476855	1.78381	-1.52456	0.131685	1	-4.66102
-0.0296611	0.0046932	-1.52437	0.131734	1	-4.66128
-0.213474	0.409586	-1.52414	0.131792	1	-4.66159
-0.374109	0.845963	-1.52394	0.131842	1	-4.66185
-0.267145	0.312507	-1.52379	0.131879	1	-4.66205
-0.526062	0.893105	-1.52343	0.131968	1	-4.66252
-0.330411	0.662274	-1.52333	0.131994	1	-4.66266
0.266484	0.398604	1.52331	0.131997	1	-4.66268
-0.488763	3.63483	-1.52272	0.132147	1	-4.66347
-0.396462	0.457784	-1.52264	0.132166	1	-4.66357
0.497134	1.12076	1.52247	0.132209	1	-4.66379
-0.2367	0.40358	-1.52213	0.132294	1	-4.66425
0.0168384	0.00338738	1.52185	0.132364	1	-4.66461
0.0745403	0.0236888	1.52171	0.132398	1	-4.66479
0.230225	0.476743	1.52147	0.132458	1	-4.66511
0.360542	0.572074	1.52112	0.132547	1	-4.66558
-0.552636	1.80453	-1.5211	0.132552	1	-4.66561
0.0234493	0.00435698	1.51974	0.132893	1	-4.66741
-0.200757	0.0713066	-1.51957	0.132934	1	-4.66762
-0.123819	0.118149	-1.51937	0.132984	1	-4.66788
-0.28008	0.474164	-1.51907	0.133062	1	-4.66829
0.0649958	0.0114752	1.519	0.133078	1	-4.66837
-0.0613183	0.0319312	-1.51807	0.133311	1	-4.6696
-0.330731	0.386742	-1.5171	0.133556	1	-4.67088
-0.407032	2.60249	-1.51661	0.133681	1	-4.67154
-0.286611	0.30504	-1.51618	0.133788	1	-4.67209
-0.240878	0.395498	-1.51523	0.134028	1	-4.67335
-0.392687	0.793178	-1.51509	0.134066	1	-4.67354
-0.278833	0.496034	-1.51502	0.134082	1	-4.67363
-0.258235	0.51122	-1.51466	0.134174	1	-4.67411
-0.330583	1.63445	-1.5142	0.134289	1	-4.6747
-0.1528	0.124594	-1.51417	0.134298	1	-4.67475
-0.444637	3.79701	-1.51385	0.134378	1	-4.67517
-0.247485	0.372184	-1.51385	0.134379	1	-4.67517
-0.330664	0.456294	-1.51379	0.134394	1	-4.67525
0.172952	0.276764	1.51342	0.134487	1	-4.67573
0.469707	1.22935	1.51334	0.134507	1	-4.67584
-0.327496	0.338093	-1.51293	0.134613	1	-4.67638
-0.227041	0.318067	-1.51275	0.134656	1	-4.67661
-0.411249	0.821355	-1.51225	0.134784	1	-4.67727
-0.478451	1.31061	-1.51219	0.134798	1	-4.67735
-0.269197	0.536497	-1.51205	0.134835	1	-4.67754
-0.16791	0.222475	-1.51177	0.134907	1	-4.67791
-0.351124	0.36405	-1.5113	0.135026	1	-4.67853
-0.18668	0.197432	-1.51113	0.135069	1	-4.67875
-0.109325	0.046159	-1.51112	0.135071	1	-4.67876
-0.0486363	0.024789	-1.51107	0.135085	1	-4.67883
0.215321	0.256352	1.51056	0.135213	1	-4.67949
-0.319665	0.187792	-1.51032	0.135275	1	-4.67981
-0.181133	0.263428	-1.50971	0.135431	1	-4.68061
-0.0932968	0.0387835	-1.50941	0.135506	1	-4.681
-0.212642	0.344969	-1.50901	0.135608	1	-4.68152
-0.19249	0.406705	-1.50895	0.135626	1	-4.68161
0.161615	0.181622	1.50886	0.135648	1	-4.68173
0.152228	0.165756	1.5087	0.135688	1	-4.68193
-0.328937	0.7894	-1.50867	0.135695	1	-4.68197
-0.203172	0.330645	-1.50788	0.135897	1	-4.68301
-0.31828	0.520617	-1.50762	0.135964	1	-4.68335
-1.47272	1.65928	-1.50759	0.135973	1	-4.6834
-0.270239	0.435576	-1.50714	0.136086	1	-4.68398
-0.200747	0.239517	-1.50692	0.136143	1	-4.68427
-0.35798	0.567103	-1.50676	0.136183	1	-4.68447
0.415136	0.726432	1.50665	0.136212	1	-4.68462
-0.534163	0.475154	-1.50605	0.136366	1	-4.68541
-0.100997	0.0311652	-1.5052	0.136585	1	-4.68653
-0.164181	0.127757	-1.50487	0.13667	1	-4.68696
-1.52669	1.84542	-1.50476	0.136697	1	-4.6871
-0.351122	0.48109	-1.50462	0.136733	1	-4.68728
-0.383156	0.763911	-1.50435	0.136801	1	-4.68763
0.477385	0.879683	1.50379	0.136947	1	-4.68837
0.20551	0.183404	1.50343	0.137039	1	-4.68884
-0.195034	0.18343	-1.50342	0.137043	1	-4.68886
-0.317576	0.398504	-1.5029	0.137176	1	-4.68954
0.266883	0.425983	1.50274	0.137216	1	-4.68974
0.338937	1.06093	1.50268	0.137232	1	-4.68982
0.125857	0.0915906	1.50258	0.137258	1	-4.68995
-0.222748	0.205015	-1.50148	0.13754	1	-4.69138
-0.406496	1.76652	-1.5011	0.137641	1	-4.69189
-0.124527	0.042467	-1.50074	0.137732	1	-4.69235
-0.151679	0.173269	-1.50068	0.137748	1	-4.69243
-0.0774798	0.0502541	-1.5006	0.137769	1	-4.69254
-0.563693	1.17743	-1.50027	0.137855	1	-4.69297
-0.302316	0.425497	-1.50021	0.137868	1	-4.69304
-0.164919	0.120827	-1.50002	0.137918	1	-4.69329
-0.213127	0.120285	-1.49997	0.137931	1	-4.69336
-0.274068	0.13523	-1.49994	0.137938	1	-4.69339
-0.261351	0.30392	-1.49988	0.137954	1	-4.69347
-0.287793	0.299789	-1.49979	0.137977	1	-4.69359
-0.561037	2.44444	-1.49966	0.138012	1	-4.69376
-0.0738309	0.0303511	-1.49928	0.138109	1	-4.69425
-0.827976	0.509529	-1.49924	0.138119	1	-4.69431
-0.412169	1.17367	-1.49914	0.138146	1	-4.69444
-0.575771	2.51698	-1.49898	0.138187	1	-4.69465
-0.143084	0.17881	-1.49792	0.138463	1	-4.69604
0.310805	0.584875	1.49791	0.138466	1	-4.69605
-0.262007	0.693446	-1.49789	0.138471	1	-4.69608
-0.171462	0.174918	-1.49745	0.138584	1	-4.69664
-0.215123	0.119201	-1.49723	0.138643	1	-4.69694
0.12771	0.0510221	1.49557	0.139073	1	-4.69909
-0.354758	0.317312	-1.4954	0.139116	1	-4.69931
-0.307694	1.09828	-1.49513	0.139188	1	-4.69967
0.0362589	0.0183608	1.49505	0.13921	1	-4.69978
-0.461767	1.39621	-1.49445	0.139366	1	-4.70056
0.0882118	0.034099	1.49373	0.139552	1	-4.70148
-0.344772	0.322661	-1.49313	0.13971	1	-4.70227
-0.839634	0.657776	-1.49283	0.139788	1	-4.70266
-0.620201	2.97211	-1.49276	0.139805	1	-4.70274
0.316343	0.877841	1.49273	0.139815	1	-4.70279
-0.239509	0.376839	-1.4915	0.140136	1	-4.70439
0.345962	0.600941	1.49052	0.140393	1	-4.70566
-0.411525	0.410205	-1.49032	0.140444	1	-4.70591
-0.221993	0.232311	-1.49011	0.140499	1	-4.70618
0.307157	0.219741	1.48994	0.140545	1	-4.70641
-0.218733	0.329427	-1.48883	0.140837	1	-4.70785
-0.358618	1.27481	-1.48783	0.141099	1	-4.70914
-1.22788	1.41788	-1.48725	0.141252	1	-4.70989
0.446021	0.146103	1.48579	0.141638	1	-4.71179
-0.236191	0.135059	-1.48571	0.141657	1	-4.71188
-0.0308083	0.010655	-1.48568	0.141667	1	-4.71193
-0.234559	0.325391	-1.48565	0.141673	1	-4.71196
0.267594	0.270739	1.48486	0.141884	1	-4.71299
0.542759	1.14472	1.48479	0.141901	1	-4.71307
0.0740094	0.0406919	1.48353	0.142234	1	-4.7147
0.360748	0.233499	1.48349	0.142247	1	-4.71476
-0.0442194	0.00897879	-1.48347	0.142251	1	-4.71478
-0.260244	0.445208	-1.48228	0.142567	1	-4.71632
0.0805964	0.0401775	1.48202	0.142636	1	-4.71666
-0.205497	0.404831	-1.4818	0.142694	1	-4.71694
-0.406119	0.408209	-1.4816	0.142747	1	-4.71719
-0.037638	0.00716802	-1.48148	0.14278	1	-4.71736
-0.760307	1.43625	-1.48096	0.142917	1	-4.71802
-0.391221	0.754039	-1.48088	0.142939	1	-4.71813
-0.319371	0.709583	-1.48064	0.143002	1	-4.71843
-0.115858	0.0922408	-1.4797	0.143253	1	-4.71965
0.269612	0.543313	1.47888	0.143471	1	-4.7207
0.240488	0.136259	1.47879	0.143496	1	-4.72082
-0.371423	1.82489	-1.47872	0.143514	1	-4.72091
0.139772	0.106992	1.47861	0.143542	1	-4.72105
0.0747139	0.0175615	1.47828	0.143632	1	-4.72148
0.129333	0.148382	1.47806	0.14369	1	-4.72176
0.0323953	0.00560813	1.47786	0.143743	1	-4.72201
-0.453179	0.500054	-1.47763	0.143805	1	-4.72231
-0.231182	0.258638	-1.47692	0.143994	1	-4.72322
0.0263377	0.00341367	1.47674	0.144043	1	-4.72346
-0.199088	0.302067	-1.4752	0.144455	1	-4.72543
-0.363376	0.763349	-1.47473	0.144582	1	-4.72604
-0.220286	0.0672271	-1.47444	0.144658	1	-4.72641
0.409718	0.865564	1.47417	0.144732	1	-4.72676
-0.486184	1.43767	-1.47371	0.144855	1	-4.72735
-0.327417	0.522706	-1.47236	0.145218	1	-4.72908
-0.171577	0.0754183	-1.47195	0.145328	1	-4.7296
-0.314271	0.416739	-1.47175	0.145382	1	-4.72986
-0.518316	1.26047	-1.47175	0.145384	1	-4.72987
-0.2748	0.44476	-1.47173	0.145388	1	-4.72989
-0.377897	0.83794	-1.47149	0.145454	1	-4.7302
-0.0606121	0.0256955	-1.47119	0.145535	1	-4.73058
0.0629504	0.0140157	1.47084	0.14563	1	-4.73104
-0.412884	0.229126	-1.47028	0.145779	1	-4.73175
-0.181411	0.138921	-1.47018	0.145806	1	-4.73187
-0.402875	0.558778	-1.46997	0.145864	1	-4.73215
-0.162455	0.236646	-1.46992	0.145878	1	-4.73221
-0.370192	0.691653	-1.46947	0.145998	1	-4.73278
-0.185599	0.0866196	-1.4686	0.146234	1	-4.7339
-0.24365	0.410019	-1.46829	0.146319	1	-4.7343
-0.451496	0.877315	-1.46802	0.146392	1	-4.73464
0.279861	0.28381	1.46802	0.146392	1	-4.73464
0.101661	0.055404	1.4677	0.146479	1	-4.73505
-0.313624	0.124016	-1.46741	0.146555	1	-4.73541
-0.203818	0.349173	-1.46686	0.146705	1	-4.73612
-0.0777763	0.0397208	-1.46663	0.146767	1	-4.73641
-0.605869	0.967532	-1.46626	0.146869	1	-4.73689
-0.154937	0.134119	-1.46591	0.146965	1	-4.73734
-0.295625	0.405332	-1.46565	0.147034	1	-4.73767
-0.0281793	0.00760717	-1.46565	0.147036	1	-4.73767
-0.233076	0.40169	-1.46518	0.147163	1	-4.73827
0.249579	0.0538094	1.46481	0.147264	1	-4.73875
-0.208843	0.208846	-1.46475	0.147279	1	-4.73882
-0.908407	2.08439	-1.46425	0.147416	1	-4.73946
-0.983478	1.01601	-1.46345	0.147633	1	-4.74047
0.331128	0.645316	1.46338	0.147652	1	-4.74056
-0.122102	0.065838	-1.4628	0.147812	1	-4.74131
0.455803	1.83626	1.46268	0.147845	1	-4.74146
-0.358733	0.564607	-1.46205	0.148017	1	-4.74227
-0.388447	0.552469	-1.46198	0.148034	1	-4.74235
-0.628374	0.319257	-1.46198	0.148036	1	-4.74235
0.0864517	0.062471	1.4615	0.148167	1	-4.74297
0.36595	1.73528	1.4611	0.148276	1	-4.74347
-0.213834	0.178701	-1.46096	0.148314	1	-4.74365
0.447421	1.69304	1.46093	0.148323	1	-4.74369
-0.366861	0.152945	-1.46063	0.148404	1	-4.74407
-0.176766	0.173868	-1.46016	0.148533	1	-4.74467
-0.119473	0.102301	-1.45997	0.148585	1	-4.74491
-0.0871464	0.0628508	-1.45964	0.148676	1	-4.74533
0.442434	3.25972	1.45964	0.148677	1	-4.74534
-0.0795016	0.0160775	-1.45896	0.148863	1	-4.7462
-0.146097	0.132018	-1.45869	0.148937	1	-4.74654
-0.196579	0.279158	-1.45834	0.149034	1	-4.74699
-0.0222505	0.00682391	-1.45765	0.149224	1	-4.74787
-0.228249	0.404847	-1.45752	0.149258	1	-4.74803
-0.296705	0.58541	-1.45725	0.149334	1	-4.74837
0.0702894	0.0278105	1.45683	0.149449	1	-4.74891
-0.402557	1.37417	-1.45643	0.149559	1	-4.74942
-0.155267	0.156491	-1.45611	0.149648	1	-4.74982
-0.194456	0.189425	-1.4558	0.149731	1	-4.7502
-0.0915497	0.0591023	-1.45528	0.149876	1	-4.75087
-0.411942	0.590574	-1.45521	0.149895	1	-4.75096
-0.0904159	0.080403	-1.45505	0.14994	1	-4.75116
0.337423	0.997961	1.45487	0.14999	1	-4.75139
-0.358218	1.86781	-1.45469	0.150039	1	-4.75162
-0.128358	0.0810742	-1.45432	0.150141	1	-4.75209
-0.454376	1.34441	-1.45426	0.150157	1	-4.75216
-0.294631	0.393413	-1.45416	0.150184	1	-4.75229
-0.133636	0.110562	-1.45415	0.150186	1	-4.7523
-0.356994	0.151836	-1.45351	0.150366	1	-4.75312
-0.131033	0.137926	-1.45303	0.150498	1	-4.75372
0.178195	0.218933	1.45295	0.150519	1	-4.75382
-0.445741	0.702377	-1.45241	0.150668	1	-4.7545
-0.12194	0.106994	-1.45224	0.150716	1	-4.75472
-0.295914	0.506765	-1.45165	0.150881	1	-4.75547
-0.383516	0.487973	-1.45109	0.151037	1	-4.75618
-0.189717	0.117608	-1.45091	0.151085	1	-4.75641
-0.490108	1.81188	-1.45059	0.151174	1	-4.75681
0.314149	1.02375	1.45022	0.151276	1	-4.75727
-0.30368	0.29249	-1.45021	0.15128	1	-4.75729
-0.317607	0.568576	-1.44964	0.151439	1	-4.75802
-0.410937	0.315619	-1.44854	0.151744	1	-4.7594
-0.0160859	0.00344942	-1.44828	0.151817	1	-4.75973
-0.302741	0.352501	-1.44805	0.151881	1	-4.76002
0.314805	0.602115	1.44757	0.152015	1	-4.76062
-0.0746672	0.0306204	-1.44728	0.152097	1	-4.761
-0.610268	2.34187	-1.44683	0.152222	1	-4.76156
-0.1156	0.0763245	-1.44613	0.152417	1	-4.76244
-0.348255	0.912675	-1.44588	0.152486	1	-4.76275
-0.307024	0.509842	-1.44585	0.152494	1	-4.76279
-0.0765958	0.0213894	-1.44532	0.152644	1	-4.76346
-0.290943	1.32179	-1.44485	0.152775	1	-4.76405
0.30228	0.529023	1.4443	0.152931	1	-4.76475
0.534357	0.395542	1.44366	0.153109	1	-4.76555
-0.289447	0.325856	-1.44342	0.153177	1	-4.76586
-0.188072	0.272478	-1.44338	0.153187	1	-4.7659
-0.375018	0.146464	-1.44271	0.153376	1	-4.76675
-0.234669	0.382636	-1.44261	0.153404	1	-4.76688
-0.496921	0.812014	-1.44247	0.153444	1	-4.76706
0.0266326	0.00796438	1.44237	0.153471	1	-4.76718
-0.225249	0.194582	-1.44162	0.153683	1	-4.76812
-0.135541	0.0813171	-1.44135	0.153758	1	-4.76846
-0.216624	0.200117	-1.44118	0.153807	1	-4.76868
-0.163447	0.0829751	-1.44098	0.153862	1	-4.76892
-0.230238	0.409971	-1.44066	0.153953	1	-4.76933
-0.0927624	0.0586702	-1.44012	0.154105	1	-4.77001
-0.536883	1.57699	-1.44009	0.154114	1	-4.77005
-0.142955	0.077338	-1.43918	0.154371	1	-4.77119
-0.224536	0.239468	-1.43893	0.154441	1	-4.7715
-0.31067	0.687079	-1.43886	0.15446	1	-4.77159
-0.447094	2.01443	-1.43698	0.154994	1	-4.77395
-0.478462	0.595256	-1.43616	0.155226	1	-4.77498
-0.358508	0.951496	-1.43607	0.155252	1	-4.77509
-0.33722	1.06051	-1.43585	0.155312	1	-4.77536
-0.393568	0.707277	-1.43584	0.155315	1	-4.77537
-0.263001	0.463032	-1.43573	0.155348	1	-4.77552
-0.151913	0.132627	-1.43568	0.155361	1	-4.77558
0.28278	0.505514	1.43543	0.155431	1	-4.77588
-0.215675	0.28458	-1.43482	0.155604	1	-4.77665
-0.208856	0.340316	-1.43481	0.155609	1	-4.77667
0.0225908	0.00585554	1.43429	0.155756	1	-4.77732
-0.108151	0.0752877	-1.43367	0.155933	1	-4.7781
-0.267636	0.40177	-1.4333	0.156039	1	-4.77856
0.263927	0.668558	1.43329	0.15604	1	-4.77857
0.557307	2.70558	1.43325	0.156053	1	-4.77862
0.406973	2.98928	1.43311	0.156092	1	-4.77879
-0.202984	0.286793	-1.43303	0.156115	1	-4.77889
-0.0618466	0.0320875	-1.43265	0.156224	1	-4.77937
0.118649	0.0631565	1.43155	0.156538	1	-4.78075
-0.223607	0.176027	-1.43122	0.156631	1	-4.78116
-0.107413	0.0607841	-1.42999	0.156984	1	-4.7827
-0.41713	1.00997	-1.42968	0.157071	1	-4.78307
-0.218244	0.34464	-1.42968	0.157071	1	-4.78307
-0.178629	0.223153	-1.4291	0.157238	1	-4.7838
-0.118385	0.0605891	-1.4289	0.157294	1	-4.78405
-0.197809	0.126344	-1.42851	0.157406	1	-4.78453
-0.244272	0.314746	-1.42827	0.157475	1	-4.78483
-0.210805	0.483228	-1.42816	0.157508	1	-4.78498
-0.638929	0.992177	-1.42808	0.15753	1	-4.78507
-0.404612	0.66327	-1.42799	0.157557	1	-4.78519
-0.403221	0.22431	-1.42776	0.157622	1	-4.78547
-0.137123	0.105129	-1.42759	0.157671	1	-4.78568
-0.425476	0.883753	-1.42722	0.157778	1	-4.78615
0.27782	0.457706	1.42638	0.158019	1	-4.78719
-0.875289	2.51135	-1.42595	0.158141	1	-4.78772
-0.186295	0.270136	-1.42595	0.158142	1	-4.78773
-0.0792343	0.0520278	-1.42577	0.158193	1	-4.78795
-0.370043	0.817485	-1.42566	0.158226	1	-4.78809
-0.244696	0.348377	-1.42532	0.158324	1	-4.78851
-0.181479	0.237736	-1.42422	0.158639	1	-4.78987
-0.315381	0.710268	-1.42356	0.158829	1	-4.79069
-0.214752	0.126217	-1.42254	0.159124	1	-4.79196
0.186727	0.092669	1.42224	0.159213	1	-4.79234
-0.143489	0.178999	-1.42195	0.159296	1	-4.7927
-0.119766	0.069693	-1.42167	0.159377	1	-4.79304
-0.443059	0.581889	-1.42167	0.159378	1	-4.79305
0.496631	0.257485	1.42132	0.159477	1	-4.79348
-0.0706556	0.0360953	-1.421	0.159571	1	-4.79387
-0.217042	0.292728	-1.42065	0.159671	1	-4.79431
-0.0840907	0.0706846	-1.4203	0.159774	1	-4.79474
-0.186754	0.142376	-1.41967	0.159956	1	-4.79552
-0.41497	0.520785	-1.41911	0.160119	1	-4.79622
0.426362	0.991452	1.419	0.160152	1	-4.79636
0.283027	0.0979915	1.41863	0.16026	1	-4.79682
-0.341533	0.645885	-1.4186	0.160269	1	-4.79686
-0.193901	0.264907	-1.41844	0.160314	1	-4.79705
0.317314	0.490047	1.41843	0.160316	1	-4.79706
-0.11807	0.172172	-1.41841	0.160324	1	-4.79709
-0.444397	0.478464	-1.41832	0.160349	1	-4.7972
-0.409564	0.475455	-1.41655	0.160864	1	-4.79939
-0.657131	1.24338	-1.41629	0.160942	1	-4.79972
-0.426814	0.988715	-1.41613	0.160986	1	-4.7999
-0.275289	0.37862	-1.41593	0.161045	1	-4.80015
-0.191114	0.113966	-1.4157	0.161112	1	-4.80044
-0.258068	0.440977	-1.41545	0.161186	1	-4.80075
-0.331092	0.482007	-1.4154	0.1612	1	-4.80081
-0.243962	0.316084	-1.41528	0.161236	1	-4.80096
-0.211274	0.355637	-1.41512	0.161283	1	-4.80116
0.219507	0.0445791	1.41508	0.161294	1	-4.80121
-0.256679	0.21272	-1.41504	0.161306	1	-4.80126
-0.182351	0.336275	-1.41498	0.161324	1	-4.80133
-0.207626	0.339534	-1.41459	0.161438	1	-4.80182
-0.251334	0.370359	-1.41445	0.161478	1	-4.80198
0.200527	0.417068	1.41309	0.161877	1	-4.80367
-0.221859	0.0970058	-1.41242	0.162071	1	-4.80449
-0.195638	0.372037	-1.41232	0.162103	1	-4.80462
-0.361383	1.09356	-1.41216	0.162147	1	-4.80481
0.105299	0.0318584	1.41162	0.162306	1	-4.80548
-0.326202	0.728916	-1.41143	0.162362	1	-4.80571
-0.418391	1.20262	-1.41139	0.162375	1	-4.80576
0.321259	0.789656	1.41072	0.16257	1	-4.80658
-0.249508	0.351083	-1.41064	0.162596	1	-4.80669
-0.330059	0.620525	-1.41057	0.162615	1	-4.80677
-0.353215	0.611854	-1.41043	0.162657	1	-4.80695
-0.180645	0.265173	-1.4098	0.162841	1	-4.80772
-0.422192	1.57922	-1.40965	0.162886	1	-4.8079
-0.17864	0.150607	-1.40953	0.16292	1	-4.80805
-0.334093	0.839301	-1.40907	0.163058	1	-4.80862
-0.295959	1.07295	-1.40894	0.163094	1	-4.80877
-0.033926	0.015483	-1.40868	0.163172	1	-4.8091
-0.382898	1.39685	-1.40818	0.163318	1	-4.80971
-0.231794	0.514364	-1.40813	0.163333	1	-4.80977
-0.224059	0.373867	-1.40806	0.163354	1	-4.80986
-0.20108	0.231575	-1.40792	0.163394	1	-4.81003
-0.0766073	0.0372595	-1.40781	0.163428	1	-4.81017
-0.196237	0.269478	-1.40777	0.16344	1	-4.81022
-0.0339676	0.00665973	-1.40761	0.163489	1	-4.81042
-0.323995	0.258653	-1.40748	0.163526	1	-4.81057
0.364594	0.586892	1.40738	0.163555	1	-4.8107
0.457358	1.95623	1.40722	0.163601	1	-4.81089
-0.148744	0.120667	-1.40697	0.163678	1	-4.81121
-0.304021	0.72193	-1.40672	0.163751	1	-4.81151
-0.276765	0.291702	-1.40654	0.163804	1	-4.81173
-1.32502	1.50732	-1.40634	0.163862	1	-4.81197
0.318426	1.0916	1.40625	0.16389	1	-4.81209
-0.190711	0.329967	-1.40623	0.163894	1	-4.81211
-0.129046	0.156141	-1.40559	0.164085	1	-4.8129
-0.19348	0.188772	-1.40517	0.164209	1	-4.81341
-0.138859	0.145201	-1.40484	0.164307	1	-4.81382
0.326113	0.931447	1.40476	0.164329	1	-4.81391
-0.284869	0.416335	-1.40471	0.164346	1	-4.81398
-0.419325	0.622097	-1.4045	0.164406	1	-4.81423
-0.199346	0.252881	-1.40442	0.164431	1	-4.81433
-0.189056	0.144925	-1.40434	0.164456	1	-4.81444
-0.118846	0.0409446	-1.40422	0.164492	1	-4.81458
-0.224345	0.288345	-1.40384	0.164604	1	-4.81505
-0.342631	0.705932	-1.40381	0.164613	1	-4.81508
-0.162772	0.228734	-1.40364	0.164663	1	-4.81529
-0.0686854	0.0219453	-1.4036	0.164675	1	-4.81534
-0.292641	0.469409	-1.40306	0.164835	1	-4.816
-0.629119	0.759364	-1.40268	0.164948	1	-4.81647
-0.531349	1.2616	-1.40203	0.16514	1	-4.81726
-0.207335	0.37456	-1.40169	0.165242	1	-4.81768
-0.0229917	0.007869	-1.40165	0.165255	1	-4.81773
0.361028	0.43304	1.40148	0.165305	1	-4.81794
-0.459541	1.48676	-1.40137	0.165338	1	-4.81807
0.283297	0.509045	1.40058	0.165572	1	-4.81904
-0.182988	0.231596	-1.4003	0.165655	1	-4.81938
-0.227795	0.415531	-1.40013	0.165708	1	-4.81959
-0.363398	0.710195	-1.3997	0.165835	1	-4.82011
0.0749094	0.0321268	1.39968	0.165842	1	-4.82014
0.0163197	0.00163197	1.39959	0.165868	1	-4.82025
-0.29866	0.471697	-1.3995	0.165894	1	-4.82036
-0.166285	0.250818	-1.39938	0.16593	1	-4.8205
0.338312	0.639408	1.39935	0.165939	1	-4.82054
-1.26966	3.86891	-1.39835	0.166238	1	-4.82176
-0.411704	0.464583	-1.39821	0.166281	1	-4.82194
-0.258283	0.44658	-1.39774	0.166421	1	-4.82251
-0.204524	0.0795307	-1.39759	0.166466	1	-4.82269
0.0915676	0.0598412	1.39738	0.166529	1	-4.82295
-0.0970041	0.0941001	-1.39693	0.166663	1	-4.8235
0.0308046	0.0118023	1.39673	0.166722	1	-4.82374
0.309613	0.531356	1.39653	0.166785	1	-4.82399
-0.273135	0.453064	-1.39642	0.166817	1	-4.82412
-0.262933	0.356552	-1.39572	0.167026	1	-4.82497
-0.364687	0.683674	-1.39497	0.167253	1	-4.8259
0.290819	0.742993	1.39415	0.167498	1	-4.82689
-0.227097	0.234821	-1.39378	0.16761	1	-4.82734
-0.0404338	0.0202329	-1.3936	0.167664	1	-4.82756
0.177656	0.268482	1.39351	0.16769	1	-4.82767
-0.678638	1.4007	-1.39349	0.167696	1	-4.82769
-0.183692	0.188686	-1.39348	0.167701	1	-4.82771
-0.180771	0.230631	-1.39328	0.16776	1	-4.82795
-0.272618	0.277614	-1.39295	0.16786	1	-4.82836
0.316151	1.01844	1.39284	0.167891	1	-4.82848
-0.207289	0.411968	-1.39261	0.167961	1	-4.82876
-0.362285	0.681415	-1.39215	0.168101	1	-4.82933
0.0769385	0.0209431	1.38936	0.168943	1	-4.83272
-0.321744	0.326817	-1.38901	0.169049	1	-4.83314
0.103885	0.123483	1.38862	0.169166	1	-4.83361
-1.14	4.0137	-1.3879	0.169387	1	-4.83449
-1.39823	2.70727	-1.38678	0.169725	1	-4.83584
-0.174547	0.213367	-1.38665	0.169765	1	-4.836
-0.42522	1.655	-1.38664	0.169768	1	-4.83602
-0.0826474	0.0556084	-1.38618	0.169907	1	-4.83657
-0.229852	0.247171	-1.38605	0.169947	1	-4.83673
0.489355	0.752544	1.38543	0.170138	1	-4.83749
-0.119466	0.163992	-1.38493	0.170287	1	-4.83808
-0.417076	1.3924	-1.38448	0.170426	1	-4.83864
-0.431348	0.6289	-1.38348	0.170732	1	-4.83985
-0.464722	2.23817	-1.38337	0.170765	1	-4.83998
-0.308391	0.5453	-1.38318	0.170822	1	-4.84021
-0.0435865	0.0125247	-1.38311	0.170844	1	-4.84029
-0.333751	0.56177	-1.3831	0.170847	1	-4.84031
-0.415351	1.39776	-1.38287	0.170917	1	-4.84058
0.0548353	0.00695116	1.38251	0.171027	1	-4.84102
0.2155	0.0626644	1.38248	0.171038	1	-4.84106
-0.487639	1.35863	-1.38215	0.171136	1	-4.84145
0.327391	0.631859	1.38196	0.171196	1	-4.84169
-0.236755	0.405961	-1.3818	0.171245	1	-4.84188
0.541819	0.146594	1.38122	0.17142	1	-4.84257
-0.324959	0.927667	-1.38115	0.171442	1	-4.84266
0.0666602	0.0199019	1.3804	0.171673	1	-4.84357
-0.475681	0.727082	-1.38027	0.171711	1	-4.84372
-0.0610464	0.0223229	-1.38001	0.171793	1	-4.84404
-0.339916	1.21777	-1.37973	0.171877	1	-4.84437
-0.0348577	0.0151251	-1.37916	0.172053	1	-4.84506
0.14068	0.174613	1.37873	0.172184	1	-4.84558
-0.0144175	0.00223702	-1.37854	0.172243	1	-4.84581
-0.330803	0.493123	-1.37841	0.172285	1	-4.84597
-0.30323	0.528534	-1.37754	0.17255	1	-4.84701
-0.425149	0.655213	-1.37752	0.172557	1	-4.84704
-0.10769	0.0953124	-1.37743	0.172585	1	-4.84715
-0.132018	0.0534317	-1.37638	0.172908	1	-4.84841
-0.203272	0.2718	-1.37637	0.17291	1	-4.84842
0.211791	0.445787	1.37633	0.172924	1	-4.84848
-0.494729	0.807776	-1.37601	0.173021	1	-4.84885
-0.252505	0.300201	-1.37569	0.173122	1	-4.84925
-0.661877	0.960589	-1.37568	0.173124	1	-4.84925
0.12591	0.0362574	1.3754	0.173209	1	-4.84959
-0.344443	0.658443	-1.37527	0.17325	1	-4.84975
-0.125137	0.153084	-1.37512	0.173295	1	-4.84992
0.0279874	0.0143501	1.37424	0.173568	1	-4.85098
0.253057	0.443283	1.374	0.173644	1	-4.85128
-0.147316	0.228095	-1.37386	0.173686	1	-4.85144
-0.0176899	0.00406313	-1.37384	0.173692	1	-4.85147
-0.586778	0.920667	-1.37332	0.173852	1	-4.85209
-0.0807134	0.0482993	-1.37325	0.173874	1	-4.85217
0.0641567	0.0187308	1.37293	0.173973	1	-4.85256
0.132161	0.0899655	1.37268	0.174051	1	-4.85286
0.184243	0.093847	1.37228	0.174175	1	-4.85334
0.181536	0.343628	1.37181	0.174321	1	-4.8539
-0.225523	0.277373	-1.37171	0.174352	1	-4.85403
-0.116666	0.102635	-1.37131	0.174477	1	-4.85451
-0.662405	0.973484	-1.37126	0.174492	1	-4.85457
-0.186938	0.351174	-1.37124	0.174498	1	-4.85459
-0.63298	1.39779	-1.37091	0.174601	1	-4.85499
0.0287848	0.00807315	1.37082	0.174629	1	-4.8551
-0.469267	1.9603	-1.3701	0.174853	1	-4.85596
-0.214214	0.302694	-1.37004	0.174869	1	-4.85602
0.318069	0.428215	1.36966	0.174988	1	-4.85648
-0.829499	0.727866	-1.36959	0.175009	1	-4.85656
0.338181	1.07289	1.36958	0.175012	1	-4.85657
-0.111149	0.0755981	-1.36945	0.175054	1	-4.85673
-0.18414	0.223533	-1.36934	0.175088	1	-4.85687
-0.230564	0.417051	-1.36928	0.175106	1	-4.85694
-0.232218	0.319698	-1.36926	0.175111	1	-4.85696
-0.561833	0.868941	-1.36919	0.175134	1	-4.85704
-0.359302	1.15568	-1.36919	0.175135	1	-4.85705
-0.350833	0.809013	-1.36896	0.175206	1	-4.85732
-0.0374659	0.0170285	-1.36845	0.175365	1	-4.85793
-0.373876	1.47955	-1.36807	0.175483	1	-4.85839
-0.354437	0.60558	-1.36785	0.175553	1	-4.85866
-0.331347	0.720276	-1.36773	0.17559	1	-4.8588
-0.425809	1.30178	-1.36749	0.175664	1	-4.85908
-0.282197	0.559939	-1.3671	0.175787	1	-4.85955
-0.282626	0.548024	-1.36705	0.1758	1	-4.8596
-0.245237	0.328203	-1.36701	0.175813	1	-4.85965
-0.584673	1.3544	-1.36696	0.17583	1	-4.85972
-0.201446	0.278674	-1.36669	0.175913	1	-4.86003
-0.0264226	0.00697012	-1.36643	0.175995	1	-4.86035
-0.399785	0.435548	-1.36596	0.176141	1	-4.86091
-0.538409	0.641128	-1.36514	0.176397	1	-4.86189
-0.230865	0.224957	-1.36485	0.17649	1	-4.86224
0.169106	0.101001	1.36402	0.176749	1	-4.86323
-0.169978	0.312112	-1.36365	0.176865	1	-4.86367
-0.178066	0.220734	-1.36363	0.176871	1	-4.86369
-0.204027	0.227895	-1.36247	0.177235	1	-4.86508
-0.231056	0.409555	-1.36234	0.177275	1	-4.86523
-0.408098	0.678841	-1.36192	0.177407	1	-4.86573
-0.223868	0.33836	-1.36102	0.177691	1	-4.8668
-0.192439	0.116468	-1.36006	0.177993	1	-4.86795
-0.187644	0.0582294	-1.35977	0.178083	1	-4.86829
0.255017	0.972896	1.35971	0.178103	1	-4.86836
-0.334975	0.861207	-1.35934	0.17822	1	-4.86881
0.018485	0.00518881	1.35927	0.178243	1	-4.86889
0.235425	0.291541	1.35915	0.178278	1	-4.86903
0.172573	0.209231	1.35915	0.178279	1	-4.86903
-0.261028	0.647696	-1.35875	0.178408	1	-4.86951
-0.150992	0.179994	-1.35857	0.178462	1	-4.86972
-0.128689	0.0762721	-1.35826	0.178562	1	-4.87009
-0.177435	0.163704	-1.35772	0.178732	1	-4.87073
-0.0277863	0.0104378	-1.35762	0.178763	1	-4.87085
-0.260928	0.213367	-1.35762	0.178764	1	-4.87085
-0.2382	0.468856	-1.35741	0.178829	1	-4.8711
-0.372877	0.768603	-1.35739	0.178837	1	-4.87113
-0.14426	0.166613	-1.35701	0.178956	1	-4.87157
0.218137	0.434778	1.3569	0.178991	1	-4.87171
-0.442485	0.643789	-1.35673	0.179044	1	-4.87191
-0.149135	0.161503	-1.35662	0.179081	1	-4.87204
-0.284458	0.266943	-1.3563	0.179181	1	-4.87242
-0.440349	0.879075	-1.35582	0.179332	1	-4.87299
-0.233773	0.419663	-1.35559	0.179406	1	-4.87326
-0.254835	0.523901	-1.35537	0.179476	1	-4.87352
0.253272	0.422753	1.35518	0.179534	1	-4.87374
-0.149747	0.227695	-1.35437	0.179792	1	-4.87471
0.0162198	0.00519749	1.35421	0.179845	1	-4.8749
-0.331966	0.32698	-1.35387	0.179951	1	-4.8753
-0.267735	0.51564	-1.35354	0.180055	1	-4.87569
-0.141892	0.135817	-1.35348	0.180076	1	-4.87576
-0.495149	1.01045	-1.35341	0.180096	1	-4.87584
-0.55114	1.91296	-1.3534	0.180102	1	-4.87586
-0.260195	0.702262	-1.35326	0.180145	1	-4.87602
0.0909538	0.0395449	1.35323	0.180154	1	-4.87606
-0.390896	0.962918	-1.35316	0.180176	1	-4.87614
-0.595438	1.85502	-1.35188	0.180583	1	-4.87765
-0.0512896	0.0297542	-1.3512	0.180801	1	-4.87846
0.08217	0.0248063	1.35113	0.180823	1	-4.87854
0.106926	0.0648649	1.35103	0.180855	1	-4.87866
0.130727	0.123158	1.35069	0.180964	1	-4.87907
-0.264289	0.408972	-1.34995	0.1812	1	-4.87994
-0.554933	2.04787	-1.34989	0.181218	1	-4.88001
-0.22632	0.320448	-1.34968	0.181287	1	-4.88026
-1.12417	1.62782	-1.34932	0.181402	1	-4.88069
0.395293	0.888018	1.34918	0.181446	1	-4.88085
0.0357698	0.00598149	1.34851	0.181661	1	-4.88165
-0.22037	0.303367	-1.34808	0.181797	1	-4.88215
-0.4235	1.41619	-1.34807	0.1818	1	-4.88216
-0.0971046	0.0832839	-1.3476	0.181951	1	-4.88272
0.516906	1.71274	1.34738	0.182022	1	-4.88298
-0.438485	0.864783	-1.34734	0.182036	1	-4.88303
-1.11001	1.69053	-1.34698	0.182151	1	-4.88345
0.270292	0.347103	1.34665	0.182257	1	-4.88384
-0.483536	1.2239	-1.34664	0.182258	1	-4.88384
-0.225922	0.389535	-1.34662	0.182265	1	-4.88387
-0.22289	0.607975	-1.34581	0.182524	1	-4.88482
-0.0408277	0.026735	-1.34563	0.182582	1	-4.88504
-0.128975	0.10952	-1.34546	0.182639	1	-4.88524
-0.0725933	0.0377292	-1.34516	0.182734	1	-4.88559
0.361908	1.45707	1.34487	0.182826	1	-4.88593
-0.441541	1.42282	-1.34483	0.182842	1	-4.88599
0.0534966	0.0187613	1.34405	0.18309	1	-4.8869
-0.390028	1.89728	-1.34396	0.18312	1	-4.88701
-0.54578	1.82908	-1.3439	0.18314	1	-4.88708
-0.336154	0.650439	-1.34386	0.183153	1	-4.88713
-0.340753	0.760209	-1.34386	0.183154	1	-4.88713
-0.246266	0.389067	-1.34314	0.183384	1	-4.88797
-0.102613	0.049422	-1.34302	0.183424	1	-4.88811
-0.217383	0.383511	-1.34294	0.183449	1	-4.88821
-0.106243	0.042094	-1.34284	0.18348	1	-4.88832
0.317202	0.920063	1.34265	0.183542	1	-4.88855
-0.239573	0.160707	-1.34243	0.183614	1	-4.88881
-0.181731	0.270587	-1.34235	0.183641	1	-4.88891
-0.359744	0.649658	-1.34231	0.183652	1	-4.88895
-0.294703	0.256877	-1.3423	0.183657	1	-4.88896
-0.466507	0.645753	-1.3422	0.183686	1	-4.88907
-0.3473	1.04226	-1.34172	0.183842	1	-4.88964
-0.186104	0.235254	-1.3417	0.183848	1	-4.88966
0.150442	0.180846	1.34155	0.183898	1	-4.88984
-0.276256	1.19078	-1.34123	0.184002	1	-4.89022
-0.255917	0.584963	-1.34113	0.184032	1	-4.89033
-0.49545	1.40123	-1.33995	0.184415	1	-4.89172
-0.0761087	0.0360818	-1.33973	0.184487	1	-4.89198
0.179131	0.148777	1.33966	0.184508	1	-4.89206
-0.2073	0.305845	-1.3396	0.184527	1	-4.89213
-0.482759	1.45293	-1.3392	0.184657	1	-4.8926
-0.199535	0.324674	-1.33916	0.184669	1	-4.89264
-0.483059	1.42955	-1.33838	0.184924	1	-4.89356
-0.0196356	0.00812556	-1.33821	0.184977	1	-4.89376
-0.271319	1.03848	-1.33784	0.1851	1	-4.8942
0.412275	1.94845	1.33764	0.185162	1	-4.89442
-0.366248	0.926915	-1.33761	0.185173	1	-4.89446
0.102902	0.05668	1.33739	0.185244	1	-4.89472
-0.362286	1.59431	-1.33704	0.185359	1	-4.89513
-0.345715	0.339348	-1.33666	0.185481	1	-4.89557
-0.438445	0.750269	-1.33658	0.185509	1	-4.89568
0.025124	0.0143284	1.33645	0.18555	1	-4.89582
-0.548726	0.750764	-1.33635	0.185581	1	-4.89593
-0.672382	1.00289	-1.33561	0.185824	1	-4.89681
-0.18267	0.309376	-1.33546	0.185873	1	-4.89698
-0.232207	0.202586	-1.335	0.186022	1	-4.89752
-0.150068	0.201585	-1.3348	0.186088	1	-4.89776
-0.126998	0.183974	-1.33441	0.186214	1	-4.89821
-0.328045	0.294683	-1.33396	0.186362	1	-4.89874
0.304636	0.641437	1.33376	0.186427	1	-4.89897
-0.0382842	0.0156131	-1.33276	0.186753	1	-4.90014
[truncated: 12,072 more rows]

## Sheet: Mesenchymal_like
logFC	AveExpr	t	P.Value	adj.P.Val	B
1.32317	0.0636324	22.6835	8.37354e-35	1.17824e-30	57.8062
2.01111	0.245223	8.32333	3.45612e-12	2.43155e-08	16.5966
0.276692	0.0122755	8.03866	1.18547e-11	5.56024e-08	15.503
1.39954	0.0935438	7.21896	4.06725e-10	1.43076e-06	12.3507
0.446447	0.0232985	6.77582	2.69717e-09	7.59037e-06	10.656
-1.3801	0.603321	-6.03286	6.07691e-08	0.000142514	7.85757
0.471679	0.0251988	5.89955	1.05196e-07	0.000211458	7.36393
0.89581	0.120583	5.60124	3.54114e-07	0.000622843	6.27177
0.373841	0.0384951	5.14722	2.15034e-06	0.00336194	4.64926
1.02497	0.249586	4.93766	4.84325e-06	0.00681494	3.91964
1.32303	0.14978	4.83622	7.13787e-06	0.00913064	3.57143
0.604835	0.0696364	4.79008	8.50474e-06	0.00997252	3.41419
-0.874057	0.195195	-4.75114	9.85426e-06	0.0106661	3.28205
0.650086	0.225676	4.64722	1.45596e-05	0.0146335	2.93202
0.770775	0.094017	4.61365	1.65017e-05	0.0154797	2.81981
0.530174	0.0677838	4.54532	2.12646e-05	0.0165498	2.59265
0.705159	0.029479	4.52037	2.33166e-05	0.0165498	2.51016
0.333333	0.0126377	4.51431	2.38437e-05	0.0165498	2.49015
0.333333	0.0124592	4.51289	2.39684e-05	0.0165498	2.48548
-1.47509	1.8832	-4.50807	2.43977e-05	0.0165498	2.46959
0.333333	0.012772	4.50474	2.46994e-05	0.0165498	2.45859
0.333333	0.0148232	4.43995	3.13261e-05	0.0197524	2.2459
0.333333	0.0152929	4.43169	3.22866e-05	0.0197524	2.21889
0.333333	0.0215478	4.39082	3.74718e-05	0.0203306	2.0857
-0.380325	0.0990884	-4.3394	4.5148e-05	0.0203306	1.91913
0.138346	0.00478815	4.33041	4.66388e-05	0.0203306	1.89011
0.138346	0.0048267	4.32682	4.72471e-05	0.0203306	1.87853
0.138346	0.00502219	4.32218	4.80449e-05	0.0203306	1.86357
0.138346	0.00502219	4.32218	4.80449e-05	0.0203306	1.86357
0.528321	0.0300035	4.31106	5.00086e-05	0.0203306	1.82779
0.138346	0.00521286	4.31007	5.01871e-05	0.0203306	1.8246
0.245655	0.0130707	4.30248	5.15774e-05	0.0203306	1.8002
0.323173	0.017517	4.29822	5.23755e-05	0.0203306	1.78648
0.138346	0.00594991	4.27877	5.61644e-05	0.0203306	1.72412
0.138346	0.00528556	4.27783	5.63556e-05	0.0203306	1.72108
0.819173	0.0353025	4.27313	5.73135e-05	0.0203306	1.70603
0.624923	0.0760308	4.26693	5.86015e-05	0.0203306	1.68619
0.138346	0.00622391	4.26581	5.88365e-05	0.0203306	1.68262
-0.712918	0.141573	-4.25903	6.02817e-05	0.0203306	1.66096
-0.768448	0.155463	-4.25053	6.21442e-05	0.0203306	1.6338
0.138346	0.0065138	4.25021	6.22159e-05	0.0203306	1.63277
-0.0721424	0.00359495	-4.24919	6.24421e-05	0.0203306	1.62953
0.138346	0.00567371	4.24759	6.28009e-05	0.0203306	1.62442
0.138346	0.0060763	4.24135	6.42165e-05	0.0203306	1.60453
0.550545	0.22747	4.23787	6.50186e-05	0.0203306	1.59345
0.138346	0.00596255	4.22517	6.80338e-05	0.0206453	1.553
0.138346	0.00577883	4.2187	6.96209e-05	0.0206453	1.53243
-0.105993	0.0107521	-4.21547	7.04267e-05	0.0206453	1.52216
0.333333	0.0209313	4.20436	7.32666e-05	0.0210175	1.4869
0.138346	0.00620632	4.19897	7.46838e-05	0.0210175	1.46981
0.240466	0.0112721	4.18892	7.73961e-05	0.0213537	1.438
-2.2716	0.744824	-4.1686	8.31749e-05	0.0225068	1.37379
0.333333	0.0283821	4.15688	8.66958e-05	0.0230169	1.33683
0.323173	0.0189429	4.10761	0.000103134	0.0268739	1.18214
-0.582047	0.247881	-4.09082	0.000109389	0.0279107	1.12969
0.490915	0.18059	4.08645	0.00011108	0.0279107	1.11604
0.133156	0.00685666	4.07888	0.000114062	0.0281572	1.09245
0.323173	0.0210524	4.06948	0.000117874	0.0282915	1.06319
0.138346	0.00960221	4.06451	0.000119937	0.0282915	1.04774
-0.941977	0.325866	-4.06257	0.000120754	0.0282915	1.0417
0.493317	0.0606713	4.05811	0.000122648	0.0282915	1.02785
-2.266	1.06626	-4.04038	0.000130465	0.0296091	0.97287
0.323173	0.0206809	4.02511	0.000137585	0.0307294	0.925599
-0.899567	0.625191	-4.00833	0.000145832	0.0320626	0.873821
0.138346	0.00993289	3.99768	0.00015131	0.0327552	0.841035
0.735608	0.0717711	3.99122	0.000154732	0.0329005	0.821154
-1.19268	0.815696	-3.98465	0.000158284	0.0329005	0.800978
-0.51227	0.194247	-3.98335	0.000158996	0.0329005	0.796988
0.138346	0.00776221	3.96647	0.000168534	0.0343688	0.745213
0.138346	0.00938788	3.95027	0.000178204	0.035378	0.695645
0.138346	0.00692147	3.9485	0.000179287	0.035378	0.690264
-0.264682	0.0471698	-3.9457	0.000181026	0.035378	0.681689
-1.61987	0.4571	-3.93135	0.000190167	0.0365703	0.637939
-0.643968	0.130785	-3.92806	0.000192325	0.0365703	0.627919
-0.458462	0.149057	-3.91801	0.000199061	0.0373464	0.597355
0.84773	0.161228	3.90585	0.000207513	0.03842	0.56044
-0.596861	0.243039	-3.89634	0.000214364	0.0391729	0.531615
0.138346	0.00792981	3.8881	0.000220475	0.0397732	0.50667
0.333333	0.0323729	3.87675	0.000229164	0.0408173	0.472378
0.413848	0.0546591	3.86399	0.000239327	0.0416747	0.433889
0.138346	0.0117969	3.86328	0.000239901	0.0416747	0.431764
-0.527451	0.134235	-3.85268	0.000248689	0.0418025	0.399862
-0.897148	0.572585	-3.85247	0.000248867	0.0418025	0.399229
0.138346	0.0118667	3.85022	0.000250775	0.0418025	0.392455
-0.668185	0.249541	-3.84498	0.000255266	0.0418025	0.376718
0.679519	0.266995	3.84472	0.000255491	0.0418025	0.375937
0.138346	0.0106386	3.83274	0.000266062	0.0426579	0.34
-0.29914	0.0760304	-3.83106	0.000267574	0.0426579	0.334978
0.632763	0.255232	3.8286	0.000269814	0.0426579	0.327589
-1.49273	1.9454	-3.80978	0.000287502	0.0444953	0.271328
-0.778007	0.281189	-3.80671	0.000290491	0.0444953	0.262165
-1.04411	1.66551	-3.80627	0.000290922	0.0444953	0.26085
-0.767465	0.632088	-3.79604	0.00030112	0.0455598	0.230333
0.35434	0.083316	3.78752	0.00030987	0.0459978	0.20497
-1.11968	0.832052	-3.78686	0.000310553	0.0459978	0.203018
0.138346	0.010424	3.78112	0.000316597	0.0460035	0.185952
0.901203	0.972896	3.78062	0.00031713	0.0460035	0.184463
-0.658085	0.304013	-3.77342	0.000324878	0.0466465	0.163095
0.138346	0.00760809	3.77036	0.000328228	0.0466514	0.154014
0.387139	0.0576318	3.76525	0.00033389	0.0469816	0.138876
0.138346	0.00791508	3.75089	0.000350312	0.0488044	0.0963874
0.138346	0.00994339	3.73385	0.000370801	0.0511524	0.046106
1.1072	0.261648	3.71463	0.000395291	0.0540013	-0.0104474
-0.308225	0.0524613	-3.70388	0.000409645	0.0554242	-0.0419768
-1.45664	0.147265	-3.69593	0.00042059	0.056363	-0.0652786
0.138346	0.00974143	3.67793	0.000446391	0.0588684	-0.117879
0.488346	0.0596703	3.67707	0.000447652	0.0588684	-0.120372
-0.737028	0.584227	-3.65882	0.000475434	0.0615528	-0.173543
0.456178	0.0550364	3.65529	0.000480992	0.0615528	-0.183804
-0.111109	0.00943143	-3.65516	0.000481189	0.0615528	-0.184166
-1.46363	0.874241	-3.64955	0.000490159	0.0621354	-0.200471
-0.386502	0.0859533	-3.64611	0.000495732	0.0622807	-0.21045
-0.995959	0.234735	-3.64255	0.000501562	0.0624556	-0.220769
-0.946189	0.668801	-3.63586	0.000512695	0.0632818	-0.240143
0.245655	0.0282898	3.61423	0.000550333	0.0673368	-0.302638
0.784595	0.191199	3.60981	0.000558341	0.0677277	-0.315378
0.128185	0.0119867	3.59956	0.000577347	0.0692707	-0.344892
-0.5621	0.210203	-3.59767	0.000580907	0.0692707	-0.350312
-0.86864	0.530421	-3.59284	0.000590124	0.0697785	-0.364189
0.138346	0.0139009	3.5887	0.000598138	0.0701367	-0.376078
0.328144	0.0359751	3.58309	0.000609165	0.0708393	-0.392177
-1.07178	0.595495	-3.57767	0.000620002	0.071069	-0.407715
0.53076	0.159367	3.57621	0.000622942	0.071069	-0.411884
0.128185	0.0104636	3.57456	0.000626292	0.071069	-0.416609
0.133156	0.013648	3.5692	0.000637293	0.0717388	-0.431949
0.138346	0.0111198	3.56377	0.000648602	0.0724323	-0.447443
0.333333	0.024832	3.56017	0.000656223	0.0727064	-0.457731
0.128185	0.00863565	3.55555	0.000666114	0.072864	-0.470906
-0.237231	0.0593927	-3.55468	0.000668002	0.072864	-0.473398
0.624494	0.533781	3.54376	0.000692009	0.074902	-0.504485
0.23535	0.0254128	3.53944	0.000701736	0.075375	-0.516773
-0.424158	0.204948	-3.52693	0.000730645	0.0776195	-0.552302
0.251459	0.0565885	3.52565	0.000733665	0.0776195	-0.55593
0.471679	0.0430291	3.51818	0.000751535	0.0783992	-0.577103
-0.600383	0.275595	-3.51791	0.000752178	0.0783992	-0.577855
-1.00792	0.955216	-3.51336	0.000763269	0.0789702	-0.590731
-1.32416	1.83151	-3.50516	0.000783656	0.0804878	-0.613915
-0.696511	0.4676	-3.49984	0.000797139	0.0810164	-0.628915
-0.142739	0.0210334	-3.4986	0.000800319	0.0810164	-0.632415
-1.03244	0.616432	-3.49139	0.000819039	0.0821539	-0.652742
0.138346	0.0127497	3.48877	0.000825935	0.0821539	-0.660112
-1.50097	0.58542	-3.48559	0.000834397	0.0821539	-0.669072
-1.2075	0.570867	-3.4854	0.000834909	0.0821539	-0.669612
-0.747511	0.324744	-3.48101	0.000846718	0.0827373	-0.681955
0.332875	0.0752877	3.47185	0.000871845	0.0846051	-0.707651
0.517458	0.235966	3.44919	0.000937139	0.0898225	-0.77108
-1.68679	0.376523	-3.44878	0.000938378	0.0898225	-0.77224
0.41986	0.127536	3.44069	0.00096281	0.0915385	-0.794804
0.128185	0.00864761	3.43234	0.000988651	0.0933645	-0.81805
0.636378	0.148329	3.42045	0.0010266	0.0963023	-0.851102
0.629579	0.307004	3.41386	0.00104823	0.0976799	-0.869389
-1.07825	1.17426	-3.40454	0.00107955	0.098987	-0.895206
-0.682537	0.219523	-3.40344	0.00108328	0.098987	-0.898229
0.528353	0.0469415	3.40342	0.00108336	0.098987	-0.898297
-1.02255	0.831795	-3.39925	0.00109771	0.0996511	-0.909834
0.665504	0.423191	3.38939	0.00113234	0.102136	-0.937056
0.710574	0.421778	3.3703	0.00120231	0.107756	-0.989591
0.393805	0.0539194	3.36191	0.00123434	0.109129	-1.01262
0.689686	0.539449	3.36121	0.00123707	0.109129	-1.01455
0.611927	0.162467	3.3583	0.00124836	0.109129	-1.02251
-1.19127	1.79658	-3.35823	0.00124865	0.109129	-1.02271
0.279982	0.0450605	3.34852	0.00128716	0.1118	-1.0493
0.128185	0.0127776	3.34012	0.00132133	0.114064	-1.07223
0.363676	0.0554473	3.33193	0.00135551	0.116301	-1.09457
-1.01333	0.314367	-3.32502	0.001385	0.118111	-1.1134
-0.310764	0.0586176	-3.32226	0.00139691	0.118409	-1.12089
0.290852	0.0323423	3.31922	0.0014102	0.11882	-1.12917
0.492293	0.239546	3.31073	0.00144786	0.121267	-1.15221
-1.02166	0.513206	-3.30657	0.00146666	0.12162	-1.16349
-2.2055	2.04035	-3.30597	0.00146937	0.12162	-1.1651
0.625581	0.349945	3.2999	0.00149728	0.122826	-1.18155
0.700074	0.36573	3.29901	0.00150139	0.122826	-1.18394
-0.609701	0.340316	-3.29554	0.00151764	0.123438	-1.19335
0.313291	0.0467347	3.28897	0.00154877	0.125246	-1.21109
0.787211	1.03163	3.28621	0.00156203	0.125596	-1.21854
0.225189	0.0258229	3.2717	0.0016335	0.130597	-1.2576
-0.978394	0.371936	-3.26702	0.00165724	0.131069	-1.2702
0.568097	0.137685	3.2665	0.0016599	0.131069	-1.2716
-0.94219	0.537152	-3.26504	0.00166736	0.131069	-1.27551
0.863279	0.655659	3.25751	0.00170641	0.133206	-1.29572
-0.539607	0.191134	-3.25616	0.00171348	0.133206	-1.29932
-0.676321	0.200674	-3.25387	0.00172559	0.133411	-1.30547
0.133156	0.0213073	3.24771	0.00175853	0.134533	-1.32196
-0.325	0.092283	-3.24758	0.00175923	0.134533	-1.32231
-0.609376	0.37456	-3.24136	0.00179305	0.136379	-1.33892
-0.970736	1.60812	-3.23178	0.00184639	0.139191	-1.36448
-0.740244	0.412904	-3.23118	0.00184981	0.139191	-1.3661
-0.642299	0.404847	-3.22704	0.00187336	0.13983	-1.37712
-0.745865	0.210558	-3.22619	0.00187818	0.13983	-1.37937
0.138346	0.017318	3.2231	0.00189601	0.140415	-1.3876
0.527559	0.203267	3.21557	0.00194004	0.142218	-1.4076
-1.09097	0.743504	-3.21455	0.0019461	0.142218	-1.41032
0.691396	0.386099	3.21331	0.00195348	0.142218	-1.41362
0.290852	0.0327872	3.21208	0.0019608	0.142218	-1.41688
0.122996	0.0117231	3.20748	0.00198845	0.143468	-1.42907
0.715787	0.463353	3.20583	0.00199842	0.143468	-1.43343
-0.5621	0.283208	-3.2007	0.00202984	0.144771	-1.44702
0.54981	0.0710004	3.1995	0.0020373	0.144771	-1.45021
-1.09221	0.714555	-3.19786	0.00204743	0.144771	-1.45453
-0.447573	0.36669	-3.19576	0.00206052	0.144968	-1.46008
0.285662	0.0328192	3.18558	0.00212513	0.14877	-1.48696
0.138346	0.0268828	3.18304	0.00214155	0.148993	-1.49366
0.58838	0.3363	3.17991	0.00216196	0.148993	-1.50191
-1.127	0.356115	-3.17922	0.00216646	0.148993	-1.50372
-0.884013	0.759388	-3.17858	0.00217067	0.148993	-1.50541
-0.826998	0.581302	-3.17473	0.0021961	0.150006	-1.51554
0.133156	0.0108089	3.16942	0.00223159	0.150303	-1.52949
-0.115333	0.022775	-3.16931	0.00223239	0.150303	-1.5298
0.133156	0.0240619	3.16877	0.002236	0.150303	-1.5312
0.313291	0.0425313	3.16701	0.00224794	0.150303	-1.53584
0.138346	0.0137248	3.16614	0.00225385	0.150303	-1.53812
0.138346	0.0110173	3.1619	0.00228282	0.151517	-1.54923
-1.32453	1.46205	-3.14784	0.0023816	0.157331	-1.58605
-0.520375	0.383835	-3.14023	0.00243667	0.160165	-1.60592
-0.863736	0.565194	-3.13879	0.00244727	0.160165	-1.60969
0.907727	0.691438	3.13552	0.00247136	0.160885	-1.6182
-0.233432	0.0173898	-3.13421	0.00248113	0.160885	-1.62163
-0.151577	0.0376777	-3.12772	0.00252983	0.161711	-1.63851
-0.694728	0.457885	-3.12629	0.00254071	0.161711	-1.64224
0.122996	0.0110658	3.12599	0.00254297	0.161711	-1.64301
-0.626127	0.509219	-3.12515	0.00254939	0.161711	-1.6452
0.138346	0.0104289	3.1249	0.00255133	0.161711	-1.64586
-1.0905	0.483728	-3.11243	0.00264821	0.166356	-1.67821
-1.11816	0.359805	-3.11243	0.00264827	0.166356	-1.67823
0.511728	0.208557	3.10929	0.00267317	0.167174	-1.68635
-0.759053	0.483005	-3.1063	0.00269717	0.167339	-1.69411
-0.128643	0.00641454	-3.106	0.00269959	0.167339	-1.69488
0.297941	0.0579138	3.10265	0.00272664	0.167734	-1.70353
-1.4497	0.56444	-3.10226	0.0027298	0.167734	-1.70454
-0.474024	0.299708	-3.09925	0.00275445	0.168512	-1.71234
-0.662242	0.435193	-3.09586	0.00278232	0.169481	-1.72107
0.118021	0.0134114	3.08655	0.00286048	0.173491	-1.74509
-0.450331	0.305407	-3.08211	0.00289838	0.173971	-1.7565
-0.877116	0.818378	-3.08174	0.00290161	0.173971	-1.75747
-0.163019	0.00956734	-3.08129	0.00290549	0.173971	-1.75863
-0.567992	0.108807	-3.07886	0.00292649	0.174092	-1.76487
-0.543972	0.330429	-3.0782	0.00293226	0.174092	-1.76658
0.245655	0.030065	3.06761	0.00302572	0.178777	-1.79376
0.46217	0.155711	3.06017	0.00309302	0.178777	-1.81282
-0.248803	0.0350411	-3.05871	0.00310641	0.178777	-1.81656
0.138346	0.0186921	3.05667	0.00312513	0.178777	-1.82176
-0.913368	0.60155	-3.05662	0.00312563	0.178777	-1.8219
-0.356636	0.156141	-3.05634	0.00312823	0.178777	-1.82262
-0.631273	0.471171	-3.05623	0.00312919	0.178777	-1.82288
-0.582715	0.448671	-3.0558	0.00313315	0.178777	-1.82398
-0.896227	0.441976	-3.05427	0.00314732	0.178777	-1.82789
-0.954262	1.62842	-3.05424	0.00314764	0.178777	-1.82798
-0.646151	0.422776	-3.05323	0.003157	0.178777	-1.83054
-0.936285	0.841281	-3.05252	0.00316363	0.178777	-1.83236
0.333333	0.0506644	3.05036	0.00318389	0.179202	-1.83789
0.112835	0.0134399	3.04682	0.00321726	0.180359	-1.84691
0.138346	0.0254563	3.04156	0.00326748	0.181727	-1.86032
-0.0578314	0.00757213	-3.04156	0.0032675	0.181727	-1.86032
0.138346	0.0196542	3.03752	0.00330654	0.183174	-1.8706
0.128185	0.018366	3.03349	0.00334594	0.184376	-1.88085
-0.941405	0.323187	-3.03263	0.00335443	0.184376	-1.88304
-0.0906425	0.0043524	-3.02799	0.00340044	0.186177	-1.89482
-0.563672	0.190803	-3.02589	0.00342146	0.186602	-1.90015
-0.868255	0.967601	-3.02363	0.00344424	0.187006	-1.90589
-0.0906425	0.00457466	-3.02189	0.00346191	0.187006	-1.91031
-0.0906425	0.00466302	-3.02121	0.00346874	0.187006	-1.91202
-0.55006	0.312935	-3.01473	0.00353523	0.189101	-1.92843
0.462562	0.0523054	3.01363	0.0035466	0.189101	-1.93121
-0.225967	0.0478222	-3.01257	0.00355768	0.189101	-1.9339
-0.0958322	0.00804324	-3.01222	0.00356135	0.189101	-1.93479
-1.05905	0.48475	-3.00885	0.00359656	0.189576	-1.94329
-0.719065	0.422031	-3.00751	0.00361071	0.189576	-1.94669
0.118303	0.0130302	3.00667	0.00361963	0.189576	-1.94882
0.283053	0.0930482	3.00624	0.00362418	0.189576	-1.94991
-1.21254	0.533561	-3.0048	0.00363937	0.189665	-1.95352
-0.718136	0.409959	-3.00263	0.00366255	0.190169	-1.959
-1.96546	0.536055	-2.9992	0.00369943	0.190979	-1.96766
0.298483	0.0673597	2.99865	0.00370531	0.190979	-1.96903
-0.0906425	0.00472562	-2.99328	0.00376384	0.193288	-1.98256
-0.080482	0.00377247	-2.98765	0.00382602	0.194426	-1.99671
-0.100803	0.0126756	-2.98745	0.00382823	0.194426	-1.99721
0.686115	0.923193	2.98585	0.00384615	0.194426	-2.00124
0.133156	0.0281449	2.98297	0.00387845	0.194426	-2.00846
0.271502	0.0442052	2.98189	0.00389068	0.194426	-2.01118
-0.265695	0.101006	-2.98177	0.00389204	0.194426	-2.01148
0.138346	0.0128129	2.98127	0.00389766	0.194426	-2.01272
-0.0906425	0.0054	-2.98016	0.00391027	0.194426	-2.01551
0.755677	0.0979915	2.98015	0.00391036	0.194426	-2.01553
0.138346	0.0126284	2.97864	0.00392763	0.194597	-2.01933
-1.00363	0.625708	-2.97293	0.0039932	0.197152	-2.03362
-0.635505	0.454637	-2.96211	0.00412046	0.202724	-2.06068
0.138346	0.0140429	2.96055	0.00413904	0.202928	-2.06456
0.858136	0.641437	2.95606	0.00419323	0.204488	-2.07577
0.138346	0.0184155	2.95551	0.00419991	0.204488	-2.07714
-1.57106	2.47401	-2.95257	0.00423575	0.205521	-2.08447
-0.712248	0.5356	-2.9508	0.00425746	0.205865	-2.08887
-0.715575	0.350306	-2.942	0.00436687	0.210432	-2.11074
-0.100803	0.0109187	-2.93809	0.00441636	0.212091	-2.12045
0.496589	0.101038	2.92967	0.00452468	0.216554	-2.14131
-0.639152	0.248888	-2.9271	0.00455825	0.217421	-2.14768
-0.323554	0.135691	-2.92254	0.00461833	0.218549	-2.15895
-0.080482	0.00469834	-2.92044	0.00464618	0.218549	-2.16412
-0.577124	0.40358	-2.92	0.00465207	0.218549	-2.16521
0.333333	0.0323355	2.91955	0.00465808	0.218549	-2.16632
-0.700082	0.537148	-2.91944	0.00465957	0.218549	-2.1666
-0.183062	0.0273285	-2.91685	0.00469431	0.219447	-2.17299
0.226576	0.0675669	2.91388	0.00473444	0.220591	-2.18031
-0.787723	0.547468	-2.90391	0.00487142	0.226083	-2.20485
-0.725294	0.580547	-2.90297	0.00488447	0.226083	-2.20714
-0.100803	0.00906248	-2.89747	0.00496181	0.22891	-2.22065
-0.892647	0.529038	-2.89504	0.00499633	0.229701	-2.22661
0.677455	0.488306	2.89397	0.0050116	0.229701	-2.22923
-1.14918	0.361474	-2.89083	0.00505665	0.231014	-2.23693
-0.377252	0.159552	-2.88743	0.00510593	0.231914	-2.24526
-0.415252	0.16861	-2.8872	0.00510933	0.231914	-2.24583
-0.686187	0.521306	-2.88458	0.00514756	0.232898	-2.25223
-0.080482	0.00525979	-2.8796	0.00522103	0.234807	-2.26441
-0.080482	0.00591367	-2.87946	0.00522313	0.234807	-2.26475
0.192868	0.0212379	2.87473	0.00529369	0.237221	-2.27628
-0.080482	0.00517875	-2.87182	0.00533764	0.237831	-2.28338
-0.701287	0.702262	-2.86973	0.00536935	0.237831	-2.28846
-0.482839	0.334082	-2.86943	0.00537393	0.237831	-2.28919
0.956407	0.809503	2.86937	0.00537491	0.237831	-2.28935
-0.262115	0.0940334	-2.86622	0.00542313	0.239213	-2.29702
0.386998	0.0661363	2.86468	0.00544683	0.239507	-2.30076
-0.815759	0.433261	-2.86207	0.00548732	0.240175	-2.30711
0.113114	0.0157736	2.8615	0.00549615	0.240175	-2.30849
-0.120304	0.0190021	-2.85739	0.0055604	0.241355	-2.31847
-0.508851	0.335454	-2.85713	0.00556459	0.241355	-2.31911
-0.768801	0.816461	-2.85637	0.00557655	0.241355	-2.32095
-0.0958322	0.0117512	-2.8554	0.00559176	0.241355	-2.32329
0.621903	0.236766	2.84795	0.00571083	0.244813	-2.34136
-0.196635	0.0620859	-2.84761	0.00571627	0.244813	-2.34218
-0.51075	0.25512	-2.84708	0.00572476	0.244813	-2.34345
-0.224063	0.0523058	-2.84597	0.00574279	0.244813	-2.34615
-0.527796	0.206045	-2.84498	0.00575888	0.244813	-2.34855
0.44878	0.130846	2.8432	0.00578786	0.245091	-2.35285
-3.0928	1.90441	-2.84163	0.00581354	0.245091	-2.35664
0.138346	0.0195577	2.84109	0.00582243	0.245091	-2.35795
-0.964279	0.882845	-2.84032	0.00583509	0.245091	-2.35982
-0.322697	0.0860664	-2.83828	0.00586866	0.245199	-2.36473
0.799978	0.190557	2.83805	0.00587252	0.245199	-2.3653
-0.564771	0.467503	-2.8359	0.00590815	0.245957	-2.37048
0.118021	0.0179215	2.83145	0.00598251	0.248318	-2.3812
0.498127	0.270431	2.82932	0.0060185	0.249077	-2.38634
-0.100948	0.00862531	-2.82462	0.0060986	0.251652	-2.39766
-0.652011	1.52443	-2.82207	0.00614235	0.252716	-2.40378
0.522607	0.11668	2.81797	0.00621341	0.254895	-2.41363
-0.080482	0.00551353	-2.81686	0.00623282	0.254948	-2.4163
-0.345086	0.245566	-2.81453	0.00627365	0.255612	-2.42189
-0.651437	0.370727	-2.81386	0.00628538	0.255612	-2.42349
-0.339146	0.188174	-2.8066	0.00641446	0.257271	-2.44089
-0.666003	0.44476	-2.80641	0.00641785	0.257271	-2.44134
-0.649389	0.429423	-2.80626	0.00642049	0.257271	-2.44169
-0.591132	0.464843	-2.80594	0.0064263	0.257271	-2.44247
0.517582	0.25311	2.80531	0.00643771	0.257271	-2.44398
0.531528	0.213559	2.8053	0.00643788	0.257271	-2.44401
-0.736467	0.619254	-2.80439	0.00645416	0.257271	-2.44617
-0.665215	0.253907	-2.80203	0.00649689	0.257776	-2.45181
-0.529165	0.401807	-2.80167	0.00650348	0.257776	-2.45268
-0.749654	0.660826	-2.7973	0.00658326	0.260205	-2.46311
0.242691	0.0267765	2.79541	0.00661817	0.260852	-2.46763
0.46351	0.133455	2.79278	0.00666684	0.262037	-2.47389
0.291794	0.104337	2.78927	0.00673243	0.262336	-2.48227
-0.85223	0.467842	-2.78861	0.00674472	0.262336	-2.48382
-0.52911	0.285221	-2.78717	0.00677176	0.262336	-2.48724
-0.59282	0.329393	-2.78652	0.00678419	0.262336	-2.48881
-0.645841	0.851926	-2.78609	0.00679223	0.262336	-2.48982
0.323173	0.0392189	2.7855	0.00680339	0.262336	-2.49123
-0.284935	0.106901	-2.78542	0.00680496	0.262336	-2.49142
-0.506291	0.326664	-2.7828	0.00685466	0.26353	-2.49764
-0.408055	0.227668	-2.78115	0.00688628	0.263907	-2.50158
-0.48343	0.117382	-2.78033	0.00690197	0.263907	-2.50352
0.245655	0.044085	2.77817	0.0069436	0.264779	-2.50866
-0.282947	0.0533699	-2.77702	0.00696572	0.264904	-2.51137
-0.579991	0.514364	-2.77221	0.00705946	0.267746	-2.52279
-0.858433	1.20576	-2.76777	0.00714676	0.270328	-2.53329
-0.0906425	0.00815766	-2.7662	0.00717803	0.270783	-2.53702
0.444088	0.0975516	2.76501	0.00720169	0.270949	-2.53983
-0.106326	0.0110949	-2.76365	0.00722881	0.271244	-2.54303
-0.36364	0.169538	-2.76223	0.00725739	0.271592	-2.5464
0.349633	0.0678904	2.76074	0.00728733	0.271989	-2.54992
0.535836	0.29176	2.75574	0.00738886	0.275049	-2.56172
-0.753273	0.692335	-2.75201	0.00746529	0.277161	-2.5705
-0.080482	0.00891064	-2.75008	0.00750536	0.277487	-2.57507
-0.520196	0.411968	-2.74968	0.0075135	0.277487	-2.57599
0.897568	0.942185	2.74459	0.00761983	0.280022	-2.58798
-0.554055	0.310902	-2.744	0.00763224	0.280022	-2.58937
-0.0399668	0.00363572	-2.74354	0.00764185	0.280022	-2.59044
-0.486135	0.357865	-2.74165	0.00768181	0.280755	-2.59489
-0.434085	0.312112	-2.73997	0.00771736	0.281324	-2.59882
-1.05082	0.914515	-2.73878	0.00774274	0.281449	-2.60162
0.632263	0.253599	2.73793	0.00776079	0.281449	-2.60361
-0.0688567	0.00997323	-2.73372	0.00785124	0.283997	-2.61348
0.679174	0.202928	2.73054	0.00792015	0.28571	-2.62093
0.138346	0.0190255	2.72897	0.00795453	0.28571	-2.62462
-0.829439	1.30637	-2.72874	0.00795951	0.28571	-2.62515
-0.502233	0.296281	-2.72691	0.00799959	0.285904	-2.62943
-0.140759	0.0298714	-2.72664	0.00800557	0.285904	-2.63007
-0.465344	0.303448	-2.72281	0.00809017	0.288195	-2.63902
-0.484501	0.409586	-2.72167	0.00811541	0.288363	-2.64167
0.138346	0.0191031	2.7184	0.00818856	0.29023	-2.64932
0.593663	0.345492	2.71664	0.00822816	0.290901	-2.65342
-0.39998	0.228734	-2.71378	0.00829269	0.292415	-2.66007
-0.679757	0.457608	-2.71172	0.00833969	0.292415	-2.66488
0.551766	0.381786	2.71137	0.00834768	0.292415	-2.6657
-0.0906425	0.00950878	-2.71109	0.00835411	0.292415	-2.66635
0.122996	0.0274689	2.70533	0.0084866	0.296315	-2.67974
-0.776312	0.396596	-2.70331	0.00853356	0.296538	-2.68444
0.374818	0.170062	2.70321	0.00853575	0.296538	-2.68465
-0.789464	1.03164	-2.70211	0.00856164	0.296538	-2.68723
0.563324	0.333404	2.70144	0.00857728	0.296538	-2.68878
-0.697747	0.516678	-2.69695	0.00868288	0.298164	-2.69919
-0.261031	0.118761	-2.6969	0.00868414	0.298164	-2.69931
-0.589004	0.303921	-2.69623	0.00869986	0.298164	-2.70085
-0.447363	0.376519	-2.69555	0.00871608	0.298164	-2.70244
-0.517552	0.377835	-2.69469	0.0087365	0.298164	-2.70443
0.227356	0.0603421	2.69384	0.00875675	0.298164	-2.70639
0.544515	0.40169	2.69318	0.00877264	0.298164	-2.70794
-0.791958	0.725344	-2.6879	0.00889954	0.300793	-2.72014
-0.361902	0.17309	-2.68764	0.00890585	0.300793	-2.72075
-0.78328	0.42354	-2.68642	0.00893534	0.300793	-2.72356
0.203174	0.0246822	2.68526	0.00896352	0.300793	-2.72623
0.519533	0.398099	2.68442	0.00898418	0.300793	-2.72819
0.133156	0.0248734	2.68397	0.00899511	0.300793	-2.72922
-0.758749	0.698099	-2.68379	0.00899962	0.300793	-2.72965
0.506644	0.329831	2.67993	0.00909432	0.302023	-2.73854
-0.562167	0.288963	-2.67812	0.00913915	0.302023	-2.74272
-0.404389	0.250818	-2.67759	0.00915233	0.302023	-2.74394
-0.080482	0.00894761	-2.67716	0.00916296	0.302023	-2.74493
0.379397	0.191138	2.6769	0.0091695	0.302023	-2.74553
-1.01402	0.883753	-2.67622	0.00918643	0.302023	-2.7471
-0.581045	0.452928	-2.67586	0.00919536	0.302023	-2.74792
0.26562	0.071961	2.67535	0.00920814	0.302023	-2.7491
-0.796885	0.193631	-2.67305	0.00926569	0.30305	-2.75439
0.620189	0.382899	2.67238	0.00928254	0.30305	-2.75594
-0.716729	0.520617	-2.67116	0.00931333	0.303352	-2.75875
-0.683751	0.660275	-2.66984	0.0093465	0.303596	-2.76177
-0.394725	0.214249	-2.66868	0.009376	0.303596	-2.76444
-0.651802	0.588085	-2.66694	0.00942019	0.303596	-2.76843
-0.663019	0.50412	-2.6667	0.0094264	0.303596	-2.76899
-0.661644	0.447387	-2.66661	0.00942871	0.303596	-2.7692
0.581595	0.438373	2.66529	0.00946234	0.303814	-2.77222
-0.969111	1.60489	-2.66466	0.00947867	0.303814	-2.77369
-0.832888	0.52438	-2.66285	0.00952512	0.303882	-2.77784
-2.38971	3.35825	-2.66278	0.0095268	0.303882	-2.77798
-0.235849	0.0689647	-2.66205	0.00954557	0.303882	-2.77966
0.629564	0.547642	2.66077	0.0095788	0.304251	-2.7826
-0.5487	0.382636	-2.65393	0.00975735	0.308354	-2.79827
0.722467	0.693538	2.65364	0.00976486	0.308354	-2.79892
0.514185	0.690956	2.65331	0.00977371	0.308354	-2.79969
-0.92307	0.867499	-2.65217	0.00980363	0.308497	-2.80228
-0.471669	0.276081	-2.65148	0.0098221	0.308497	-2.80388
-0.474466	0.408121	-2.64698	0.00994172	0.311414	-2.81414
-0.64544	0.706405	-2.64529	0.00998719	0.311414	-2.81801
0.596768	0.56348	2.64426	0.010015	0.311414	-2.82037
-0.847182	0.654903	-2.64347	0.0100362	0.311414	-2.82216
-0.590294	0.370791	-2.64346	0.0100364	0.311414	-2.82218
0.548751	0.236953	2.64284	0.0100533	0.311414	-2.8236
-0.500943	0.327771	-2.64222	0.0100699	0.311414	-2.825
0.501867	0.251461	2.63985	0.0101345	0.312356	-2.83042
0.490722	0.183001	2.63819	0.0101798	0.312356	-2.8342
-0.590024	0.478516	-2.63772	0.0101926	0.312356	-2.83526
-0.465661	0.349173	-2.63681	0.0102174	0.312356	-2.83733
0.193013	0.0381851	2.63402	0.0102943	0.312356	-2.84368
-0.482941	0.361997	-2.63282	0.0103275	0.312356	-2.8464
0.635078	0.601685	2.63192	0.0103526	0.312356	-2.84846
-0.779189	0.592795	-2.62682	0.010495	0.312356	-2.86003
-0.623375	0.40177	-2.62666	0.0104997	0.312356	-2.86041
-0.296143	0.109394	-2.6265	0.0105041	0.312356	-2.86076
-0.305318	0.173502	-2.62545	0.0105338	0.312356	-2.86315
0.572388	0.274598	2.62541	0.0105349	0.312356	-2.86324
-0.979894	3.79701	-2.62494	0.0105482	0.312356	-2.86431
-0.4868	0.351953	-2.62375	0.0105819	0.312356	-2.86701
-0.431894	0.32672	-2.62363	0.0105853	0.312356	-2.86728
0.484763	0.28543	2.62347	0.0105897	0.312356	-2.86763
-0.531103	0.451441	-2.62286	0.0106069	0.312356	-2.86901
-0.491937	0.483228	-2.6222	0.0106259	0.312356	-2.87052
0.38941	0.193338	2.62203	0.0106306	0.312356	-2.8709
0.77251	0.833315	2.62195	0.0106328	0.312356	-2.87107
0.864685	1.01436	2.62145	0.0106472	0.312356	-2.87222
-0.937094	0.680484	-2.62093	0.010662	0.312356	-2.87339
-0.100803	0.0166576	-2.61999	0.0106888	0.312356	-2.87552
-0.636258	0.471847	-2.61962	0.0106995	0.312356	-2.87636
-0.463553	0.424495	-2.61905	0.0107157	0.312356	-2.87764
-0.566706	0.538238	-2.6185	0.0107316	0.312356	-2.8789
0.315278	0.0762721	2.61815	0.0107415	0.312356	-2.87968
-0.476723	0.322312	-2.6173	0.0107659	0.312356	-2.8816
-0.110685	0.0176973	-2.61616	0.0107989	0.312356	-2.88419
-0.58094	0.234012	-2.61568	0.0108128	0.312356	-2.88528
0.561688	0.387439	2.61502	0.0108318	0.312356	-2.88677
-0.580994	0.526238	-2.61499	0.0108325	0.312356	-2.88682
0.661655	0.412106	2.61498	0.0108329	0.312356	-2.88685
-0.130208	0.0322188	-2.6134	0.0108788	0.313037	-2.89042
-0.780151	0.757377	-2.61218	0.0109144	0.313421	-2.89319
0.237126	0.072655	2.60971	0.0109866	0.314563	-2.89877
-0.461359	0.363863	-2.60929	0.0109989	0.314563	-2.89971
-0.961684	3.05981	-2.60786	0.0110408	0.31485	-2.90293
-0.669486	0.546822	-2.6067	0.0110752	0.31485	-2.90556
-0.501342	0.460974	-2.60667	0.011076	0.31485	-2.90562
-0.668701	0.622151	-2.60469	0.0111347	0.315741	-2.91009
0.316822	0.0607913	2.60409	0.0111522	0.315741	-2.91142
-0.775187	0.356573	-2.60258	0.0111975	0.316385	-2.91484
-0.453704	0.314099	-2.60054	0.0112585	0.316594	-2.91944
-0.52229	0.537648	-2.60008	0.0112721	0.316594	-2.92046
-0.503911	0.415703	-2.60007	0.0112724	0.316594	-2.92048
-0.664098	0.51687	-2.59602	0.0113945	0.319387	-2.92959
-0.171008	0.0374198	-2.59479	0.0114319	0.319797	-2.93235
-0.659716	0.875456	-2.59189	0.0115202	0.321629	-2.93886
0.128185	0.0276571	2.58844	0.0116262	0.323945	-2.94659
0.603232	0.487878	2.58653	0.0116855	0.324336	-2.95089
-0.602668	0.389067	-2.58617	0.0116965	0.324336	-2.95168
-0.420497	0.307473	-2.58576	0.0117094	0.324336	-2.95261
0.138346	0.0246523	2.58359	0.0117768	0.325562	-2.95746
0.240466	0.0588599	2.57998	0.01189	0.327515	-2.96554
-0.365526	0.0548701	-2.57986	0.011894	0.327515	-2.96582
0.531044	0.439474	2.57565	0.0120273	0.33054	-2.97523
0.394347	0.0757871	2.57363	0.0120917	0.331662	-2.97973
-0.536153	0.428961	-2.5703	0.0121984	0.332994	-2.98715
-0.20161	0.0569876	-2.56947	0.0122253	0.332994	-2.98901
-0.874988	2.02859	-2.56901	0.0122401	0.332994	-2.99003
-0.70811	0.662274	-2.56863	0.0122526	0.332994	-2.99088
-0.506502	0.319985	-2.56844	0.0122586	0.332994	-2.9913
-0.918666	1.61574	-2.56683	0.012311	0.333772	-2.99489
-0.40665	0.26052	-2.56546	0.0123553	0.334248	-2.99793
-0.496351	0.399542	-2.56483	0.012376	0.334248	-2.99934
0.883119	1.02281	2.56291	0.0124388	0.334872	-3.0036
0.301702	0.15236	2.56265	0.0124474	0.334872	-3.00419
0.0958646	0.0119157	2.56168	0.0124792	0.334872	-3.00634
-0.612092	0.431559	-2.56037	0.0125225	0.334872	-3.00926
-0.510276	0.386651	-2.56013	0.0125303	0.334872	-3.00978
-0.586173	0.685116	-2.55978	0.0125419	0.334872	-3.01056
-0.727745	0.534326	-2.55838	0.0125882	0.335049	-3.01367
-0.0424813	0.0019452	-2.55741	0.0126205	0.335049	-3.01583
-0.357659	0.184491	-2.55736	0.0126222	0.335049	-3.01594
0.267575	0.063849	2.55671	0.0126438	0.335049	-3.01738
-0.584925	0.726325	-2.55536	0.0126886	0.335604	-3.02037
-0.858029	0.882354	-2.55361	0.0127475	0.335888	-3.02426
-0.181285	0.0395356	-2.55359	0.0127481	0.335888	-3.02431
-1.4763	1.44339	-2.55291	0.012771	0.335888	-3.02582
-0.768446	0.83751	-2.55211	0.0127977	0.335962	-3.02758
-0.647942	0.917034	-2.5506	0.0128485	0.336669	-3.03092
-0.781103	0.387187	-2.54914	0.0128981	0.336872	-3.03416
0.803762	0.673921	2.54824	0.0129286	0.336872	-3.03615
-0.605782	0.371842	-2.54746	0.0129551	0.336872	-3.03788
-0.561889	0.492366	-2.54733	0.0129594	0.336872	-3.03815
-0.681703	0.819077	-2.54592	0.0130075	0.336872	-3.04127
0.240466	0.0648559	2.54448	0.0130568	0.336872	-3.04446
0.210063	0.0525656	2.54439	0.01306	0.336872	-3.04467
-0.397334	0.329416	-2.54429	0.0130635	0.336872	-3.0449
-0.7936	0.575396	-2.5436	0.0130871	0.336872	-3.04641
-0.562577	0.426098	-2.54268	0.0131188	0.336872	-3.04845
0.560663	0.588394	2.54265	0.0131196	0.336872	-3.0485
-0.771524	1.14958	-2.5416	0.0131561	0.337062	-3.05084
0.583157	0.588701	2.54105	0.0131749	0.337062	-3.05204
-0.0424813	0.00229872	-2.53638	0.0133372	0.339271	-3.06235
-0.531918	0.490921	-2.53622	0.0133429	0.339271	-3.06271
-0.595622	0.457201	-2.53596	0.0133519	0.339271	-3.06328
-0.637559	0.591403	-2.53525	0.0133769	0.339271	-3.06485
0.128185	0.033604	2.53507	0.0133831	0.339271	-3.06524
-0.83636	0.818885	-2.53381	0.0134273	0.339271	-3.06802
-0.424659	0.274896	-2.53373	0.01343	0.339271	-3.06819
-0.830325	0.484714	-2.53228	0.0134813	0.339645	-3.07139
-0.277592	0.163992	-2.53194	0.0134931	0.339645	-3.07213
-0.158356	0.0303511	-2.53013	0.0135572	0.34008	-3.07611
-0.544785	0.385641	-2.53009	0.0135587	0.34008	-3.07621
0.233182	0.0873335	2.52779	0.0136404	0.340979	-3.08126
-0.0906425	0.00713586	-2.52772	0.013643	0.340979	-3.08142
-0.338061	0.201712	-2.52675	0.0136774	0.341044	-3.08354
-0.818111	0.842676	-2.52447	0.0137593	0.341044	-3.08856
-0.561532	0.696287	-2.52432	0.0137644	0.341044	-3.08888
-0.0424813	0.00239557	-2.52419	0.0137693	0.341044	-3.08917
-0.571201	0.520128	-2.52358	0.0137911	0.341044	-3.0905
0.675155	0.484281	2.52321	0.0138044	0.341044	-3.09131
-0.672904	0.680095	-2.52291	0.0138153	0.341044	-3.09198
-0.457634	0.394134	-2.51948	0.0139396	0.342088	-3.0995
-0.0424813	0.00241948	-2.51895	0.0139589	0.342088	-3.10067
-0.829547	0.793178	-2.51822	0.0139854	0.342088	-3.10226
-0.138804	0.0295442	-2.51814	0.0139882	0.342088	-3.10243
-1.78934	0.759674	-2.51671	0.0140404	0.342088	-3.10556
-0.0906425	0.0137365	-2.51527	0.0140932	0.342088	-3.10872
-1.21156	1.43761	-2.51496	0.0141047	0.342088	-3.1094
-0.569013	0.536497	-2.51467	0.0141155	0.342088	-3.11005
-0.515808	0.407429	-2.51435	0.0141272	0.342088	-3.11074
-0.666664	1.2589	-2.51419	0.014133	0.342088	-3.11109
-0.656232	0.709188	-2.51325	0.0141677	0.342088	-3.11315
-0.650555	0.535991	-2.51309	0.0141734	0.342088	-3.11349
0.450424	0.20547	2.51295	0.0141786	0.342088	-3.1138
-0.195576	0.0532317	-2.51201	0.0142134	0.342088	-3.11585
-0.524041	0.440538	-2.51144	0.0142348	0.342088	-3.11712
-0.53233	0.481823	-2.51112	0.0142466	0.342088	-3.11781
-0.114858	0.0176394	-2.5088	0.0143328	0.343572	-3.12288
-0.475504	0.355637	-2.50589	0.0144416	0.344541	-3.12923
-0.080482	0.0138332	-2.50578	0.0144457	0.344541	-3.12947
0.502774	0.222847	2.50575	0.0144467	0.344541	-3.12953
-1.11846	0.995646	-2.50506	0.0144727	0.344578	-3.13104
0.321054	0.122769	2.50432	0.0145005	0.344655	-3.13265
-0.0424813	0.00251104	-2.50286	0.0145557	0.345386	-3.13584
0.12804	0.0184541	2.50125	0.0146166	0.346247	-3.13935
0.645756	0.225248	2.49846	0.0147231	0.34796	-3.14544
-0.496624	0.13237	-2.49805	0.0147384	0.34796	-3.14631
-0.805667	0.898808	-2.49713	0.0147738	0.348211	-3.14832
-0.552931	0.449158	-2.49434	0.0148811	0.349605	-3.1544
-0.539933	0.147558	-2.49428	0.0148833	0.349605	-3.15452
-0.0845511	0.0130285	-2.49291	0.0149362	0.349605	-3.1575
-0.757788	0.781057	-2.49143	0.0149936	0.349605	-3.16072
-0.0424813	0.00260789	-2.49114	0.0150048	0.349605	-3.16134
-0.0424813	0.00254568	-2.49069	0.0150224	0.349605	-3.16233
-0.633981	0.567075	-2.49025	0.0150395	0.349605	-3.16328
-0.523531	0.396991	-2.48975	0.015059	0.349605	-3.16437
-0.583148	0.48764	-2.48938	0.0150736	0.349605	-3.16518
-0.705951	0.753923	-2.48917	0.0150814	0.349605	-3.16561
-0.0625238	0.00995011	-2.48779	0.0151356	0.349608	-3.16862
-0.145536	0.0394959	-2.48765	0.015141	0.349608	-3.16892
-0.537463	0.504253	-2.4869	0.0151703	0.349608	-3.17054
0.55609	0.303173	2.48583	0.0152124	0.349608	-3.17287
-0.775284	0.845963	-2.48481	0.0152528	0.349608	-3.17509
0.0941264	0.00897879	2.4845	0.0152648	0.349608	-3.17575
0.138346	0.0276203	2.48412	0.0152798	0.349608	-3.17658
0.22533	0.0329184	2.48296	0.0153257	0.349608	-3.17909
1.25403	4.36703	2.4818	0.0153718	0.349608	-3.18161
-0.513332	0.11757	-2.48132	0.0153906	0.349608	-3.18263
-0.105993	0.0176151	-2.47981	0.0154509	0.349608	-3.18591
-0.897918	1.6214	-2.47924	0.0154737	0.349608	-3.18715
-0.468268	0.299538	-2.47884	0.0154895	0.349608	-3.188
0.354952	0.112026	2.47878	0.0154922	0.349608	-3.18815
0.138346	0.0237925	2.47872	0.0154943	0.349608	-3.18826
-0.926264	0.944978	-2.4786	0.0154994	0.349608	-3.18854
-0.398545	0.190313	-2.47811	0.0155189	0.349608	-3.18959
0.138346	0.0125816	2.47718	0.0155561	0.349608	-3.1916
-0.383472	0.154038	-2.47659	0.0155799	0.349608	-3.19288
-0.323045	0.130049	-2.47593	0.0156062	0.349608	-3.19429
-0.665867	0.538851	-2.47541	0.0156271	0.349608	-3.19542
-1.31181	0.561928	-2.47539	0.0156281	0.349608	-3.19547
0.138346	0.016926	2.47386	0.0156899	0.34995	-3.19877
-0.725331	0.813204	-2.47378	0.0156931	0.34995	-3.19895
-0.665407	0.440421	-2.472	0.0157653	0.350849	-3.20279
-0.243331	0.131568	-2.47155	0.0157833	0.350849	-3.20375
-0.437504	0.269478	-2.46942	0.0158702	0.351419	-3.20834
-0.758043	1.56503	-2.46894	0.0158901	0.351419	-3.20939
0.128185	0.0169777	2.46879	0.0158961	0.351419	-3.20971
-0.080482	0.0100035	-2.46808	0.015925	0.351419	-3.21123
-0.388065	0.281957	-2.46727	0.0159583	0.351419	-3.21298
0.571563	0.436991	2.46726	0.0159588	0.351419	-3.21301
-0.269831	0.173492	-2.4656	0.016027	0.351791	-3.21658
-0.636452	0.53336	-2.46508	0.0160486	0.351791	-3.21771
-0.607118	0.324335	-2.46496	0.0160536	0.351791	-3.21797
-0.648535	1.20902	-2.46442	0.0160758	0.351791	-3.21912
0.60723	0.349417	2.46364	0.0161081	0.351943	-3.2208
-0.275719	0.138276	-2.46304	0.0161327	0.351943	-3.22208
-0.490387	0.619176	-2.46022	0.01625	0.353954	-3.22815
-0.683122	0.526355	-2.45822	0.0163337	0.355226	-3.23245
-0.18324	0.0934979	-2.45539	0.016453	0.357269	-3.23854
-0.918715	1.44742	-2.45396	0.0165133	0.357505	-3.2416
0.138346	0.0164873	2.45368	0.0165251	0.357505	-3.24219
-0.630501	0.345001	-2.45333	0.0165401	0.357505	-3.24295
0.165173	0.0213894	2.45223	0.0165867	0.357525	-3.24531
-0.441856	0.406808	-2.45189	0.0166011	0.357525	-3.24603
-0.611417	0.599792	-2.45151	0.0166173	0.357525	-3.24685
-0.463013	0.415721	-2.45007	0.0166787	0.357997	-3.24993
-0.450868	0.305501	-2.4498	0.0166901	0.357997	-3.2505
-0.782351	0.639053	-2.44766	0.0167818	0.359417	-3.25509
-0.54709	0.452828	-2.4466	0.0168275	0.359489	-3.25736
0.269143	0.0518076	2.4464	0.0168363	0.359489	-3.2578
-0.0526417	0.00893117	-2.44419	0.0169314	0.360973	-3.26251
0.138346	0.0115218	2.44172	0.017039	0.361794	-3.2678
-0.105993	0.0238875	-2.44152	0.0170476	0.361794	-3.26823
0.138346	0.0245918	2.44115	0.0170635	0.361794	-3.269
0.298483	0.0724479	2.44017	0.0171064	0.361794	-3.2711
-0.735269	0.839301	-2.43991	0.017118	0.361794	-3.27167
-0.0527869	0.0055849	-2.43918	0.0171498	0.361794	-3.27322
-0.595036	0.464255	-2.43918	0.0171499	0.361794	-3.27323
-0.30393	0.0463486	-2.43732	0.0172313	0.362785	-3.27718
-0.443392	0.343016	-2.43682	0.0172532	0.362785	-3.27824
-0.242454	0.0922408	-2.43635	0.0172743	0.362785	-3.27926
0.417016	0.297523	2.43422	0.0173683	0.364216	-3.28379
-0.436174	0.375016	-2.43329	0.0174096	0.36454	-3.28578
-0.0424813	0.002895	-2.4317	0.0174799	0.365465	-3.28915
0.772232	0.378802	2.43113	0.0175057	0.365465	-3.29038
-0.599394	0.511392	-2.4304	0.0175383	0.365601	-3.29193
-0.0527869	0.00956691	-2.42794	0.0176484	0.365805	-3.29716
-0.279381	0.130832	-2.42792	0.0176491	0.365805	-3.29719
-0.298721	0.165604	-2.42777	0.0176561	0.365805	-3.29752
0.138346	0.01866	2.42761	0.017663	0.365805	-3.29785
-0.419238	0.275642	-2.42728	0.017678	0.365805	-3.29856
0.424594	0.307	2.42491	0.0177852	0.367482	-3.3036
-0.0625238	0.00801645	-2.42291	0.0178759	0.368814	-3.30785
0.138346	0.0149	2.42117	0.017955	0.369904	-3.31153
-0.465745	0.343283	-2.42016	0.018001	0.370311	-3.31367
0.225189	0.05765	2.41617	0.0181844	0.37306	-3.32213
0.122996	0.022999	2.41479	0.0182481	0.37306	-3.32504
-0.721669	0.531357	-2.41337	0.0183141	0.37306	-3.32805
-0.507862	0.607975	-2.4127	0.018345	0.37306	-3.32946
-0.454889	0.255509	-2.41246	0.0183562	0.37306	-3.32997
-0.501114	0.414644	-2.41223	0.0183671	0.37306	-3.33046
-0.600176	0.408972	-2.41201	0.0183773	0.37306	-3.33093
-0.70174	0.455581	-2.41158	0.0183973	0.37306	-3.33183
-0.404154	0.291358	-2.41154	0.018399	0.37306	-3.33191
-0.745809	0.774413	-2.41103	0.0184231	0.37306	-3.333
0.436232	0.304261	2.41096	0.0184263	0.37306	-3.33315
-0.379389	0.226312	-2.40917	0.01851	0.373841	-3.33693
-0.386652	0.207403	-2.409	0.018518	0.373841	-3.33729
-0.513482	0.389535	-2.4081	0.0185603	0.373868	-3.33919
-0.17511	0.0345779	-2.40725	0.0186003	0.373868	-3.34098
-0.829921	1.10468	-2.407	0.018612	0.373868	-3.34151
-0.56977	0.575611	-2.40628	0.0186461	0.373868	-3.34303
-0.168209	0.0559217	-2.40539	0.0186882	0.373868	-3.34491
-0.0424813	0.00298958	-2.405	0.0187064	0.373868	-3.34572
-0.30611	0.132018	-2.4047	0.0187209	0.373868	-3.34637
-0.328009	0.227609	-2.40446	0.0187319	0.373868	-3.34686
1.03951	0.539976	2.40218	0.0188403	0.375498	-3.35167
-0.626657	1.22097	-2.40156	0.0188697	0.375553	-3.35297
-0.518037	0.488872	-2.40053	0.018919	0.376001	-3.35514
-0.286783	0.0890133	-2.39788	0.0190461	0.377993	-3.36072
-0.405226	0.208399	-2.39703	0.0190874	0.378149	-3.36252
-0.690023	0.868457	-2.3966	0.0191076	0.378149	-3.3634
-1.10985	0.780468	-2.39483	0.0191935	0.379315	-3.36714
-0.618137	1.36945	-2.3939	0.0192385	0.37967	-3.36909
-0.0424813	0.00295024	-2.38666	0.0195926	0.385608	-3.38427
-0.712616	0.872402	-2.38597	0.0196266	0.385608	-3.38571
0.258508	0.152313	2.38576	0.0196373	0.385608	-3.38617
-0.78697	0.817485	-2.38552	0.019649	0.385608	-3.38666
-0.535697	0.495673	-2.38483	0.0196833	0.385744	-3.38812
0.453127	0.366955	2.38339	0.0197546	0.386603	-3.39112
0.709857	0.746404	2.38006	0.0199205	0.389308	-3.39808
0.754911	0.106054	2.37923	0.0199624	0.389584	-3.39982
-0.560893	0.316893	-2.37806	0.0200209	0.389774	-3.40226
-0.0906425	0.00849396	-2.37793	0.0200275	0.389774	-3.40253
-0.814486	0.804045	-2.37714	0.0200675	0.390013	-3.40419
-0.618387	0.498824	-2.3759	0.0201301	0.390335	-3.40678
-0.0424813	0.00308359	-2.37551	0.0201496	0.390335	-3.40759
-0.919063	0.182131	-2.37516	0.0201673	0.390335	-3.40832
-0.369598	0.222184	-2.37213	0.0203214	0.392387	-3.41465
0.600923	0.64031	2.37198	0.0203291	0.392387	-3.41496
-0.596552	0.596925	-2.37061	0.0203988	0.393186	-3.41781
-0.335708	0.141173	-2.36968	0.0204467	0.393186	-3.41975
-0.202049	0.0311652	-2.3692	0.0204709	0.393186	-3.42074
-0.0906425	0.0149128	-2.36876	0.0204935	0.393186	-3.42166
-0.483451	0.551626	-2.3673	0.0205689	0.393186	-3.42471
0.363463	0.16781	2.3667	0.0205999	0.393186	-3.42596
-0.230479	0.0625724	-2.36518	0.0206782	0.393186	-3.42911
-1.76876	0.990918	-2.36508	0.0206835	0.393186	-3.42932
0.316454	0.150374	2.36381	0.0207493	0.393186	-3.43196
-0.405092	0.18192	-2.36363	0.0207586	0.393186	-3.43233
-0.869198	0.654549	-2.36337	0.0207721	0.393186	-3.43287
-0.668877	0.600444	-2.3629	0.0207965	0.393186	-3.43385
0.245655	0.0552876	2.36273	0.0208054	0.393186	-3.43421
-0.0481613	0.00428437	-2.36226	0.0208296	0.393186	-3.43517
-0.565478	0.326767	-2.36217	0.0208345	0.393186	-3.43536
-0.650477	0.50702	-2.36128	0.0208807	0.393186	-3.43721
0.0958646	0.0111353	2.36118	0.0208862	0.393186	-3.43742
-0.0625238	0.0143101	-2.36108	0.0208915	0.393186	-3.43763
-0.338395	0.201591	-2.36052	0.0209208	0.393186	-3.4388
0.133156	0.0143729	2.36035	0.0209293	0.393186	-3.43913
-0.294715	0.095948	-2.35982	0.0209573	0.393187	-3.44025
-0.903286	1.74437	-2.35902	0.0209991	0.39329	-3.4419
0.300206	0.139907	2.35865	0.0210187	0.39329	-3.44267
-0.834492	0.812594	-2.35776	0.0210657	0.393646	-3.44453
-0.603479	0.428361	-2.35612	0.0211518	0.394731	-3.44792
-0.0424813	0.00449766	-2.35556	0.0211817	0.394765	-3.44909
0.099316	0.0236867	2.35429	0.0212488	0.395492	-3.45171
-0.476134	0.44408	-2.35179	0.0213814	0.397435	-3.45688
0.521946	0.323084	2.35023	0.0214649	0.398422	-3.46011
0.357835	0.233624	2.34974	0.0214911	0.398422	-3.46112
-0.612098	0.550085	-2.34739	0.0216175	0.399892	-3.46599
-0.901704	0.846556	-2.34652	0.0216643	0.399892	-3.46778
-0.425856	0.231575	-2.34603	0.0216905	0.399892	-3.46878
-0.0628063	0.0109007	-2.34494	0.0217498	0.399892	-3.47105
0.288322	0.0449045	2.34455	0.0217706	0.399892	-3.47184
-0.431945	0.337818	-2.34455	0.0217707	0.399892	-3.47184
-0.502108	0.515321	-2.34389	0.0218066	0.399892	-3.47321
0.278346	0.104417	2.3436	0.0218223	0.399892	-3.47381
-0.520508	0.482649	-2.34351	0.0218274	0.399892	-3.474
0.138346	0.0275625	2.343	0.0218547	0.399892	-3.47504
-0.682318	0.729471	-2.34153	0.0219351	0.400092	-3.47808
-0.582142	0.288793	-2.34126	0.0219497	0.400092	-3.47863
0.598903	0.373223	2.34081	0.021974	0.400092	-3.47955
-0.237367	0.0618961	-2.34072	0.0219793	0.400092	-3.47975
0.820485	1.21477	2.33981	0.0220291	0.40048	-3.48163
0.435557	0.41575	2.33783	0.0221374	0.401929	-3.48569
-0.559483	0.589697	-2.33517	0.0222841	0.403656	-3.49117
-0.388727	0.337915	-2.33437	0.0223288	0.403656	-3.49282
-0.60856	0.422679	-2.33412	0.0223423	0.403656	-3.49333
-0.364573	0.137679	-2.33371	0.0223649	0.403656	-3.49416
0.128185	0.0374865	2.3332	0.0223936	0.403656	-3.49523
-0.459282	0.357778	-2.33279	0.0224165	0.403656	-3.49607
0.138346	0.0151252	2.33215	0.0224517	0.403656	-3.49737
-0.30926	0.148126	-2.33152	0.022487	0.403656	-3.49867
0.670458	0.440024	2.33145	0.0224907	0.403656	-3.49881
-0.39635	0.287415	-2.33052	0.0225429	0.404078	-3.50073
0.122996	0.0252717	2.32915	0.0226196	0.404171	-3.50354
-0.367412	0.319066	-2.32907	0.022624	0.404171	-3.50371
0.44198	0.27869	2.32862	0.0226491	0.404171	-3.50462
-0.0760643	0.0141622	-2.32771	0.0227002	0.404171	-3.50649
0.138346	0.0273022	2.32756	0.0227087	0.404171	-3.5068
-0.484528	0.42431	-2.32735	0.0227204	0.404171	-3.50723
-0.364246	0.241874	-2.32631	0.0227791	0.404702	-3.50936
0.0958646	0.0122991	2.32399	0.0229106	0.406526	-3.51413
-0.779587	0.522827	-2.32268	0.0229845	0.407324	-3.5168
-0.419853	0.427561	-2.3218	0.0230347	0.407413	-3.5186
-0.495783	0.314401	-2.32158	0.0230475	0.407413	-3.51906
-0.712941	0.699269	-2.32031	0.02312	0.407801	-3.52166
-0.710163	0.912675	-2.31983	0.023147	0.407801	-3.52263
-0.687099	0.701907	-2.31934	0.0231751	0.407801	-3.52363
0.453582	0.445787	2.31916	0.0231853	0.407801	-3.524
-0.931334	1.82003	-2.31761	0.0232745	0.408778	-3.52717
-0.282092	0.0651559	-2.31719	0.023299	0.408778	-3.52804
-0.457101	0.322272	-2.31583	0.0233768	0.409428	-3.5308
-0.335691	0.180435	-2.31553	0.0233942	0.409428	-3.53142
-0.605657	0.665631	-2.31479	0.0234373	0.409528	-3.53294
-0.465133	0.422671	-2.31443	0.0234582	0.409528	-3.53367
-0.569598	0.381391	-2.31179	0.0236114	0.411091	-3.53906
-0.508851	0.488673	-2.31153	0.0236265	0.411091	-3.53959
-0.33649	0.23981	-2.31036	0.0236949	0.411091	-3.54198
-0.625935	0.794296	-2.30962	0.0237377	0.411091	-3.54347
-0.622018	1.30743	-2.30961	0.0237386	0.411091	-3.5435
-0.243216	0.109036	-2.30933	0.023755	0.411091	-3.54407
-1.19991	0.981884	-2.30893	0.0237783	0.411091	-3.54488
-0.262497	0.0962042	-2.30865	0.0237947	0.411091	-3.54545
-0.186475	0.0857314	-2.30813	0.0238252	0.411091	-3.54651
-1.85106	0.738932	-2.30741	0.0238675	0.411091	-3.54798
-0.471915	0.365028	-2.30738	0.023869	0.411091	-3.54803
-0.411725	0.315475	-2.30542	0.023985	0.412583	-3.55204
-0.579864	0.768038	-2.3035	0.0240983	0.413742	-3.55593
-0.29395	0.0932774	-2.30328	0.0241112	0.413742	-3.55637
-0.376757	0.25853	-2.30244	0.0241611	0.414074	-3.55808
-0.763482	0.812381	-2.30178	0.0242005	0.414074	-3.55943
-0.805075	1.98198	-2.30147	0.0242188	0.414074	-3.56005
-0.262115	0.122194	-2.29993	0.0243106	0.41415	-3.56318
-0.219939	0.072403	-2.29976	0.0243207	0.41415	-3.56352
-0.4379	0.3936	-2.29974	0.0243221	0.41415	-3.56357
-0.637194	0.603664	-2.29796	0.0244286	0.41415	-3.56718
-0.460309	0.413552	-2.29772	0.0244429	0.41415	-3.56766
-0.497324	0.37384	-2.29755	0.0244535	0.41415	-3.56802
0.495984	0.64421	2.29736	0.0244645	0.41415	-3.56839
-0.0629474	0.0157022	-2.29698	0.0244877	0.41415	-3.56917
-0.350647	0.239161	-2.29697	0.0244882	0.41415	-3.56919
-0.690214	0.51409	-2.29629	0.0245289	0.414341	-3.57056
-0.275719	0.17869	-2.29398	0.0246685	0.4162	-3.57525
-0.63339	0.538491	-2.29319	0.0247162	0.416504	-3.57684
-0.371357	0.260169	-2.29191	0.0247939	0.417166	-3.57943
-0.602126	0.548024	-2.29152	0.0248181	0.417166	-3.58024
-0.384267	0.240288	-2.29061	0.0248731	0.417166	-3.58207
0.42176	0.377536	2.2906	0.024874	0.417166	-3.5821
-0.0526417	0.00611131	-2.28896	0.0249742	0.418348	-3.58542
0.533211	0.442222	2.28803	0.0250309	0.418609	-3.58729
0.560412	0.507923	2.28773	0.0250493	0.418609	-3.58789
-0.297671	0.0852472	-2.28645	0.0251281	0.419428	-3.59049
-0.661933	0.78713	-2.28534	0.0251964	0.42007	-3.59273
-0.0906425	0.0208386	-2.28316	0.025331	0.421482	-3.59712
0.276266	0.130608	2.28259	0.0253665	0.421482	-3.59828
-0.58658	0.488306	-2.28252	0.025371	0.421482	-3.59842
0.412148	0.330247	2.28173	0.0254202	0.421531	-3.60002
0.314816	0.165683	2.28089	0.025472	0.421531	-3.6017
-0.60113	0.492901	-2.28073	0.0254819	0.421531	-3.60202
-0.580915	0.488659	-2.28054	0.0254938	0.421531	-3.6024
-0.605037	0.622531	-2.27973	0.0255445	0.421583	-3.60404
0.430311	0.305122	2.27953	0.0255568	0.421583	-3.60444
0.122996	0.0392028	2.27886	0.0255988	0.421781	-3.60579
-0.214315	0.0752976	-2.27831	0.0256332	0.421854	-3.6069
-0.517917	0.402905	-2.27655	0.0257438	0.422447	-3.61045
-0.19353	0.0246399	-2.27649	0.0257477	0.422447	-3.61057
-0.677827	0.75916	-2.27528	0.0258234	0.422447	-3.61299
-0.532622	0.56911	-2.27508	0.0258359	0.422447	-3.6134
0.424163	0.275551	2.27469	0.0258609	0.422447	-3.61419
0.138346	0.0210391	2.27449	0.0258737	0.422447	-3.6146
-0.463013	0.370531	-2.2744	0.0258794	0.422447	-3.61478
-0.629611	0.275417	-2.27259	0.0259939	0.42377	-3.61842
-1.28655	1.07117	-2.27216	0.0260207	0.42377	-3.61927
-0.421995	0.371219	-2.2716	0.0260562	0.423822	-3.62039
-0.0424813	0.00420904	-2.27091	0.0261	0.423822	-3.62178
-0.368156	0.406705	-2.27069	0.0261143	0.423822	-3.62223
-0.328985	0.208003	-2.26996	0.0261609	0.42409	-3.6237
-0.641197	0.523613	-2.26926	0.0262056	0.424225	-3.6251
-0.0424813	0.00396431	-2.26888	0.0262295	0.424225	-3.62585
-0.455257	0.369834	-2.26788	0.0262938	0.424777	-3.62787
-1.24482	0.656063	-2.26692	0.0263554	0.425284	-3.6298
-0.504314	0.226403	-2.26596	0.026417	0.425788	-3.63172
0.442348	0.505931	2.26497	0.0264806	0.426325	-3.6337
-0.68391	1.02714	-2.26367	0.0265647	0.427191	-3.63631
-0.158356	0.052907	-2.26312	0.0266002	0.427273	-3.63741
-0.664678	0.816572	-2.26233	0.0266514	0.42738	-3.63899
-0.6179	1.88217	-2.26165	0.0266952	0.42738	-3.64035
-0.985599	0.818358	-2.26161	0.026698	0.42738	-3.64043
-0.804562	0.877988	-2.25703	0.0269966	0.431132	-3.64959
-0.207028	0.0895398	-2.25568	0.0270854	0.431132	-3.65229
0.644516	1.06052	2.2556	0.0270906	0.431132	-3.65245
0.381782	0.243657	2.25545	0.0271005	0.431132	-3.65275
-0.410946	0.272986	-2.25527	0.0271125	0.431132	-3.65311
-0.661993	0.569658	-2.25521	0.0271162	0.431132	-3.65322
-0.60398	0.545612	-2.25424	0.0271802	0.431577	-3.65516
-0.597402	0.674634	-2.25352	0.0272273	0.431577	-3.65659
-0.793539	0.961462	-2.25339	0.0272362	0.431577	-3.65686
-0.618712	0.505975	-2.25282	0.027274	0.43169	-3.658
-0.397351	0.333244	-2.25071	0.0274133	0.433332	-3.66219
-0.349251	0.236353	-2.25018	0.0274485	0.433332	-3.66324
-0.481132	0.417051	-2.24816	0.0275837	0.433332	-3.66728
-0.237231	0.0641748	-2.24797	0.027596	0.433332	-3.66765
-0.514176	0.5191	-2.24774	0.0276117	0.433332	-3.66812
-0.71347	0.892416	-2.2474	0.0276346	0.433332	-3.6688
-1.20693	0.579566	-2.24717	0.0276494	0.433332	-3.66924
-0.736999	0.706289	-2.24668	0.0276822	0.433332	-3.67021
0.398113	0.103938	2.24637	0.0277034	0.433332	-3.67084
-0.202585	0.0684877	-2.24612	0.0277199	0.433332	-3.67133
-0.421263	0.366348	-2.24551	0.0277608	0.433332	-3.67254
-0.416048	0.316429	-2.24536	0.027771	0.433332	-3.67285
-0.70645	0.89615	-2.24522	0.0277806	0.433332	-3.67313
-0.760487	0.756617	-2.24473	0.0278134	0.433332	-3.6741
0.544327	0.642497	2.24391	0.0278686	0.433332	-3.67573
-0.0625238	0.0113748	-2.24388	0.0278705	0.433332	-3.67579
-0.627815	0.703747	-2.24198	0.0279988	0.434675	-3.67956
-0.0424813	0.00426284	-2.24169	0.0280186	0.434675	-3.68014
-1.13503	0.39496	-2.24061	0.0280918	0.43533	-3.68228
-0.464775	0.427454	-2.23948	0.0281687	0.436042	-3.68453
-0.407603	0.289899	-2.23845	0.028239	0.436373	-3.68658
0.260916	0.0666992	2.23825	0.0282521	0.436373	-3.68696
-0.782434	0.849437	-2.23662	0.0283636	0.43662	-3.6902
0.516219	0.314542	2.23635	0.0283823	0.43662	-3.69074
-0.529746	0.425372	-2.23544	0.0284448	0.43662	-3.69254
-0.594542	0.453099	-2.23533	0.0284523	0.43662	-3.69276
-0.400251	0.185962	-2.23518	0.0284625	0.43662	-3.69305
-0.499355	0.247782	-2.23464	0.0284996	0.43662	-3.69412
-0.0906425	0.0298653	-2.23436	0.0285188	0.43662	-3.69468
-0.633072	0.539384	-2.23426	0.0285254	0.43662	-3.69487
0.507732	0.316255	2.23394	0.0285474	0.43662	-3.6955
-0.257409	0.0840631	-2.23292	0.028618	0.437225	-3.69753
-0.114858	0.0217663	-2.23178	0.0286966	0.43795	-3.69978
-0.450992	0.365061	-2.23035	0.0287958	0.438181	-3.70261
-0.324572	0.174918	-2.23028	0.0288007	0.438181	-3.70275
-0.391417	0.285196	-2.23021	0.0288052	0.438181	-3.70288
0.5323	0.185995	2.22921	0.0288751	0.438727	-3.70487
0.348089	0.211914	2.2288	0.0289034	0.438727	-3.70567
-0.76694	1.76652	-2.22831	0.0289377	0.438762	-3.70665
0.745886	0.717214	2.22787	0.0289681	0.438762	-3.70751
0.54864	0.150863	2.22612	0.0290908	0.440147	-3.71098
-1.15372	2.2985	-2.22516	0.0291575	0.440682	-3.71286
0.37736	0.270215	2.2246	0.0291967	0.440802	-3.71396
-0.570132	0.576221	-2.2233	0.0292888	0.441689	-3.71654
-0.691725	0.754273	-2.22288	0.0293183	0.441689	-3.71737
0.48336	0.505669	2.22165	0.0294047	0.442291	-3.71978
0.344083	0.209346	2.22111	0.0294428	0.442291	-3.72084
-0.192155	0.0466747	-2.21966	0.0295457	0.442291	-3.7237
-0.521853	0.412329	-2.21921	0.029578	0.442291	-3.7246
0.215675	0.108159	2.219	0.0295924	0.442291	-3.725
0.425742	0.358063	2.21816	0.0296527	0.442291	-3.72667
-0.473573	0.392213	-2.21726	0.0297164	0.442291	-3.72843
-0.673647	0.840563	-2.21714	0.0297248	0.442291	-3.72866
-0.223271	0.0364397	-2.2171	0.0297279	0.442291	-3.72875
-0.557997	0.543639	-2.21655	0.0297669	0.442291	-3.72982
-0.700195	0.855299	-2.21633	0.0297831	0.442291	-3.73027
-0.195153	0.0428914	-2.21538	0.029851	0.442291	-3.73213
-0.7234	0.785406	-2.21522	0.029862	0.442291	-3.73243
-0.419792	0.463658	-2.21496	0.0298807	0.442291	-3.73295
-0.687435	0.570452	-2.21395	0.0299534	0.442291	-3.73494
-0.540234	0.504157	-2.21389	0.0299576	0.442291	-3.73505
-0.177343	0.0922323	-2.21375	0.0299679	0.442291	-3.73534
-0.829911	1.35833	-2.21351	0.0299851	0.442291	-3.73581
-0.479636	0.51122	-2.21346	0.0299883	0.442291	-3.73589
-0.849111	0.95184	-2.21335	0.0299966	0.442291	-3.73612
0.302985	0.0937789	2.21263	0.0300484	0.442291	-3.73754
-0.231011	0.0869833	-2.21261	0.0300498	0.442291	-3.73757
-0.347301	0.197432	-2.21193	0.0300983	0.442543	-3.7389
-0.275511	0.174769	-2.21101	0.0301651	0.44277	-3.74071
0.138346	0.0333692	2.21085	0.0301767	0.44277	-3.74103
-0.163019	0.0217697	-2.20842	0.0303527	0.44485	-3.74579
-0.686117	0.939621	-2.20783	0.0303954	0.44485	-3.74694
-0.49464	0.272289	-2.20703	0.0304541	0.44485	-3.74852
-0.304957	0.262935	-2.20694	0.0304607	0.44485	-3.7487
0.138346	0.0260343	2.20672	0.0304765	0.44485	-3.74912
-0.3788	0.23892	-2.20564	0.0305551	0.445128	-3.75123
-0.515808	0.464839	-2.2051	0.0305949	0.445128	-3.7523
-0.373955	0.288197	-2.20508	0.0305966	0.445128	-3.75234
-0.37719	0.201764	-2.20452	0.0306374	0.445128	-3.75343
-0.16861	0.0477583	-2.20429	0.0306537	0.445128	-3.75387
-0.310581	0.210858	-2.20234	0.0307973	0.446752	-3.7577
-0.349283	0.280638	-2.20154	0.0308565	0.44715	-3.75927
0.294304	0.0572414	2.20081	0.0309099	0.447168	-3.76069
-0.363811	0.324427	-2.19985	0.0309807	0.447168	-3.76256
-1.03128	0.701723	-2.19977	0.030987	0.447168	-3.76272
0.32972	0.109655	2.1987	0.0310664	0.447168	-3.76482
-0.455765	0.592186	-2.19866	0.0310691	0.447168	-3.76489
0.138346	0.0251956	2.19811	0.0311096	0.447168	-3.76596
0.652814	0.780059	2.19809	0.0311116	0.447168	-3.76601
0.524805	0.698753	2.19808	0.0311121	0.447168	-3.76602
-0.080482	0.012153	-2.19735	0.0311664	0.447492	-3.76745
-0.510684	0.465257	-2.19641	0.0312362	0.447693	-3.76928
-0.375335	0.272735	-2.19627	0.0312466	0.447693	-3.76955
-0.503451	0.441068	-2.19588	0.0312758	0.447693	-3.77031
0.613761	0.390795	2.19496	0.0313447	0.44775	-3.77211
-0.569894	0.482586	-2.19487	0.031351	0.44775	-3.77228
-0.627858	0.52662	-2.19418	0.0314032	0.44775	-3.77364
-0.533112	2.30953	-2.19405	0.0314125	0.44775	-3.77388
-0.462061	0.55563	-2.1937	0.0314389	0.44775	-3.77457
-0.461585	0.198932	-2.19276	0.0315095	0.447804	-3.7764
-0.421506	0.348024	-2.19248	0.0315306	0.447804	-3.77695
-0.130609	0.0336787	-2.19237	0.0315382	0.447804	-3.77715
-0.586976	0.397627	-2.1918	0.031581	0.44796	-3.77826
-0.64151	0.772883	-2.19079	0.0316573	0.44823	-3.78023
-0.422479	0.295566	-2.19057	0.0316741	0.44823	-3.78066
-0.565726	0.602856	-2.19028	0.0316956	0.44823	-3.78122
-0.167975	0.0693784	-2.1891	0.0317851	0.449044	-3.78352
-0.400772	0.348292	-2.18844	0.0318347	0.449295	-3.7848
-1.02037	2.02509	-2.1874	0.0319137	0.449957	-3.78682
-0.0679919	0.0195204	-2.18548	0.03206	0.451404	-3.79056
-0.810332	1.00997	-2.18521	0.0320804	0.451404	-3.79108
0.0941264	0.0165033	2.18315	0.0322376	0.453163	-3.79508
-0.422418	0.395496	-2.18138	0.0323741	0.453544	-3.79853
-0.5029	0.434886	-2.18054	0.0324382	0.453544	-3.80014
-0.710221	0.809013	-2.18045	0.0324456	0.453544	-3.80033
-0.326513	0.195656	-2.18044	0.0324461	0.453544	-3.80034
-0.212041	0.0710402	-2.18029	0.0324573	0.453544	-3.80063
-0.797145	1.00976	-2.18028	0.0324581	0.453544	-3.80065
0.270386	0.106153	2.17944	0.0325235	0.454006	-3.80229
-0.429976	0.426184	-2.17839	0.0326042	0.454083	-3.80431
-0.220968	0.13116	-2.17772	0.0326563	0.454083	-3.80562
0.627706	0.885378	2.17718	0.0326981	0.454083	-3.80666
-0.129672	0.0259251	-2.17714	0.0327014	0.454083	-3.80675
-0.437903	0.344313	-2.17687	0.0327219	0.454083	-3.80726
-0.0877268	0.0126197	-2.17645	0.0327547	0.454083	-3.80807
-0.0906425	0.014482	-2.17599	0.0327905	0.454083	-3.80897
-0.657631	1.10049	-2.17576	0.0328081	0.454083	-3.80941
-0.764294	0.736707	-2.17556	0.0328235	0.454083	-3.80979
0.532146	0.364235	2.1752	0.0328517	0.454083	-3.81049
-0.592091	0.594757	-2.17472	0.032889	0.454153	-3.81142
0.664904	0.715439	2.17356	0.0329796	0.454572	-3.81366
-0.17511	0.0269583	-2.17328	0.0330017	0.454572	-3.81421
-0.447031	0.383511	-2.17285	0.0330349	0.454572	-3.81503
-0.713428	0.0776664	-2.17218	0.0330873	0.454572	-3.81632
-0.361308	0.315105	-2.17213	0.0330917	0.454572	-3.81643
0.133156	0.0171181	2.17168	0.0331268	0.454572	-3.8173
-0.655624	0.774322	-2.17144	0.0331455	0.454572	-3.81776
-0.307371	0.230651	-2.17047	0.0332216	0.454697	-3.81963
-0.477285	0.482396	-2.17028	0.0332369	0.454697	-3.82
0.133156	0.0199019	2.16951	0.0332976	0.454697	-3.82149
-0.497142	0.427851	-2.16932	0.0333121	0.454697	-3.82185
0.128185	0.01778	2.16885	0.0333495	0.454697	-3.82276
-0.451675	0.593143	-2.16885	0.0333497	0.454697	-3.82277
-0.353269	0.200441	-2.16845	0.0333808	0.454697	-3.82353
0.666354	1.11388	2.16705	0.0334915	0.455389	-3.82623
-1.41382	1.43625	-2.16676	0.0335146	0.455389	-3.82679
-0.328595	0.235213	-2.16658	0.0335288	0.455389	-3.82714
-0.46026	0.44505	-2.16586	0.0335863	0.455731	-3.82854
-0.760128	0.912658	-2.16403	0.0337318	0.457089	-3.83206
-0.710579	0.964719	-2.16352	0.0337719	0.457089	-3.83303
0.344353	0.235774	2.16337	0.0337838	0.457089	-3.83332
-0.180238	0.0909044	-2.16232	0.0338685	0.457794	-3.83536
0.47082	0.196042	2.16172	0.0339163	0.458	-3.83651
-0.365316	0.315306	-2.1613	0.0339499	0.458014	-3.83731
-0.531203	0.780631	-2.1606	0.0340056	0.458327	-3.83865
-0.434753	0.338492	-2.15903	0.034132	0.45959	-3.84168
-0.569995	0.438988	-2.15804	0.0342119	0.460226	-3.84358
0.257269	0.0804143	2.15651	0.0343353	0.460983	-3.84652
0.734794	0.70423	2.1563	0.0343521	0.460983	-3.84691
-0.499359	0.498569	-2.15576	0.0343964	0.460983	-3.84797
-0.429855	0.400747	-2.15572	0.0343993	0.460983	-3.84803
-0.727384	0.720455	-2.1539	0.034547	0.462062	-3.85152
0.194392	0.0697395	2.15349	0.0345802	0.462062	-3.85231
0.280692	0.051541	2.15346	0.0345829	0.462062	-3.85237
-0.714252	1.12122	-2.15311	0.0346111	0.462062	-3.85303
-0.710167	0.710195	-2.15216	0.0346889	0.462224	-3.85486
-0.43853	0.328065	-2.15216	0.034689	0.462224	-3.85486
-0.272785	0.18464	-2.15169	0.0347271	0.462295	-3.85576
0.579486	0.864304	2.15124	0.034764	0.462348	-3.85662
-0.196357	0.087043	-2.15045	0.0348288	0.462554	-3.85814
-0.563201	0.638897	-2.15025	0.0348453	0.462554	-3.85853
-0.896902	1.42282	-2.14932	0.0349212	0.463125	-3.8603
-0.354738	0.256422	-2.14692	0.0351193	0.46525	-3.8649
0.56402	0.682881	2.14658	0.0351475	0.46525	-3.86556
-0.81068	1.84542	-2.14505	0.0352736	0.46648	-3.86847
-0.340643	0.22497	-2.14418	0.035346	0.466757	-3.87014
0.138346	0.0187116	2.14378	0.0353792	0.466757	-3.8709
-0.839175	1.41626	-2.1436	0.0353941	0.466757	-3.87125
0.588216	0.883144	2.14216	0.0355137	0.467328	-3.87399
0.122996	0.0304767	2.14199	0.035528	0.467328	-3.87432
0.589307	0.839321	2.14188	0.035537	0.467328	-3.87452
-0.381351	0.293218	-2.14134	0.0355822	0.467485	-3.87556
-0.333858	0.183689	-2.14094	0.0356154	0.467486	-3.87632
-0.786846	1.19028	-2.14019	0.0356784	0.467875	-3.87776
-0.594308	0.823806	-2.13964	0.0357244	0.468043	-3.8788
-0.274256	0.124594	-2.1383	0.0358369	0.469003	-3.88136
-0.635722	0.37789	-2.13771	0.0358864	0.469003	-3.88248
0.340328	0.176712	2.13725	0.0359249	0.469003	-3.88336
-0.945936	0.850408	-2.13693	0.0359522	0.469003	-3.88397
-0.394637	0.252081	-2.13652	0.0359862	0.469003	-3.88474
-1.16438	3.13905	-2.13559	0.036065	0.469003	-3.88652
-0.0424813	0.00390582	-2.13495	0.0361194	0.469003	-3.88775
-0.0424813	0.0045774	-2.13454	0.0361542	0.469003	-3.88853
-0.0424813	0.00547379	-2.13434	0.0361708	0.469003	-3.8889
-0.929035	1.9603	-2.13415	0.0361867	0.469003	-3.88926
-0.135375	0.043613	-2.13414	0.0361875	0.469003	-3.88928
-0.83649	0.655213	-2.13245	0.0363308	0.469003	-3.89249
-0.628272	1.3877	-2.13242	0.0363337	0.469003	-3.89256
-0.825678	0.593711	-2.13216	0.0363558	0.469003	-3.89305
-0.585639	0.72193	-2.13204	0.036366	0.469003	-3.89328
-0.833853	1.86865	-2.1317	0.0363947	0.469003	-3.89392
-0.745687	1.53197	-2.13167	0.0363976	0.469003	-3.89398
-0.542498	0.366036	-2.13167	0.0363977	0.469003	-3.89399
-0.183023	0.0566333	-2.13081	0.0364709	0.469516	-3.89562
-1.27701	0.781834	-2.12987	0.0365508	0.470115	-3.8974
0.498829	0.415104	2.12917	0.0366111	0.470461	-3.89874
-0.590533	1.63445	-2.12819	0.0366948	0.471106	-3.90059
0.729857	0.547787	2.1274	0.0367628	0.471549	-3.90209
-1.03846	0.910356	-2.126	0.0368832	0.472351	-3.90475
-0.0395655	0.00489601	-2.12589	0.0368924	0.472351	-3.90496
0.654441	0.597408	2.12454	0.0370091	0.472444	-3.90752
-0.461187	0.457992	-2.12446	0.0370156	0.472444	-3.90766
0.230305	0.0374804	2.12427	0.0370319	0.472444	-3.90802
-0.281543	0.247179	-2.12425	0.037034	0.472444	-3.90807
0.555916	0.187429	2.12278	0.0371609	0.472659	-3.91084
-0.476158	0.696299	-2.12273	0.0371651	0.472659	-3.91094
0.154868	0.0302786	2.12261	0.0371756	0.472659	-3.91116
-0.454468	0.395131	-2.1225	0.0371853	0.472659	-3.91138
-1.1521	0.920667	-2.12154	0.0372685	0.47269	-3.91319
-0.396489	0.449728	-2.12098	0.0373171	0.47269	-3.91425
-0.870521	0.48824	-2.1202	0.0373852	0.47269	-3.91573
-0.29535	0.106194	-2.12005	0.0373985	0.47269	-3.91602
0.984465	1.14472	2.11895	0.0374945	0.47269	-3.9181
-0.491705	0.219794	-2.11885	0.0375035	0.47269	-3.91829
-0.536041	0.748408	-2.11844	0.0375388	0.47269	-3.91906
-0.524019	0.568361	-2.11813	0.0375664	0.47269	-3.91965
-0.441167	0.260236	-2.11769	0.0376048	0.47269	-3.92048
-0.648338	0.67631	-2.1174	0.0376298	0.47269	-3.92102
-0.427275	0.41059	-2.11728	0.0376406	0.47269	-3.92125
-0.127032	0.0315724	-2.11727	0.0376415	0.47269	-3.92127
-0.168209	0.0638697	-2.11673	0.0376885	0.47269	-3.92229
-0.351456	0.168979	-2.11595	0.0377569	0.47269	-3.92376
-1.49895	2.02289	-2.11474	0.0378635	0.47269	-3.92605
-0.399379	0.293411	-2.11469	0.0378683	0.47269	-3.92615
-0.699446	0.751504	-2.11452	0.0378829	0.47269	-3.92646
-0.235623	0.18065	-2.11447	0.0378874	0.47269	-3.92656
-0.227694	0.127597	-2.11441	0.037893	0.47269	-3.92668
-0.272426	0.181481	-2.11427	0.0379048	0.47269	-3.92693
-0.324024	0.291655	-2.1142	0.0379114	0.47269	-3.92707
0.660106	0.654604	2.11403	0.0379268	0.47269	-3.9274
-0.386015	0.358731	-2.11284	0.0380317	0.473014	-3.92964
0.12804	0.0396275	2.11282	0.0380332	0.473014	-3.92967
-0.426241	0.118804	-2.11259	0.0380536	0.473014	-3.93011
-0.570453	0.515127	-2.11126	0.0381715	0.474061	-3.93262
-0.476877	0.452343	-2.1103	0.0382569	0.474702	-3.93443
-0.551646	0.471991	-2.10928	0.0383474	0.475352	-3.93634
-0.65737	0.772722	-2.10888	0.0383832	0.475352	-3.9371
-0.774908	2.53888	-2.10827	0.0384374	0.475352	-3.93824
0.541158	0.392978	2.10819	0.0384444	0.475352	-3.93839
0.294405	0.155286	2.10776	0.0384829	0.475411	-3.9392
0.383021	0.16262	2.10681	0.0385681	0.47577	-3.941
0.479819	0.519111	2.10668	0.0385796	0.47577	-3.94124
-0.790891	0.909085	-2.10557	0.0386794	0.476583	-3.94333
0.292131	0.107733	2.1046	0.0387665	0.47669	-3.94515
-0.929095	1.08459	-2.10426	0.0387971	0.47669	-3.9458
-0.262476	0.145847	-2.10405	0.0388157	0.47669	-3.94618
-0.386707	0.321847	-2.1036	0.0388565	0.47669	-3.94703
-0.541701	0.393413	-2.10357	0.0388593	0.47669	-3.94709
0.493835	0.335562	2.10284	0.0389245	0.47669	-3.94845
-0.551316	0.406303	-2.10208	0.0389939	0.47669	-3.9499
-0.296852	0.179994	-2.10151	0.0390452	0.47669	-3.95096
-0.454072	0.352399	-2.1015	0.0390464	0.47669	-3.95098
0.438095	0.366382	2.10132	0.0390622	0.47669	-3.95131
-0.305987	0.198189	-2.10116	0.0390772	0.47669	-3.95162
0.280546	0.0928534	2.10096	0.0390946	0.47669	-3.95198
-0.291035	0.248026	-2.10016	0.0391675	0.476828	-3.95349
-0.746169	1.83046	-2.10009	0.0391737	0.476828	-3.95362
-0.823072	0.613293	-2.0987	0.0392997	0.477661	-3.95622
-0.451217	0.484961	-2.09842	0.0393254	0.477661	-3.95675
-0.0296611	0.00179681	-2.09822	0.039344	0.477661	-3.95713
-0.863498	0.849412	-2.09774	0.0393874	0.477776	-3.95803
-0.486119	0.0955801	-2.09699	0.0394556	0.477919	-3.95943
-0.532129	0.299692	-2.09672	0.0394807	0.477919	-3.95994
-0.8116	0.843932	-2.09639	0.0395107	0.477919	-3.96056
0.697381	0.788067	2.09582	0.0395633	0.477919	-3.96164
0.253898	0.107524	2.0954	0.0396017	0.477919	-3.96242
-0.515531	0.592612	-2.09501	0.0396368	0.477919	-3.96314
-0.100525	0.0380663	-2.09501	0.0396369	0.477919	-3.96314
-0.391875	0.355329	-2.09446	0.0396873	0.478117	-3.96417
-0.657168	0.557382	-2.09303	0.0398191	0.478664	-3.96685
-0.698619	0.696473	-2.09283	0.0398373	0.478664	-3.96722
-0.392739	0.267554	-2.09248	0.0398696	0.478664	-3.96788
-0.477584	0.501222	-2.09144	0.0399659	0.478664	-3.96983
-0.599223	0.506092	-2.09135	0.0399738	0.478664	-3.96999
-0.641347	0.56177	-2.09116	0.0399919	0.478664	-3.97036
-0.588586	1.26833	-2.09099	0.040007	0.478664	-3.97066
0.738439	1.69578	2.09047	0.0400551	0.478664	-3.97163
0.422867	0.383135	2.0897	0.0401269	0.478664	-3.97308
-0.32856	0.222197	-2.08959	0.0401366	0.478664	-3.97328
-0.311817	0.242352	-2.08919	0.0401738	0.478664	-3.97403
-0.43285	0.282597	-2.08888	0.0402022	0.478664	-3.9746
-0.888826	2.18804	-2.08878	0.0402121	0.478664	-3.9748
-0.857212	1.0235	-2.08876	0.0402134	0.478664	-3.97483
-0.302476	0.162632	-2.08777	0.0403054	0.478664	-3.97667
-0.490934	0.557566	-2.08775	0.0403078	0.478664	-3.97672
0.561913	1.56559	2.08771	0.040311	0.478664	-3.97679
0.424594	0.215554	2.08691	0.0403853	0.478931	-3.97827
-0.345387	0.186436	-2.08653	0.0404216	0.478931	-3.979
-0.738937	0.501575	-2.08637	0.0404357	0.478931	-3.97928
-0.417673	0.345844	-2.08597	0.0404734	0.478975	-3.98004
-0.566537	0.614419	-2.08489	0.0405739	0.479177	-3.98204
-0.421362	0.453193	-2.08406	0.0406519	0.479177	-3.9836
-1.14236	0.782038	-2.08358	0.0406967	0.479177	-3.98449
-0.298471	0.19921	-2.08334	0.0407192	0.479177	-3.98493
-0.478778	0.400694	-2.08314	0.0407381	0.479177	-3.98531
-0.511129	0.473814	-2.08313	0.0407395	0.479177	-3.98534
0.383923	0.143789	2.08237	0.0408102	0.479177	-3.98674
0.235495	0.0600349	2.08233	0.0408145	0.479177	-3.98682
0.88811	1.86464	2.08188	0.0408563	0.479177	-3.98765
0.51772	0.506266	2.08168	0.0408751	0.479177	-3.98802
-0.331511	0.124663	-2.08162	0.040881	0.479177	-3.98814
-0.377252	0.339465	-2.08143	0.0408991	0.479177	-3.9885
-0.33663	0.304738	-2.08077	0.0409616	0.47951	-3.98973
-0.300427	0.261022	-2.07985	0.0410482	0.47977	-3.99144
0.521653	0.512341	2.0795	0.0410808	0.47977	-3.99208
-0.558157	0.525677	-2.07921	0.0411083	0.47977	-3.99262
-0.576878	0.536032	-2.07845	0.0411809	0.47977	-3.99405
-0.274604	0.124481	-2.07723	0.0412959	0.47977	-3.9963
-0.556061	1.26364	-2.077	0.041318	0.47977	-3.99673
-0.0742454	0.0108412	-2.07698	0.0413202	0.47977	-3.99677
0.329675	0.172127	2.07687	0.041331	0.47977	-3.99699
0.558579	0.944123	2.07685	0.0413327	0.47977	-3.99702
-0.422418	0.437887	-2.07628	0.0413869	0.47977	-3.99808
-0.294046	0.0901989	-2.07621	0.0413936	0.47977	-3.99821
0.232472	0.103765	2.07596	0.0414176	0.47977	-3.99868
-0.387358	0.254932	-2.07586	0.0414271	0.47977	-3.99886
0.411477	0.37851	2.07499	0.04151	0.479792	-4.00048
-0.634201	1.15255	-2.07461	0.041546	0.479792	-4.00118
-0.360349	0.194171	-2.07427	0.0415786	0.479792	-4.00181
-0.378363	0.243144	-2.07415	0.0415897	0.479792	-4.00203
0.49841	0.468959	2.07405	0.0415995	0.479792	-4.00222
-0.950482	1.2617	-2.07304	0.041696	0.480259	-4.00409
-0.446048	0.491688	-2.07291	0.0417082	0.480259	-4.00433
-0.500603	0.486355	-2.07213	0.0417833	0.48073	-4.00578
-0.640029	0.817289	-2.07118	0.0418747	0.481332	-4.00754
-0.608028	0.763419	-2.07087	0.041904	0.481332	-4.00811
-0.694752	0.75789	-2.06951	0.0420353	0.482341	-4.01063
-0.323055	0.241328	-2.06925	0.0420604	0.482341	-4.01111
0.477256	0.458975	2.0648	0.042492	0.486767	-4.01935
0.392145	0.372005	2.06423	0.0425474	0.486767	-4.0204
-0.4254	0.385363	-2.06321	0.0426469	0.486767	-4.02229
-0.4677	0.339117	-2.06295	0.0426719	0.486767	-4.02276
-0.517734	0.597126	-2.06222	0.0427438	0.486767	-4.02412
-0.639702	0.705932	-2.06215	0.0427503	0.486767	-4.02424
-0.135324	0.0502541	-2.06211	0.0427538	0.486767	-4.02431
-0.507895	0.492018	-2.06198	0.0427671	0.486767	-4.02456
-0.386333	0.426178	-2.06177	0.0427876	0.486767	-4.02494
-0.318893	0.253781	-2.06145	0.0428188	0.486767	-4.02553
0.0958646	0.0259827	2.06107	0.0428566	0.486767	-4.02624
-0.692932	1.16098	-2.06075	0.0428872	0.486767	-4.02682
0.673845	0.754116	2.0599	0.0429712	0.486767	-4.0284
-0.155141	0.0513807	-2.05948	0.0430122	0.486767	-4.02917
-0.323653	0.352861	-2.05852	0.043107	0.486767	-4.03094
0.518064	0.429294	2.05842	0.0431164	0.486767	-4.03112
-0.100803	0.0164813	-2.05809	0.0431492	0.486767	-4.03173
-0.338395	0.25273	-2.05717	0.0432402	0.486767	-4.03343
0.802754	0.771499	2.05695	0.0432622	0.486767	-4.03384
-0.298161	0.106931	-2.05684	0.0432731	0.486767	-4.03404
-0.261139	0.221053	-2.05599	0.0433569	0.486767	-4.0356
-0.436699	0.399074	-2.05525	0.0434299	0.486767	-4.03696
-0.24061	0.0884232	-2.05507	0.0434483	0.486767	-4.0373
-0.70354	2.37075	-2.05465	0.04349	0.486767	-4.03807
-0.520726	0.675577	-2.05422	0.0435321	0.486767	-4.03885
-0.0721424	0.0239711	-2.05331	0.0436234	0.486767	-4.04054
0.363645	0.245884	2.05293	0.0436608	0.486767	-4.04123
-0.60852	0.623397	-2.0521	0.0437441	0.486767	-4.04277
-0.677741	0.755096	-2.05181	0.043773	0.486767	-4.0433
-0.325217	0.125262	-2.05176	0.0437773	0.486767	-4.04338
-0.786482	1.68821	-2.05167	0.0437866	0.486767	-4.04355
-0.426589	0.194752	-2.05165	0.0437886	0.486767	-4.04358
-0.080482	0.012491	-2.05164	0.0437895	0.486767	-4.0436
-0.432852	0.407385	-2.05128	0.0438258	0.486767	-4.04427
-0.341085	0.21353	-2.05091	0.0438626	0.486767	-4.04494
-0.330187	0.114089	-2.05068	0.0438858	0.486767	-4.04537
-0.708915	0.450096	-2.05033	0.043921	0.486767	-4.04602
-0.675432	0.86247	-2.05029	0.0439248	0.486767	-4.04609
-0.37313	0.343862	-2.04986	0.0439674	0.486767	-4.04687
-0.533193	0.475592	-2.04982	0.0439715	0.486767	-4.04694
-0.387945	0.357985	-2.04974	0.0439797	0.486767	-4.04709
-0.54091	0.469869	-2.04948	0.0440055	0.486767	-4.04756
-0.237753	0.136495	-2.04923	0.0440313	0.486767	-4.04804
-0.440918	0.405738	-2.04876	0.0440779	0.486767	-4.04889
-0.737776	0.66327	-2.04867	0.0440872	0.486767	-4.04906
-0.735327	1.01993	-2.04843	0.0441116	0.486767	-4.0495
-0.516739	0.465066	-2.04834	0.0441202	0.486767	-4.04966
-0.158015	0.0789267	-2.04827	0.0441277	0.486767	-4.0498
-0.502379	0.537688	-2.04813	0.0441415	0.486767	-4.05005
-0.495506	0.522125	-2.04767	0.044188	0.486827	-4.0509
-0.632203	0.687987	-2.04739	0.0442161	0.486827	-4.05141
-0.528317	0.403668	-2.04657	0.0442988	0.487356	-4.05291
-0.105993	0.0389354	-2.04403	0.0445557	0.489159	-4.05757
-0.55052	0.366213	-2.04385	0.0445738	0.489159	-4.05789
-0.677717	0.867856	-2.04371	0.0445886	0.489159	-4.05816
-0.349966	0.330645	-2.04358	0.0446017	0.489159	-4.0584
-0.218617	0.13797	-2.04189	0.0447734	0.49066	-4.06149
0.192868	0.0753804	2.04098	0.0448655	0.491286	-4.06314
-0.752178	0.344434	-2.04021	0.0449444	0.491768	-4.06456
0.42856	0.132083	2.03949	0.0450187	0.491811	-4.06589
0.370379	0.294379	2.03931	0.0450371	0.491811	-4.06621
-0.628611	0.34895	-2.0389	0.0450783	0.491811	-4.06695
-0.110418	0.016904	-2.03881	0.0450882	0.491811	-4.06713
-0.389554	0.232345	-2.03792	0.0451789	0.492419	-4.06874
0.545247	0.191976	2.03693	0.0452809	0.492553	-4.07056
0.637299	0.665592	2.03678	0.0452961	0.492553	-4.07083
0.694338	0.491181	2.03678	0.0452963	0.492553	-4.07083
-0.455849	0.474949	-2.0357	0.0454077	0.493281	-4.07281
-0.358133	0.372323	-2.0351	0.0454698	0.493281	-4.0739
-0.50107	0.680046	-2.03483	0.0454975	0.493281	-4.07439
-0.425915	0.483656	-2.03477	0.0455034	0.493281	-4.0745
-0.483171	0.518087	-2.03401	0.045582	0.493462	-4.07589
-0.658139	0.133809	-2.03393	0.0455903	0.493462	-4.07603
-0.11392	0.0294233	-2.03322	0.0456642	0.493882	-4.07733
-0.494624	0.522149	-2.03134	0.0458584	0.495176	-4.08074
-0.479648	0.381611	-2.03118	0.0458753	0.495176	-4.08104
-0.639458	0.808709	-2.03105	0.0458894	0.495176	-4.08129
-0.559708	0.552697	-2.03038	0.0459588	0.495349	-4.0825
-0.79771	0.658241	-2.03022	0.0459758	0.495349	-4.0828
-0.340686	0.236293	-2.02915	0.0460873	0.49617	-4.08475
-0.321592	0.290187	-2.02843	0.0461626	0.496408	-4.08606
-0.560193	0.645785	-2.02819	0.0461871	0.496408	-4.08648
-0.601678	0.853566	-2.02792	0.0462152	0.496408	-4.08697
-0.644073	0.872382	-2.02634	0.0463814	0.497452	-4.08986
-0.335304	0.252095	-2.02632	0.0463832	0.497452	-4.08989
-0.406517	0.325391	-2.02584	0.0464332	0.49761	-4.09075
-0.61731	1.81886	-2.02435	0.04659	0.498682	-4.09346
0.265341	0.0901363	2.02422	0.0466042	0.498682	-4.0937
0.128185	0.0260683	2.02379	0.0466493	0.498786	-4.09448
0.856784	2.22404	2.02241	0.0467954	0.499968	-4.09699
0.293367	0.123501	2.0217	0.0468708	0.500394	-4.09829
-0.418343	0.366252	-2.02129	0.0469144	0.50048	-4.09903
-0.0296611	0.00240961	-2.01982	0.0470703	0.500798	-4.10169
-0.681945	0.552469	-2.01939	0.0471153	0.500798	-4.10246
-1.26503	0.699295	-2.01933	0.0471223	0.500798	-4.10258
-0.306101	0.170255	-2.01916	0.0471399	0.500798	-4.10288
-0.282129	0.120827	-2.019	0.0471571	0.500798	-4.10317
-0.381085	0.351264	-2.01868	0.0471915	0.500798	-4.10376
-0.553563	0.779329	-2.01866	0.0471934	0.500798	-4.10379
-0.350803	0.385038	-2.01772	0.0472934	0.501482	-4.10549
-0.337493	0.254706	-2.01676	0.0473967	0.502027	-4.10724
-0.81657	1.12027	-2.0161	0.0474675	0.502027	-4.10844
-0.583481	0.64088	-2.01591	0.0474874	0.502027	-4.10877
-0.265994	0.10397	-2.01591	0.0474876	0.502027	-4.10878
-0.080482	0.0130859	-2.01437	0.0476523	0.50339	-4.11155
-0.43963	0.351321	-2.01398	0.047694	0.503452	-4.11225
-0.934045	0.736765	-2.01252	0.0478521	0.504467	-4.11491
-0.392509	0.199944	-2.01243	0.0478618	0.504467	-4.11507
-0.244337	0.15243	-2.01177	0.0479328	0.504777	-4.11626
0.103495	0.0299181	2.01149	0.047963	0.504777	-4.11676
-0.374094	0.387269	-2.01051	0.048069	0.505265	-4.11853
-0.510781	0.401241	-2.0104	0.0480811	0.505265	-4.11874
0.138346	0.0263399	2.00975	0.0481512	0.505623	-4.1199
-0.0476709	0.00941553	-2.00916	0.0482152	0.505745	-4.12097
-0.271302	0.221801	-2.00898	0.0482347	0.505745	-4.12129
-0.63387	0.427414	-2.00862	0.0482733	0.505748	-4.12193
-0.57257	0.720924	-2.00791	0.0483511	0.505748	-4.12322
-0.5459	0.485621	-2.00758	0.0483874	0.505748	-4.12383
-0.634553	0.589775	-2.00675	0.0484769	0.505748	-4.12531
-0.542101	0.440406	-2.00652	0.048502	0.505748	-4.12572
-0.927958	0.707925	-2.00601	0.0485584	0.505748	-4.12665
-0.573902	0.609261	-2.00599	0.0485601	0.505748	-4.12668
-0.293227	0.168261	-2.00538	0.0486268	0.505748	-4.12778
-0.346613	0.310812	-2.0046	0.0487124	0.505748	-4.12919
0.138346	0.0322063	2.00447	0.0487264	0.505748	-4.12942
-0.841727	1.494	-2.00402	0.0487754	0.505748	-4.13022
-0.395206	0.230142	-2.00402	0.048776	0.505748	-4.13024
0.336115	0.189628	2.00398	0.0487807	0.505748	-4.13031
-0.397334	0.418512	-2.00358	0.0488242	0.505748	-4.13103
-0.474037	0.417655	-2.00336	0.0488478	0.505748	-4.13141
-0.31823	0.223153	-2.00315	0.048871	0.505748	-4.13179
-0.377058	0.277291	-2.00311	0.0488752	0.505748	-4.13186
-0.53037	1.06098	-2.00305	0.0488819	0.505748	-4.13197
0.648794	0.824511	2.0026	0.0489321	0.505896	-4.13279
-0.536269	0.728591	-2.00203	0.0489941	0.506164	-4.13381
-0.437275	0.352114	-2.00149	0.0490542	0.506413	-4.13479
-0.607389	0.310549	-1.99946	0.0492775	0.507777	-4.13843
-0.191591	0.123501	-1.99927	0.049299	0.507777	-4.13878
-0.820902	0.33056	-1.9992	0.0493064	0.507777	-4.13889
-0.413611	0.383326	-1.99898	0.0493306	0.507777	-4.13929
-0.187675	0.108289	-1.99866	0.0493669	0.507779	-4.13988
-0.0424813	0.00446618	-1.99809	0.04943	0.508057	-4.1409
-0.568201	0.59613	-1.99689	0.0495625	0.508262	-4.14304
-0.255841	0.192791	-1.99679	0.0495734	0.508262	-4.14322
-0.252448	0.101613	-1.99678	0.0495745	0.508262	-4.14324
-0.641982	1.5723	-1.9954	0.0497287	0.508262	-4.14572
-0.46829	0.550876	-1.99523	0.0497477	0.508262	-4.14603
-0.291484	0.237343	-1.99484	0.0497912	0.508262	-4.14673
-0.339574	0.231568	-1.99456	0.0498225	0.508262	-4.14723
-1.17684	0.605551	-1.99447	0.049832	0.508262	-4.14738
-0.270854	0.207997	-1.99446	0.0498331	0.508262	-4.1474
0.390527	0.208262	1.99408	0.049876	0.508262	-4.14809
-0.284935	0.201585	-1.99405	0.0498793	0.508262	-4.14814
-0.461463	0.372891	-1.99376	0.0499112	0.508262	-4.14865
0.274023	0.259545	1.99365	0.0499238	0.508262	-4.14885
-0.605039	0.603941	-1.99325	0.0499682	0.508262	-4.14957
-0.469441	0.416296	-1.99304	0.0499918	0.508262	-4.14994
-0.240893	0.137625	-1.99233	0.0500718	0.508363	-4.15122
-0.37359	0.309135	-1.99222	0.050084	0.508363	-4.15142
-0.609531	0.351994	-1.99199	0.0501102	0.508363	-4.15183
-0.330648	0.231596	-1.9908	0.0502431	0.509343	-4.15395
-1.48562	2.78976	-1.99036	0.0502927	0.509343	-4.15474
-0.684365	0.746568	-1.99001	0.0503319	0.509343	-4.15537
0.318194	0.207625	1.98984	0.0503515	0.509343	-4.15568
-0.550116	0.341332	-1.98931	0.0504109	0.509578	-4.15662
-0.342741	0.329967	-1.98843	0.0505111	0.510139	-4.15821
0.453197	0.343332	1.98818	0.0505389	0.510139	-4.15865
-0.508402	0.30118	-1.98753	0.0506129	0.510519	-4.15982
-0.100948	0.0219545	-1.98654	0.0507242	0.511119	-4.16157
0.403471	0.409971	1.98636	0.050745	0.511119	-4.1619
-0.527907	0.647323	-1.98537	0.0508568	0.511878	-4.16366
-0.249359	0.145201	-1.9849	0.0509108	0.512056	-4.16451
-0.433153	0.333122	-1.98432	0.0509772	0.512357	-4.16555
-0.690794	0.707277	-1.98289	0.0511399	0.512954	-4.16809
-0.331109	0.227846	-1.98246	0.0511883	0.512954	-4.16885
-0.247189	0.0902678	-1.98229	0.0512086	0.512954	-4.16917
-0.842723	1.37712	-1.98203	0.0512377	0.512954	-4.16962
-0.307163	0.24821	-1.98192	0.0512501	0.512954	-4.16982
0.415927	0.480727	1.98188	0.0512553	0.512954	-4.1699
-0.080482	0.0110047	-1.98127	0.0513249	0.513286	-4.17098
-0.347887	0.323603	-1.98084	0.0513746	0.513417	-4.17175
-0.266351	0.132627	-1.98052	0.051411	0.513417	-4.17232
-0.0424813	0.00653139	-1.97985	0.0514875	0.513816	-4.17351
-0.0738806	0.020723	-1.97923	0.0515589	0.514164	-4.17461
-0.596411	0.317312	-1.97804	0.0516963	0.515169	-4.17674
0.588824	0.569037	1.97732	0.0517792	0.515515	-4.17802
0.133156	0.0310941	1.9771	0.0518043	0.515515	-4.1784
-0.339004	0.302067	-1.97639	0.0518861	0.515964	-4.17966
-0.518351	0.559939	-1.97575	0.05196	0.516163	-4.1808
-0.618315	0.605361	-1.97558	0.0519794	0.516163	-4.1811
-0.451946	0.525186	-1.97476	0.0520753	0.516241	-4.18257
0.561163	0.98375	1.9747	0.0520818	0.516241	-4.18267
-0.671796	0.796896	-1.97456	0.0520976	0.516241	-4.18291
-0.473049	0.638077	-1.97425	0.0521341	0.516241	-4.18347
-0.561215	0.317164	-1.97243	0.0523452	0.51775	-4.18669
-0.376021	0.388266	-1.97231	0.0523601	0.51775	-4.18692
-0.695018	1.4252	-1.97104	0.0525079	0.518776	-4.18917
-0.371916	0.281857	-1.97078	0.0525375	0.518776	-4.18962
-0.468311	0.4798	-1.96953	0.0526845	0.519773	-4.19185
-1.13381	0.609713	-1.96927	0.0527144	0.519773	-4.1923
-0.28379	0.0829751	-1.96853	0.0528018	0.519773	-4.19362
-0.345084	0.322058	-1.96838	0.0528193	0.519773	-4.19389
-0.276449	0.221733	-1.96834	0.0528232	0.519773	-4.19395
-0.480619	0.509018	-1.96794	0.0528707	0.519877	-4.19466
0.208315	0.106677	1.96577	0.0531266	0.521594	-4.19851
-0.584408	0.482007	-1.96566	0.0531385	0.521594	-4.19869
-0.177343	0.102029	-1.96524	0.0531884	0.521594	-4.19944
-0.409624	0.434626	-1.96498	0.0532194	0.521594	-4.1999
-0.412744	0.447362	-1.96488	0.0532307	0.521594	-4.20007
-0.395389	0.40297	-1.9645	0.0532765	0.52168	-4.20076
0.262945	0.0675131	1.96379	0.0533594	0.522128	-4.202
-0.490351	0.481197	-1.96345	0.0534001	0.522163	-4.20261
-0.440532	0.547092	-1.96137	0.053647	0.524213	-4.20628
-0.0578314	0.0120663	-1.96105	0.0536852	0.524223	-4.20685
-0.0476709	0.0101787	-1.96026	0.0537792	0.524476	-4.20824
-0.384441	0.284614	-1.9602	0.0537857	0.524476	-4.20834
-0.331109	0.231757	-1.95967	0.0538491	0.524489	-4.20928
-0.574635	0.580677	-1.95901	0.0539284	0.524489	-4.21045
-0.599319	0.645885	-1.9586	0.0539769	0.524489	-4.21117
-0.94279	2.19155	-1.95829	0.054014	0.524489	-4.21171
-0.695256	0.932236	-1.95783	0.054069	0.524489	-4.21252
0.138346	0.0380751	1.9573	0.0541329	0.524489	-4.21346
0.399689	0.219671	1.95697	0.0541727	0.524489	-4.21405
-0.247044	0.156364	-1.95661	0.0542154	0.524489	-4.21468
0.546578	0.630785	1.95647	0.0542329	0.524489	-4.21493
-0.239005	0.171541	-1.95646	0.054233	0.524489	-4.21494
-0.359858	0.265197	-1.95618	0.054267	0.524489	-4.21543
-0.163019	0.0325515	-1.9558	0.0543134	0.524489	-4.21611
-0.452017	0.482785	-1.9556	0.0543373	0.524489	-4.21647
0.461519	0.123955	1.95549	0.05435	0.524489	-4.21665
-0.365526	0.0966257	-1.95506	0.0544017	0.524489	-4.21741
-0.600777	1.10801	-1.95502	0.0544069	0.524489	-4.21748
-0.32263	0.161023	-1.95462	0.0544543	0.524489	-4.21818
-0.221154	0.148452	-1.95459	0.054458	0.524489	-4.21823
-0.719576	1.42351	-1.95383	0.0545496	0.524506	-4.21957
-0.305942	0.153093	-1.95378	0.054556	0.524506	-4.21966
-0.333744	0.423699	-1.95364	0.0545732	0.524506	-4.21991
0.236293	0.132442	1.95304	0.0546447	0.524506	-4.22096
-0.370506	0.336201	-1.95281	0.0546732	0.524506	-4.22137
-0.426265	0.508579	-1.95172	0.0548051	0.524506	-4.22329
0.515067	0.493059	1.9517	0.0548075	0.524506	-4.22332
-0.538172	1.28946	-1.95163	0.0548163	0.524506	-4.22345
0.328144	0.0908015	1.95155	0.0548251	0.524506	-4.22358
-0.163019	0.0253855	-1.95149	0.0548325	0.524506	-4.22369
-0.0476709	0.00760717	-1.9508	0.0549161	0.524723	-4.2249
-0.768387	1.59105	-1.95069	0.0549298	0.524723	-4.2251
-0.82533	0.646779	-1.95036	0.0549699	0.52475	-4.22568
-0.419151	0.367639	-1.94953	0.055071	0.524866	-4.22714
-0.589324	0.415687	-1.94934	0.0550936	0.524866	-4.22747
-0.433652	0.586004	-1.94894	0.0551424	0.524866	-4.22817
-0.415005	0.382488	-1.94848	0.055199	0.524866	-4.22899
-0.251565	0.187581	-1.94837	0.055212	0.524866	-4.22917
-0.459572	0.59427	-1.94829	0.0552217	0.524866	-4.22931
-0.447737	0.390964	-1.94775	0.0552877	0.524866	-4.23026
-0.317992	0.0877497	-1.94755	0.0553113	0.524866	-4.2306
-0.390672	0.155459	-1.94724	0.0553495	0.524866	-4.23115
-2.0956	4.67339	-1.9472	0.055355	0.524866	-4.23123
-0.351287	0.311133	-1.94688	0.0553941	0.524883	-4.23179
-0.521819	0.480235	-1.94649	0.0554415	0.524978	-4.23247
0.225613	0.0785592	1.94433	0.0557055	0.526617	-4.23625
0.279982	0.095203	1.94433	0.0557058	0.526617	-4.23626
-0.0424813	0.00377611	-1.94409	0.055736	0.526617	-4.23669
-0.336436	0.265627	-1.94362	0.0557933	0.526617	-4.2375
0.227452	0.109278	1.94355	0.0558017	0.526617	-4.23762
-0.433246	0.2664	-1.94112	0.0561009	0.528085	-4.24187
0.44981	0.440977	1.94112	0.0561016	0.528085	-4.24188
-0.869624	0.923435	-1.94098	0.0561181	0.528085	-4.24212
-0.395022	0.360846	-1.93855	0.0564195	0.528085	-4.24637
-0.569227	0.229283	-1.93851	0.056424	0.528085	-4.24644
0.315694	0.265173	1.93848	0.0564288	0.528085	-4.2465
-0.428369	0.357401	-1.93831	0.0564497	0.528085	-4.2468
-0.591957	0.757254	-1.93795	0.056494	0.528085	-4.24742
-0.158015	0.0729458	-1.93718	0.0565901	0.528085	-4.24877
-0.384651	0.310985	-1.93682	0.056635	0.528085	-4.2494
-0.646505	0.729842	-1.93601	0.0567356	0.528085	-4.25081
-0.834411	1.50841	-1.93582	0.0567593	0.528085	-4.25114
-0.676254	0.819819	-1.9351	0.0568494	0.528085	-4.2524
-0.450479	0.463032	-1.93486	0.056879	0.528085	-4.25281
0.338109	0.163976	1.93482	0.0568847	0.528085	-4.25289
0.210262	0.0647938	1.93476	0.056892	0.528085	-4.253
-0.330831	0.152399	-1.93474	0.0568941	0.528085	-4.25303
-0.608116	0.767592	-1.93468	0.0569019	0.528085	-4.25313
0.471076	0.420245	1.93463	0.0569077	0.528085	-4.25321
0.738591	0.991452	1.93406	0.0569793	0.528085	-4.25421
[truncated: 12,560 more rows]

[truncated: 14 more sheets: Mitochondrial_low_quality, Mitotic, Neural_Crest_like, Stress_Hypoxia_Response, Stress_p53_Response, Responders, Interferon_Alpha_Beta_Response_, Melanocytic_Responders, Mesenchymal_like_Responders, Mitochondrial_low_quality_Respo, Mitotic_Responders, Neural_Crest_like_Responders, Stress_Hypoxia_Response_Respond, Stress_p53_Response_Responders]
